# Supplementary material for: The Phytotoxin Myrigalone A Triggers a Phased Detoxification Programme and Inhibits Lepidium sativum Seed Germination via Multiple Mechanisms including Interference with Auxin Homeostasis
Source: Int J Mol Sci. 2022 Apr 21;23(9):4618. doi: 10.3390/ijms23094618 (PMC9104956; doi:10.3390/ijms23094618)
Supplement: Supplementary file 1 [file ijms-23-04618-s001.zip]

Archive with 7 entries (6 files):
- Nakabayashi2022-MyA-DataS2.xlsx
- __MACOSX/
- __MACOSX/._Nakabayashi2022-MyA-DataS2.xlsx
- Nakabayashi2022-MyA-supplements.pdf
- __MACOSX/._Nakabayashi2022-MyA-supplements.pdf
- Nakabayashi2022-MyA-DataS1.xlsx
- __MACOSX/._Nakabayashi2022-MyA-DataS1.xlsx
