# Supplementary material for: The Phytotoxin Myrigalone A Triggers a Phased Detoxification Programme and Inhibits Lepidium sativum Seed Germination via Multiple Mechanisms including Interference with Auxin Homeostasis
Source: Int J Mol Sci. 2022 Apr 21;23(9):4618. doi: 10.3390/ijms23094618 (PMC9104956; doi:10.3390/ijms23094618)
Supplement: Supplementary file 1 [file ijms-23-04618-s001.zip › Nakabayashi2022-MyA-DataS2.xlsx]

## Sheet: M6C6 up
Up M6/C6 (overlapped in DESeq2" and EdgeR), M/C ratio ≥2-fold, 11 Lesa transcript contigs with annotation, and in addition plus 3 contigs with ≥1.5-fold ratio
Transcript	Control 6h FPKM (single values)					MyA 6h FPKM (single values)									Control 6h (C6)		MyA 6h (M6)		Fold Change		Lesa	At or Brassica	A. thaliana gene	Gene		TAIR10	TAIR10		Gene Ontology
Contig TC	G1_1	G1_2	G1_3	G1_4	G1_5	G2_1	G2_2	G2_3	G2_4	G2_5	p.value	q.value	ranking		C6-Mean	C6-SEM	M6-Mean	M6-SEM	FC M/C		Contig ID	Blast match	AGI	name		Short_description	Computational_description	Comment	GO terms
TC_25093	15	8	17	7	9	68	69	41	63	63	1.70545e-13	1.48191e-09	4		11.2	2.00998	60.8	5.10294	5.42857		TC_25093	AT2G29490.1	AT2G29490	GSTU1		glutathione S-transferase TAU 1	glutathione S-transferase TAU 1 (GSTU1); CONTAINS InterPro DOMAIN/s: Thioredoxin fold (InterPro:IPR012335), Glutathione S-transferase, C-terminal (InterPro:IPR004046), Glutathione S-transferase, C-terminal-like (InterPro:IPR010987), Glutathione S-transferase/chloride channel, C-terminal (InterPro:IPR017933), Glutathione S-transferase, N-terminal (InterPro:IPR004045), Thioredoxin-like fold (InterP…	Encodes glutathione transferase belonging to the tau class of GSTs. Naming convention according to Wagner et al. (2002).	glutathione S-transferase TAU 1;(source:Araport11)
TC_66416	163	163	126	323	216	902	1266	979	1145	1048	1.23534e-26	4.29366e-22	1		198.2	34.3386	1068	63.6435	5.3885		TC_66416	AT2G15480.1	AT2G15480	UGT73B5		UDP-glucosyl transferase 73B5	UDP-glucosyl transferase 73B5 (UGT73B5); FUNCTIONS IN: quercetin 3-O-glucosyltransferase activity, UDP-glycosyltransferase activity, UDP-glucosyltransferase activity, transferase activity, transferring glycosyl groups; INVOLVED IN: response to other organism; LOCATED IN: endomembrane system; EXPRESSED IN: 9 plant structures; EXPRESSED DURING: L mature pollen stage, M germinated pollen stage, LP.0…	#N/A	UDP-glucosyl transferase 73B5;(source:Araport11)
TC_54297	43	45	54	41	43	292	178	209	137	180	9.77121e-16	1.13206e-11	3		45.2	2.2891	199.2	25.8793	4.40708		TC_54297	AT4G01895.1	AT4G01895			systemic acquired resistance (SAR) regulator protein NIMIN-1-related	systemic acquired resistance (SAR) regulator protein NIMIN-1-related; BEST Arabidopsis thaliana protein match is: NIM1-interacting 1 (TAIR:AT1G02450.1); Has 7634 Blast hits to 2740 proteins in 217 species: Archae - 4; Bacteria - 24; Metazoa - 4803; Fungi - 436; Plants - 277; Viruses - 156; Other Eukaryotes - 1934 (source: NCBI BLink).	#N/A	systemic acquired resistance (SAR) regulator protein NIMIN-1-like protein;(source:Araport11)
TC_1222	51	6	36	33	30	53	121	120	102	150	2.52409e-06	0.00734297	11		31.2	7.26223	109.2	16.0169	3.5		TC_1222	AT1G59710.1	AT1G59710			Protein of unknown function (DUF569)	FUNCTIONS IN: molecular_function unknown; INVOLVED IN: biological_process unknown; LOCATED IN: cellular_component unknown; EXPRESSED IN: 23 plant structures; EXPRESSED DURING: 13 growth stages; CONTAINS InterPro DOMAIN/s: Protein of unknown function DUF569 (InterPro:IPR007679), Actin cross-linking (InterPro:IPR008999); BEST Arabidopsis thaliana protein match is: Actin cross-linking protein (TAIR:…	#N/A	actin cross-linking protein (DUF569);(source:Araport11)
TC_24424	51	58	53	57	53	152	181	161	166	163	7.24371e-23	1.25885e-18	2		54.4	1.32665	164.6	4.71805	3.02574		TC_24424	AT1G77100.1	AT1G77100	PER13		Peroxidase superfamily protein	Peroxidase superfamily protein; FUNCTIONS IN: peroxidase activity, heme binding; INVOLVED IN: oxidation reduction, response to oxidative stress; LOCATED IN: endomembrane system; CONTAINS InterPro DOMAIN/s: Haem peroxidase (InterPro:IPR010255), Plant peroxidase (InterPro:IPR000823), Peroxidase, active site (InterPro:IPR019794), Haem peroxidase, plant/fungal/bacterial (InterPro:IPR002016); BEST Ara…	#N/A	peroxidase superfamily protein;(source:Araport11)
TC_54597	20	19	21	14	14	38	54	44	66	53	2.8508e-08	0.000165142	6		17.6	1.50333	51	4.77493	2.89773		TC_54597	Bo6rg057620.1	AT5G36970	NHL25		NDR1/HIN1-like 25	NDR1/HIN1-like 25 (NHL25); FUNCTIONS IN: molecular_function unknown; INVOLVED IN: defense response, incompatible interaction, salicylic acid mediated signaling pathway; LOCATED IN: cellular_component unknown; CONTAINS InterPro DOMAIN/s: Late embryogenesis abundant protein, group 2 (InterPro:IPR004864); BEST Arabidopsis thaliana protein match is: Late embryogenesis abundant (LEA) hydroxyproline-ri…	#N/A	#N/A
TC_30994	6	12	13	10	19	25	32	24	44	47	2.8026e-05	0.0463856	21		12	2.12132	34.4	4.76025	2.86667		TC_30994	AT4G37200.1	AT4G37200	HCF164		Thioredoxin superfamily protein	HIGH CHLOROPHYLL FLUORESCENCE 164 (HCF164); FUNCTIONS IN: oxidoreductase activity, acting on sulfur group of donors, disulfide as acceptor; INVOLVED IN: cytochrome b6f complex assembly; LOCATED IN: chloroplast thylakoid membrane, chloroplast, chloroplast thylakoid; EXPRESSED IN: 22 plant structures; EXPRESSED DURING: 13 growth stages; CONTAINS InterPro DOMAIN/s: Thioredoxin fold (InterPro:IPR0123…	Encodes thioredoxin-like protein with disulfide reductase activity that is involved in the biogenesis of the plastid cytochrome b6f complex. Protein is located in the thylakoid membrane with the C-terminal hydrophilic portion, containing the thioredoxin like domain, extending into the thylakoid lumen.	Thioredoxin superfamily protein;(source:Araport11)
TC_63351	221	86	252	260	280	423	622	694	561	673	2.72107e-09	1.89153e-05	5		219.8	34.7713	594.6	48.6586	2.70519		TC_63351	AT1G59640.2	AT1G59640	BPE		BIG PETAL P	BIG PETAL UB (BPEub); FUNCTIONS IN: DNA binding, sequence-specific DNA binding transcription factor activity; INVOLVED IN: petal morphogenesis, regulation of transcription; LOCATED IN: nucleus; EXPRESSED IN: 13 plant structures; EXPRESSED DURING: 6 growth stages; CONTAINS InterPro DOMAIN/s: Helix-loop-helix DNA-binding domain (InterPro:IPR001092), Helix-loop-helix DNA-binding (InterPro:IPR011598)…	A basic helix-loop-helix encoding gene (BIGPETAL, BPE) involved in the control of petal size. BPE is expressed via two mRNAs derived from an alternative splicing event. The BPEub (AT1G59640.1)transcript is expressed ubiquitously, whereas the BPEp (AT1G59640.2) transcript is preferentially expressed in petals. Plants that lack the petal-expressed variant BPEp have larger petals as a result of incr…	transcription factor BIG PETAL P (BPE);(source:Araport11)
TC_38684	83	33	103	49	83	95	191	171	194	202	6.3342e-06	0.0157255	14		70.2	12.7216	170.6	19.577	2.4302		TC_38684	AT1G59710.1	AT1G59710			Protein of unknown function (DUF569)	FUNCTIONS IN: molecular_function unknown; INVOLVED IN: biological_process unknown; LOCATED IN: cellular_component unknown; EXPRESSED IN: 23 plant structures; EXPRESSED DURING: 13 growth stages; CONTAINS InterPro DOMAIN/s: Protein of unknown function DUF569 (InterPro:IPR007679), Actin cross-linking (InterPro:IPR008999); BEST Arabidopsis thaliana protein match is: Actin cross-linking protein (TAIR:…	#N/A	actin cross-linking protein (DUF569);(source:Araport11)
TC_48965	98	112	47	104	132	190	220	208	223	265	2.53519e-06	0.00734297	12		98.6	14.1195	221.2	12.3911	2.24341		TC_48965	AT5G22140.1	AT5G22140			FAD/NAD(P)-binding oxidoreductase family protein	FAD/NAD(P)-binding oxidoreductase family protein; FUNCTIONS IN: electron carrier activity, oxidoreductase activity, FAD binding; INVOLVED IN: oxidation reduction; LOCATED IN: plasma membrane; CONTAINS InterPro DOMAIN/s: FAD-dependent pyridine nucleotide-disulphide oxidoreductase (InterPro:IPR013027), Pyridine nucleotide-disulphide oxidoreductase, NAD-binding region (InterPro:IPR001327); BEST Arab…	#N/A	FAD/NAD(P)-binding oxidoreductase family protein;(source:Araport11)
TC_33132	46	42	74	81	73	86	144	146	175	156	2.30458e-07	0.000890002	9		63.2	7.98373	141.4	14.8983	2.23734		TC_33132	AT5G40010.1	AT5G40010	AATP1		AAA-ATPase 1	AAA-ATPase 1 (AATP1); FUNCTIONS IN: nucleoside-triphosphatase activity, ATPase activity, nucleotide binding, ATP binding; EXPRESSED IN: stem, inflorescence meristem, root, flower, stamen; EXPRESSED DURING: 4 anthesis, petal differentiation and expansion stage; CONTAINS InterPro DOMAIN/s: ATPase, AAA-type, core (InterPro:IPR003959), ATPase, AAA+ type, core (InterPro:IPR003593), ATPase, AAA-type, c…	Encodes a mitochondrial ATPase involved in seed and silique development.	AAA-ATPase 1;(source:Araport11)
Transcript	Control 6h FPKM (single values)					MyA 6h FPKM (single values)									Control 6h (C6)		MyA 6h (M6)		Fold Change		Lesa	At or Brassica	A. thaliana gene	Gene		TAIR10	TAIR10		Gene Ontology
Contig TC	G1_1	G1_2	G1_3	G1_4	G1_5	G2_1	G2_2	G2_3	G2_4	G2_5	p.value	q.value	ranking		C6-Mean	C6-SEM	M6-Mean	M6-SEM	FC M/C		Contig ID	Blast match	AGI	name		Short_description	Computational_description	Comment	GO terms
TC_3414	272	217	273	293	296	373	384	445	581	524	4.77314e-08	0.000237	7		270.2	14.1894	461.4	40.1853	1.70762		TC_3414	AT4G37330.1	AT4G37330	CYP81D4		cytochrome P450, family 81, subfamily D, polypeptide 4	cytochrome P450, family 81, subfamily D, polypeptide 4 (CYP81D4); FUNCTIONS IN: electron carrier activity, monooxygenase activity, iron ion binding, oxygen binding, heme binding; INVOLVED IN: oxidation reduction; LOCATED IN: endoplasmic reticulum; EXPRESSED IN: 23 plant structures; EXPRESSED DURING: 13 growth stages; CONTAINS InterPro DOMAIN/s: Cytochrome P450 (InterPro:IPR001128), Cytochrome P45…	member of CYP81D	cytochrome P450, family 81, subfamily D, polypeptide 4;(source:Araport11)
TC_40856	486	475	546	592	705	662	818	843	913	887	6.27376e-06	0.0157255	13		560.8	41.7988	824.6	43.8915	1.4704		TC_40856	AT4G34135.1	AT4G34135	UGT73B2		UDP-glucosyltransferase 73B2	UDP-glucosyltransferase 73B2 (UGT73B2); FUNCTIONS IN: flavonol 3-O-glucosyltransferase activity, UDP-glycosyltransferase activity, quercetin 7-O-glucosyltransferase activity, UDP-glucosyltransferase activity; INVOLVED IN: flavonol biosynthetic process, response to other organism; LOCATED IN: endomembrane system; EXPRESSED IN: male gametophyte, pollen tube; EXPRESSED DURING: M germinated pollen st…	The At4g34135 gene encodes a flavonol 7-O-glucosyltransferase (EC 2.4.1.237) that glucosylates also with a 20 fold lower activity flavonols (kaempferol and quercetin) at the 3-O-position.	UDP-glucosyltransferase 73B2;(source:Araport11)
TC_64344	332	339	409	392	351	429	534	563	564	514	1.14653e-05	0.0234411	17		364.6	15.2072	520.8	24.794	1.42841		TC_64344	AT2G17430.1	AT2G17430	MLO7		Seven transmembrane MLO family protein	MILDEW RESISTANCE LOCUS O 7 (MLO7); FUNCTIONS IN: calmodulin binding; INVOLVED IN: cell death, defense response; LOCATED IN: integral to membrane, plasma membrane; EXPRESSED IN: 10 plant structures; EXPRESSED DURING: seedling growth, petal differentiation and expansion stage; CONTAINS InterPro DOMAIN/s: Mlo-related protein (InterPro:IPR004326); BEST Arabidopsis thaliana protein match is: Seven tr…	A member of a large family of seven-transmembrane domain proteins specific to plants, homologs of the barley mildew resistance locus o (MLO) protein. Controls pollen tube reception in synergids. The Arabidopsis genome contains 15 genes encoding MLO proteins, with localization in plasma membrane. Phylogenetic analysis revealed four clades of closely-related AtMLO genes. ATMLO7 belongs to the clade…	Seven transmembrane MLO family protein;(source:Araport11)

## Sheet: M6C6 down
Up M6/C6 (overlapped in DESeq2" and EdgeR), M/C ratio ≤2-fold, 3 Lesa transcript contigs with annotation, and in addition plus 3 contigs with ≤1.5-fold ratio
Transcript	Control 6h FPKM (single values)					MyA 6h FPKM (single values)									Control 6h (C6)		MyA 6h (M6)		Fold Change		Lesa	At or Brassica	A. thaliana gene	Gene		TAIR10	TAIR10	Gene Ontology
Contig TC	G1_1	G1_2	G1_3	G1_4	G1_5	G2_1	G2_2	G2_3	G2_4	G2_5	p.value	q.value	ranking		C6-Mean	C6-SEM	M6-Mean	M6-SEM	FC M/C		Contig ID	Blast match	AGI	name		Short_description	Computational_description	GO terms
TC_7001	18	29	33	54	68	8	13	10	13	19	7.46958e-06	0.017308	15		40.4	9.03659	12.6	1.86011	0.311881		TC_7001	AT2G33240.1	AT2G33240	XI-D		myosin XI D	myosin XI D (XID); FUNCTIONS IN: motor activity; INVOLVED IN: actin filament-based movement; LOCATED IN: endomembrane system, myosin complex; EXPRESSED IN: 11 plant structures; EXPRESSED DURING: 7 growth stages; CONTAINS InterPro DOMAIN/s: Dil domain (InterPro:IPR018444), Dilute (InterPro:IPR002710), Myosin, N-terminal, SH3-like (InterPro:IPR004009), Myosin head, motor domain (InterPro:IPR001609)…	member of Myosin-like proteins	myosin XI D;(source:Araport11)
TC_46428	151	58	122	50	287	40	33	33	41	64	3.10779e-05	0.0489157	22		133.6	42.8213	42.2	5.70438	0.315868		TC_46428	AT4G20860.1	AT4G20860	FAD-OXR		FAD-binding Berberine family protein	FAD-binding Berberine family protein; FUNCTIONS IN: electron carrier activity, oxidoreductase activity, FAD binding, catalytic activity; INVOLVED IN: response to cyclopentenone; LOCATED IN: endomembrane system; EXPRESSED IN: 10 plant structures; EXPRESSED DURING: LP.06 six leaves visible, LP.04 four leaves visible, 4 anthesis, LP.10 ten leaves visible, LP.08 eight leaves visible; CONTAINS InterPr…	#N/A	FAD-binding Berberine family protein;(source:Araport11)
TC_45032	336	425	321	666	745	196	117	262	209	255	9.79936e-07	0.00340596	10		498.6	87.2162	207.8	26.0296	0.416767		TC_45032	AT1G59660.1	AT1G59660	NUP98B		Nucleoporin autopeptidase	Nucleoporin autopeptidase; FUNCTIONS IN: transporter activity; INVOLVED IN: transport; LOCATED IN: chloroplast, nuclear pore; EXPRESSED IN: 16 plant structures; EXPRESSED DURING: 7 growth stages; CONTAINS InterPro DOMAIN/s: Peptidase S59, nucleoporin (InterPro:IPR007230); BEST Arabidopsis thaliana protein match is: Nucleoporin autopeptidase (TAIR:AT1G10390.2); Has 64429 Blast hits to 28580 protei…	Encodes a protein with similarity to mammalian nucleoporin Nup98.Its expression is upregulated in mutants that are NUP deficient.	Nucleoporin autopeptidase;(source:Araport11)
Transcript	Control 6h FPKM (single values)					MyA 6h FPKM (single values)									Control 6h (C6)		MyA 6h (M6)		Fold Change		Lesa	At or Brassica	A. thaliana gene	Gene		TAIR10	TAIR10	Gene Ontology
Contig TC	G1_1	G1_2	G1_3	G1_4	G1_5	G2_1	G2_2	G2_3	G2_4	G2_5	p.value	q.value	ranking		C6-Mean	C6-SEM	M6-Mean	M6-SEM	FC M/C		Contig ID	Blast match	AGI	name		Short_description	Computational_description	GO terms
TC_41127	517	239	279	542	544	182	175	265	238	254	1.70123e-05	0.0328497	18		424.2	67.9054	222.8	18.621	0.525224		TC_41127	AT5G43760.1	AT5G43760	KCS20		3-ketoacyl-CoA synthase 20	3-ketoacyl-CoA synthase 20 (KCS20); FUNCTIONS IN: fatty acid elongase activity; INVOLVED IN: response to cold, response to light stimulus, response to osmotic stress; LOCATED IN: membrane; EXPRESSED IN: 28 plant structures; EXPRESSED DURING: 13 growth stages; CONTAINS InterPro DOMAIN/s: Thiolase-like (InterPro:IPR016039), Very-long-chain 3-ketoacyl-CoA synthase (InterPro:IPR012392), 3-Oxoacyl-[ac…	Encodes KCS20, a member of the 3-ketoacyl-CoA synthase family involved in the biosynthesis of VLCFA (very long chain fatty acids). The mRNA is cell-to-cell mobile.	3-ketoacyl-CoA synthase 20;(source:Araport11)
TC_25408	159	109	162	129	170	87	64	90	89	121	2.4048e-05	0.0417918	20		145.8	11.53	90.2	9.07414	0.618656		TC_25408	AT4G13510.1	AT4G13510	AMT1-1		ammonium transporter 1;1	ammonium transporter 1;1 (AMT1;1); FUNCTIONS IN: ammonium transmembrane transporter activity; INVOLVED IN: ammonium transport, transport, protein polymerization, response to karrikin; LOCATED IN: nucleus, plasma membrane, membrane; EXPRESSED IN: 25 plant structures; EXPRESSED DURING: 13 growth stages; CONTAINS InterPro DOMAIN/s: Ammonium transporter (InterPro:IPR001905), Ammonium transporter, con…	Encodes a plasma membrane localized ammonium transporter. Contains a cytosolic trans-activation domain essential for ammonium uptake. The mRNA is cell-to-cell mobile.	ammonium transporter 1;(source:Araport11)
TC_4464	5919	5257	5554	4726	6715	3024	3983	3669	3384	5470	2.19583e-05	0.0401686	19		5634.2	333.375	3906	421.818	0.693266		TC_4464	AT2G40000.1	AT2G40000	HSPRO2		ortholog of sugar beet HS1 PRO-1 2	ortholog of sugar beet HS1 PRO-1 2 (HSPRO2); CONTAINS InterPro DOMAIN/s: Hs1pro-1, C-terminal (InterPro:IPR009743), Hs1pro-1, N-terminal (InterPro:IPR009869); BEST Arabidopsis thaliana protein match is: Hs1pro-1 protein (TAIR:AT3G55840.1); Has 71 Blast hits to 71 proteins in 18 species: Archae - 0; Bacteria - 0; Metazoa - 0; Fungi - 0; Plants - 60; Viruses - 0; Other Eukaryotes - 11 (source: NCBI…	cellular response to hypoxia, defense response to bacterium, response to oxidative stress, response to salicylic acid, tryptophan catabolic process to kynurenine	ortholog of sugar beet HS1 PRO-1 2;(source:Araport11)

## Sheet: M12C12 up
Up M12/C12 (overlapped in DESeq2" and EdgeR), M/C ratio ≥2-fold, 180 Lesa transcript contigs with annotation
Transcript	Control 12h FPKM (single values)					MyA 12h FPKM (single values)									Control 12h (C12)		MyA 12h (M12)		Fold Change		Lesa	At or Brassica	A. thaliana gene	Gene		TAIR10	TAIR10	Gene Ontology
Contig TC	G1_1	G1_2	G1_3	G1_4	G1_5	G2_1	G2_2	G2_3	G2_4	G2_5	p.value	q.value	ranking		C12-Mean	C12-SEM	M12-Mean	M12-SEM	FC M/C		Contig ID	Blast match	AGI	name		Short_description	Computational_description	GO terms
TC_66085	4	3	3	0	1	427	82	47	71	374	3.06041e-19	1.5271e-15	7		2.2	0.734847	200.2	82.395	91		TC_66085	AT3G44190.1	AT3G44190			FAD/NAD(P)-binding oxidoreductase family protein	FAD/NAD(P)-binding oxidoreductase family protein; FUNCTIONS IN: electron carrier activity, oxidoreductase activity, FAD binding; INVOLVED IN: oxidation reduction; EXPRESSED IN: 25 plant structures; EXPRESSED DURING: 15 growth stages; CONTAINS InterPro DOMAIN/s: Pyridine nucleotide-disulphide oxidoreductase, class-II (InterPro:IPR000103), FAD-dependent pyridine nucleotide-disulphide oxidoreductase…	GO:0005794;Golgi apparatus|GO:0016491;oxidoreductase activity|GO:0055114;oxidation-reduction process
TC_19975	0	1	0	1	0	19	15	7	6	70	6.26214e-07	2.74947e-05	794		0.4	0.244949	23.4	11.9021	58.5		TC_19975	AT1G17180.1	AT1G17180	GSTU25		glutathione S-transferase TAU 25	glutathione S-transferase TAU 25 (GSTU25); CONTAINS InterPro DOMAIN/s: Thioredoxin fold (InterPro:IPR012335), Glutathione S-transferase, C-terminal (InterPro:IPR004046), Glutathione S-transferase, C-terminal-like (InterPro:IPR010987), Glutathione S-transferase/chloride channel, C-terminal (InterPro:IPR017933), Glutathione S-transferase, N-terminal (InterPro:IPR004045), Thioredoxin-like fold (Inte…	GO:0004364;glutathione transferase activity|GO:0005515;protein binding|GO:0005737;cytoplasm|GO:0005829;cytosol|GO:0006749;glutathione metabolic process|GO:0009407;toxin catabolic process|GO:0009636;response to toxic substance|GO:0016740;transferase activity|GO:0046256;2
TC_48965	14	7	5	7	4	336	120	127	103	348	1.43884e-29	2.51287e-25	2		7.4	1.74929	206.8	55.3655	27.9459		TC_48965	AT5G22140.1	AT5G22140			FAD/NAD(P)-binding oxidoreductase family protein	FAD/NAD(P)-binding oxidoreductase family protein; FUNCTIONS IN: electron carrier activity, oxidoreductase activity, FAD binding; INVOLVED IN: oxidation reduction; LOCATED IN: plasma membrane; CONTAINS InterPro DOMAIN/s: FAD-dependent pyridine nucleotide-disulphide oxidoreductase (InterPro:IPR013027), Pyridine nucleotide-disulphide oxidoreductase, NAD-binding region (InterPro:IPR001327); BEST Arab…	GO:0005794;Golgi apparatus|GO:0005886;plasma membrane|GO:0009506;plasmodesma|GO:0016491;oxidoreductase activity|GO:0055114;oxidation-reduction process
TC_23016	7	6	5	8	4	227	33	48	23	360	3.59564e-11	4.05136e-08	31		6	0.707107	138.2	66.9159	23.0333		TC_23016	AT1G17180.1	AT1G17180	GSTU25		glutathione S-transferase TAU 25	glutathione S-transferase TAU 25 (GSTU25); CONTAINS InterPro DOMAIN/s: Thioredoxin fold (InterPro:IPR012335), Glutathione S-transferase, C-terminal (InterPro:IPR004046), Glutathione S-transferase, C-terminal-like (InterPro:IPR010987), Glutathione S-transferase/chloride channel, C-terminal (InterPro:IPR017933), Glutathione S-transferase, N-terminal (InterPro:IPR004045), Thioredoxin-like fold (Inte…	GO:0004364;glutathione transferase activity|GO:0005515;protein binding|GO:0005737;cytoplasm|GO:0005829;cytosol|GO:0006749;glutathione metabolic process|GO:0009407;toxin catabolic process|GO:0009636;response to toxic substance|GO:0016740;transferase activity|GO:0046256;2
TC_54597	0	3	2	0	2	37	16	18	12	49	2.2054e-09	1.14235e-06	67		1.4	0.6	26.4	7.10352	18.8571		TC_54597	Bo6rg057620.1	AT5G36970	NHL25		NDR1/HIN1-like 25	NDR1/HIN1-like 25 (NHL25); FUNCTIONS IN: molecular_function unknown; INVOLVED IN: defense response, incompatible interaction, salicylic acid mediated signaling pathway; LOCATED IN: cellular_component unknown; CONTAINS InterPro DOMAIN/s: Late embryogenesis abundant protein, group 2 (InterPro:IPR004864); BEST Arabidopsis thaliana protein match is: Late embryogenesis abundant (LEA) hydroxyproline-ri…	#N/A
TC_25493	20	21	23	23	20	566	147	172	176	783	2.17487e-22	1.51932e-18	5		21.4	0.678233	368.8	129.527	17.2336		TC_25493	AT3G09270.1	AT3G09270	GSTU8		glutathione S-transferase TAU 8	glutathione S-transferase TAU 8 (GSTU8); FUNCTIONS IN: glutathione transferase activity; INVOLVED IN: response to cadmium ion, toxin catabolic process; LOCATED IN: cytoplasm; EXPRESSED IN: 7 plant structures; EXPRESSED DURING: LP.06 six leaves visible, LP.04 four leaves visible, 4 anthesis, petal differentiation and expansion stage; CONTAINS InterPro DOMAIN/s: Thioredoxin fold (InterPro:IPR012335…	GO:0004364;glutathione transferase activity|GO:0005515;protein binding|GO:0005737;cytoplasm|GO:0005829;cytosol|GO:0006749;glutathione metabolic process|GO:0009407;toxin catabolic process|GO:0009636;response to toxic substance|GO:0016740;transferase activity|GO:0046686;response to cadmium ion
TC_42901	30	59	12	15	21	401	128	612	74	800	3.33182e-12	4.65508e-09	25		27.4	8.47703	403	138.773	14.708		TC_42901	AT4G01870.1	AT4G01870	tolB		tolB protein-related	tolB protein-related; FUNCTIONS IN: molecular_function unknown; INVOLVED IN: response to cyclopentenone; LOCATED IN: membrane; EXPRESSED IN: 22 plant structures; EXPRESSED DURING: 13 growth stages; CONTAINS InterPro DOMAIN/s: WD40-like Beta Propeller (InterPro:IPR011659), Peptidase S9B, dipeptidylpeptidase IV N-terminal (InterPro:IPR002469), Six-bladed beta-propeller, TolB-like (InterPro:IPR01104…	GO:0006508;proteolysis
TC_66416	74	55	82	70	31	1170	627	736	691	1341	3.30952e-49	1.15598e-44	1		62.4	8.99222	913	143.465	14.6314		TC_66416	AT2G15480.1	AT2G15480	UGT73B5		UDP-glucosyl transferase 73B5	UDP-glucosyl transferase 73B5 (UGT73B5); FUNCTIONS IN: quercetin 3-O-glucosyltransferase activity, UDP-glycosyltransferase activity, UDP-glucosyltransferase activity, transferase activity, transferring glycosyl groups; INVOLVED IN: response to other organism; LOCATED IN: endomembrane system; EXPRESSED IN: 9 plant structures; EXPRESSED DURING: L mature pollen stage, M germinated pollen stage, LP.0…	GO:0006952;defense response|GO:0008152;metabolic process|GO:0016740;transferase activity|GO:0016757;transferase activity|GO:0016758;transferase activity|GO:0035251;UDP-glucosyltransferase activity|GO:0043231;intracellular membrane-bounded organelle|GO:0047893;flavonol 3-O-glucosyltransferase activity|GO:0051707;response to other organism|GO:0080043;quercetin 3-O-glucosyltransferase activity|GO:00…
TC_33132	3	11	12	4	4	156	75	71	81	112	5.07984e-26	4.43585e-22	4		6.8	1.93391	99	15.9719	14.5588		TC_33132	AT5G40010.1	AT5G40010	AATP1		AAA-ATPase 1	AAA-ATPase 1 (AATP1); FUNCTIONS IN: nucleoside-triphosphatase activity, ATPase activity, nucleotide binding, ATP binding; EXPRESSED IN: stem, inflorescence meristem, root, flower, stamen; EXPRESSED DURING: 4 anthesis, petal differentiation and expansion stage; CONTAINS InterPro DOMAIN/s: ATPase, AAA-type, core (InterPro:IPR003959), ATPase, AAA+ type, core (InterPro:IPR003593), ATPase, AAA-type, c…	GO:0000166;nucleotide binding|GO:0005524;ATP binding|GO:0005739;mitochondrion|GO:0005783;endoplasmic reticulum|GO:0009409;response to cold|GO:0009414;response to water deprivation|GO:0009651;response to salt stress|GO:0009737;response to abscisic acid|GO:0010154;fruit development|GO:0010431;seed maturation|GO:0016020;membrane|GO:0016021;integral component of membrane|GO:0016787;hydrolase activity…
TC_48708	34	56	25	41	50	630	160	411	180	1176	3.48092e-16	9.35271e-13	13		41.2	5.5263	511.4	186.969	12.4126		TC_48708	AT1G71520.1	AT1G71520	ERF020		Integrase-type DNA-binding superfamily protein	Integrase-type DNA-binding superfamily protein; CONTAINS InterPro DOMAIN/s: DNA-binding, integrase-type (InterPro:IPR016177), Pathogenesis-related transcriptional factor/ERF, DNA-binding (InterPro:IPR001471); BEST Arabidopsis thaliana protein match is: Integrase-type DNA-binding superfamily protein (TAIR:AT1G22810.1); Has 4894 Blast hits to 4892 proteins in 218 species: Archae - 0; Bacteria - 0; …	GO:0003677;DNA binding|GO:0003700;DNA binding transcription factor activity|GO:0005634;nucleus|GO:0006351;transcription|GO:0006355;regulation of transcription|GO:0009873;ethylene-activated signaling pathway|GO:0010200;response to chitin
TC_17628	101	123	76	74	78	817	294	715	191	1926	2.39581e-12	3.4868e-09	24		90.4	9.50053	788.6	308.355	8.72345		TC_17628	AT2G15480.1	AT2G15480	UGT73B5		UDP-glucosyl transferase 73B5	UDP-glucosyl transferase 73B5 (UGT73B5); FUNCTIONS IN: quercetin 3-O-glucosyltransferase activity, UDP-glycosyltransferase activity, UDP-glucosyltransferase activity, transferase activity, transferring glycosyl groups; INVOLVED IN: response to other organism; LOCATED IN: endomembrane system; EXPRESSED IN: 9 plant structures; EXPRESSED DURING: L mature pollen stage, M germinated pollen stage, LP.0…	GO:0006952;defense response|GO:0008152;metabolic process|GO:0016740;transferase activity|GO:0016757;transferase activity|GO:0016758;transferase activity|GO:0035251;UDP-glucosyltransferase activity|GO:0043231;intracellular membrane-bounded organelle|GO:0047893;flavonol 3-O-glucosyltransferase activity|GO:0051707;response to other organism|GO:0080043;quercetin 3-O-glucosyltransferase activity|GO:00…
TC_2709	109	105	57	78	37	1085	410	593	151	1005	9.18772e-14	1.61063e-10	19		77.2	13.8	648.8	176.79	8.40415		TC_2709	AT1G76680.1	AT1G76680	OPR1		12-oxophytodienoate reductase 1, 92% identical to AT1G76680 (OPR1), 86% identical to AT1G76690 (OPR2)	12-oxophytodienoate reductase 1 (OPR1); FUNCTIONS IN: 12-oxophytodienoate reductase activity; INVOLVED IN: in 7 processes; LOCATED IN: cellular_component unknown; EXPRESSED IN: 11 plant structures; EXPRESSED DURING: seedling growth, developing seed stage; CONTAINS InterPro DOMAIN/s: NADH:flavin oxidoreductase/NADH oxidase, N-terminal (InterPro:IPR001155), Aldolase-type TIM barrel (InterPro:IPR013…	GO:0003824;catalytic activity|GO:0005737;cytoplasm|GO:0005829;cytosol|GO:0006629;lipid metabolic process|GO:0006631;fatty acid metabolic process|GO:0006633;fatty acid biosynthetic process|GO:0009611;response to wounding|GO:0009751;response to salicylic acid|GO:0010181;FMN binding|GO:0016491;oxidoreductase activity|GO:0016629;12-oxophytodienoate reductase activity|GO:0031407;oxylipin metabolic pro…
TC_65678	37	20	24	23	15	105	68	314	71	280	6.44573e-10	4.24798e-07	53		23.8	3.6524	167.6	53.4964	7.04202		TC_65678	AT1G74930.1	AT1G74930	ERF018, ORA47		Integrase-type DNA-binding superfamily protein	ORA47; CONTAINS InterPro DOMAIN/s: DNA-binding, integrase-type (InterPro:IPR016177), Pathogenesis-related transcriptional factor/ERF, DNA-binding (InterPro:IPR001471); BEST Arabidopsis thaliana protein match is: Integrase-type DNA-binding superfamily protein (TAIR:AT1G19210.1); Has 5510 Blast hits to 5399 proteins in 239 species: Archae - 0; Bacteria - 0; Metazoa - 0; Fungi - 0; Plants - 5503; Vi…	GO:0002213;defense response to insect|GO:0003677;DNA binding|GO:0003700;DNA binding transcription factor activity|GO:0005634;nucleus|GO:0006351;transcription|GO:0006355;regulation of transcription|GO:0009611;response to wounding|GO:0009873;ethylene-activated signaling pathway|GO:0010087;phloem or xylem histogenesis|GO:0051301;cell division
TC_48316	40	52	25	32	36	325	106	352	145	319	5.03067e-18	1.9524e-14	9		37	4.49444	249.4	51.2588	6.74054		TC_48316	AT2G15480.1	AT2G15480	UGT73B5		UDP-glucosyl transferase 73B5	UDP-glucosyl transferase 73B5 (UGT73B5); FUNCTIONS IN: quercetin 3-O-glucosyltransferase activity, UDP-glycosyltransferase activity, UDP-glucosyltransferase activity, transferase activity, transferring glycosyl groups; INVOLVED IN: response to other organism; LOCATED IN: endomembrane system; EXPRESSED IN: 9 plant structures; EXPRESSED DURING: L mature pollen stage, M germinated pollen stage, LP.0…	GO:0006952;defense response|GO:0008152;metabolic process|GO:0016740;transferase activity|GO:0016757;transferase activity|GO:0016758;transferase activity|GO:0035251;UDP-glucosyltransferase activity|GO:0043231;intracellular membrane-bounded organelle|GO:0047893;flavonol 3-O-glucosyltransferase activity|GO:0051707;response to other organism|GO:0080043;quercetin 3-O-glucosyltransferase activity|GO:00…
TC_66333	145	127	148	126	124	1346	537	394	554	1608	1.12732e-18	4.92201e-15	8		134	5.14782	887.8	245.658	6.62537		TC_66333	AT1G17180.1	AT1G17180	GSTU25		glutathione S-transferase TAU 25	glutathione S-transferase TAU 25 (GSTU25); CONTAINS InterPro DOMAIN/s: Thioredoxin fold (InterPro:IPR012335), Glutathione S-transferase, C-terminal (InterPro:IPR004046), Glutathione S-transferase, C-terminal-like (InterPro:IPR010987), Glutathione S-transferase/chloride channel, C-terminal (InterPro:IPR017933), Glutathione S-transferase, N-terminal (InterPro:IPR004045), Thioredoxin-like fold (Inte…	GO:0004364;glutathione transferase activity|GO:0005515;protein binding|GO:0005737;cytoplasm|GO:0005829;cytosol|GO:0006749;glutathione metabolic process|GO:0009407;toxin catabolic process|GO:0009636;response to toxic substance|GO:0016740;transferase activity|GO:0046256;2
TC_61924	1	2	4	3	2	24	7	6	12	28	4.25397e-05	0.000587127	2530		2.4	0.509902	15.4	4.48999	6.41667		TC_61924	AT4G13180.1	AT4G13180			NAD(P)-binding Rossmann-fold superfamily protein	NAD(P)-binding Rossmann-fold superfamily protein; FUNCTIONS IN: oxidoreductase activity, binding, catalytic activity; INVOLVED IN: response to arsenic; EXPRESSED IN: 22 plant structures; EXPRESSED DURING: 13 growth stages; CONTAINS InterPro DOMAIN/s: NAD(P)-binding domain (InterPro:IPR016040), Glucose/ribitol dehydrogenase (InterPro:IPR002347), Short-chain dehydrogenase/reductase SDR (InterPro:IP…	GO:0005515;protein binding|GO:0046685;response to arsenic-containing substance
TC_42452	9	6	8	23	7	68	23	94	19	119	5.42804e-06	0.000114559	1655		10.6	3.14006	64.6	19.5515	6.09434		TC_42452	AT5G13080.1	AT5G13080	WRKY75		WRKY DNA-binding protein 75	WRKY DNA-binding protein 75 (WRKY75); CONTAINS InterPro DOMAIN/s: DNA-binding WRKY (InterPro:IPR003657); BEST Arabidopsis thaliana protein match is: WRKY DNA-binding protein 45 (TAIR:AT3G01970.1); Has 1807 Blast hits to 1807 proteins in 277 species: Archae - 0; Bacteria - 0; Metazoa - 736; Fungi - 347; Plants - 385; Viruses - 0; Other Eukaryotes - 339 (source: NCBI BLink).	GO:0000122;negative regulation of transcription from RNA polymerase II promoter|GO:0000978;RNA polymerase II proximal promoter sequence-specific DNA binding|GO:0001046;core promoter sequence-specific DNA binding|GO:0003677;DNA binding|GO:0003700;DNA binding transcription factor activity|GO:0005634;nucleus|GO:0006351;transcription|GO:0006355;regulation of transcription|GO:0010055;atrichoblast diff…
TC_54077	25	25	27	17	19	160	124	118	42	226	2.54654e-15	5.92988e-12	15		22.6	1.93907	134	29.9666	5.9292		TC_54077	AT3G53480.1	AT3G53480	ABCG37, PDR9		pleiotropic drug resistance 9	pleiotropic drug resistance 9 (PDR9); FUNCTIONS IN: ATPase activity, coupled to transmembrane movement of substances, transporter activity; INVOLVED IN: cellular response to indolebutyric acid stimulus, drug transmembrane transport, root development, auxin polar transport; LOCATED IN: plasma membrane; EXPRESSED IN: 7 plant structures; EXPRESSED DURING: 4 anthesis; CONTAINS InterPro DOMAIN/s: ATPa…	GO:0000166;nucleotide binding|GO:0005215;transporter activity|GO:0005524;ATP binding|GO:0005886;plasma membrane|GO:0006855;drug transmembrane transport|GO:0009506;plasmodesma|GO:0009926;auxin polar transport|GO:0016020;membrane|GO:0016021;integral component of membrane|GO:0016887;ATPase activity|GO:0042626;ATPase activity|GO:0048364;root development|GO:0055085;transmembrane transport|GO:0071366;c…
TC_9428	6	16	15	18	19	74	56	84	39	178	4.87212e-10	3.5991e-07	47		14.8	2.31084	86.2	24.2083	5.82432		TC_9428	AT1G76680.1	AT1G76680	OPR1		12-oxophytodienoate reductase 1, 92% identical to AT1G76680 (OPR1), 88% identical to AT1G76690 (OPR2)	12-oxophytodienoate reductase 1 (OPR1); FUNCTIONS IN: 12-oxophytodienoate reductase activity; INVOLVED IN: in 7 processes; LOCATED IN: cellular_component unknown; EXPRESSED IN: 11 plant structures; EXPRESSED DURING: seedling growth, developing seed stage; CONTAINS InterPro DOMAIN/s: NADH:flavin oxidoreductase/NADH oxidase, N-terminal (InterPro:IPR001155), Aldolase-type TIM barrel (InterPro:IPR013…	GO:0003824;catalytic activity|GO:0005737;cytoplasm|GO:0005829;cytosol|GO:0006629;lipid metabolic process|GO:0006631;fatty acid metabolic process|GO:0006633;fatty acid biosynthetic process|GO:0009611;response to wounding|GO:0009751;response to salicylic acid|GO:0010181;FMN binding|GO:0016491;oxidoreductase activity|GO:0016629;12-oxophytodienoate reductase activity|GO:0031407;oxylipin metabolic pro…
TC_13835	14	31	4	7	7	47	10	136	16	157	0.000388643	0.00378026	3591		12.6	4.88467	73.2	30.7561	5.80952		TC_13835	AT5G47220.1	AT5G47220	ERF2		ethylene responsive element binding factor 2	ethylene responsive element binding factor 2 (ERF2); CONTAINS InterPro DOMAIN/s: DNA-binding, integrase-type (InterPro:IPR016177), Pathogenesis-related transcriptional factor/ERF, DNA-binding (InterPro:IPR001471); BEST Arabidopsis thaliana protein match is: ethylene responsive element binding factor 1 (TAIR:AT4G17500.1); Has 1807 Blast hits to 1807 proteins in 277 species: Archae - 0; Bacteria - …	GO:0003677;DNA binding|GO:0003700;DNA binding transcription factor activity|GO:0005634;nucleus|GO:0006351;transcription|GO:0006355;regulation of transcription|GO:0006952;defense response|GO:0009864;induced systemic resistance|GO:0009873;ethylene-activated signaling pathway|GO:0010087;phloem or xylem histogenesis|GO:0010200;response to chitin|GO:0045893;positive regulation of transcription|GO:0051…
TC_45889	15	10	12	25	20	66	88	112	66	110	2.57399e-14	5.28864e-11	17		16.4	2.7313	88.4	10.0678	5.39024		TC_45889	Bo01051s070.1				#N/A	#N/A	#N/A
TC_45331	145	336	80	128	146	833	148	987	134	2296	0.000993442	0.00849447	4085		167	43.9181	879.6	394.402	5.26707		TC_45331	AT4G37370.1	AT4G37370	CYP81D8		cytochrome P450, family 81, subfamily D, polypeptide 8	cytochrome P450, family 81, subfamily D, polypeptide 8 (CYP81D8); FUNCTIONS IN: electron carrier activity, monooxygenase activity, iron ion binding, oxygen binding, heme binding; INVOLVED IN: response to karrikin; LOCATED IN: endoplasmic reticulum, plasma membrane; EXPRESSED IN: 20 plant structures; EXPRESSED DURING: 13 growth stages; CONTAINS InterPro DOMAIN/s: Cytochrome P450 (InterPro:IPR00112…	GO:0004497;monooxygenase activity|GO:0005506;iron ion binding|GO:0005783;endoplasmic reticulum|GO:0005886;plasma membrane|GO:0016020;membrane|GO:0016021;integral component of membrane|GO:0016491;oxidoreductase activity|GO:0016705;oxidoreductase activity|GO:0016709;oxidoreductase activity|GO:0020037;heme binding|GO:0042343;indole glucosinolate metabolic process|GO:0044550;secondary metabolite bios…
TC_44356	86	205	53	68	48	392	149	372	98	1399	4.93766e-05	0.000662572	2603		92	29.0155	482	236.583	5.23913		TC_44356	AT3G25250.1	AT3G25250	OXI1		AGC (cAMP-dependent, cGMP-dependent and protein kinase C) kinase family protein	AGC2-1; FUNCTIONS IN: kinase activity; INVOLVED IN: protein amino acid phosphorylation; LOCATED IN: cellular_component unknown; EXPRESSED IN: hypocotyl, root, stamen, pollen tube; EXPRESSED DURING: 4 anthesis, petal differentiation and expansion stage; CONTAINS InterPro DOMAIN/s: Protein kinase, catalytic domain (InterPro:IPR000719), Serine/threonine-protein kinase domain (InterPro:IPR002290), Se…	GO:0000166;nucleotide binding|GO:0004672;protein kinase activity|GO:0004674;protein serine/threonine kinase activity|GO:0005515;protein binding|GO:0005524;ATP binding|GO:0005634;nucleus|GO:0005737;cytoplasm|GO:0005886;plasma membrane|GO:0006468;protein phosphorylation|GO:0006952;defense response|GO:0006979;response to oxidative stress|GO:0009611;response to wounding|GO:0016301;kinase activity|GO:…
TC_25093	41	24	35	52	22	206	123	172	104	302	4.73139e-14	9.18126e-11	18		34.8	5.54437	181.4	35.0993	5.21264		TC_25093	AT2G29490.1	AT2G29490	GSTU1		glutathione S-transferase TAU 1	glutathione S-transferase TAU 1 (GSTU1); CONTAINS InterPro DOMAIN/s: Thioredoxin fold (InterPro:IPR012335), Glutathione S-transferase, C-terminal (InterPro:IPR004046), Glutathione S-transferase, C-terminal-like (InterPro:IPR010987), Glutathione S-transferase/chloride channel, C-terminal (InterPro:IPR017933), Glutathione S-transferase, N-terminal (InterPro:IPR004045), Thioredoxin-like fold (InterP…	GO:0004364;glutathione transferase activity|GO:0005515;protein binding|GO:0005737;cytoplasm|GO:0005829;cytosol|GO:0006749;glutathione metabolic process|GO:0009407;toxin catabolic process|GO:0009636;response to toxic substance|GO:0016740;transferase activity
TC_52008	12	16	13	29	21	95	123	152	64	39	1.81399e-08	4.6934e-06	135		18.2	3.1209	94.6	20.1609	5.1978		TC_52008	Bo8g097550.1				#N/A	#N/A	#N/A
TC_65141	437	567	482	983	871	3790	4085	5617	2457	1350	3.4507e-10	2.80301e-07	43		668	109.223	3459.8	728.364	5.17934		TC_65141	Bo8g097550.1				#N/A	#N/A	#N/A
TC_38813	91	126	150	111	61	472	122	545	120	1524	1.95754e-05	0.000309674	2207		107.8	15.1572	556.6	257.163	5.16327		TC_38813	AT1G67090.1	AT1G67090	RBCS-1A		ribulose bisphosphate carboxylase small chain 1A	ribulose bisphosphate carboxylase small chain 1A (RBCS1A); FUNCTIONS IN: ribulose-bisphosphate carboxylase activity, copper ion binding; INVOLVED IN: carbon fixation, response to cold, response to blue light, response to red light, response to far red light; LOCATED IN: in 10 components; EXPRESSED IN: 22 plant structures; EXPRESSED DURING: L mature pollen stage, M germinated pollen stage, seedlin…	GO:0004497;monooxygenase activity|GO:0005507;copper ion binding|GO:0009409;response to cold|GO:0009507;chloroplast|GO:0009535;chloroplast thylakoid membrane|GO:0009536;plastid|GO:0009570;chloroplast stroma|GO:0009579;thylakoid|GO:0009637;response to blue light|GO:0009853;photorespiration|GO:0009941;chloroplast envelope|GO:0010114;response to red light|GO:0010218;response to far red light|GO:00159…
TC_43943	123	97	80	197	166	616	779	783	417	820	4.49763e-17	1.42816e-13	11		132.6	21.667	683	75.2429	5.15083		TC_43943	Bo00616s030.1				#N/A	#N/A	#N/A
TC_34955	48	95	33	24	19	203	47	291	53	532	6.0068e-05	0.000787286	2665		43.8	13.7164	225.2	89.5424	5.14155		TC_34955	AT1G27730.1	AT1G27730	ZAT10, STZ		salt tolerance zinc finger	salt tolerance zinc finger (STZ); CONTAINS InterPro DOMAIN/s: Zinc finger, C2H2-like (InterPro:IPR015880), Zinc finger, C2H2-type (InterPro:IPR007087); BEST Arabidopsis thaliana protein match is: zinc finger of Arabidopsis thaliana 6 (TAIR:AT5G04340.1); Has 5350 Blast hits to 3982 proteins in 146 species: Archae - 0; Bacteria - 0; Metazoa - 4198; Fungi - 48; Plants - 937; Viruses - 0; Other Eukar…	GO:0003676;nucleic acid binding|GO:0003700;DNA binding transcription factor activity|GO:0005634;nucleus|GO:0006351;transcription|GO:0006355;regulation of transcription|GO:0006979;response to oxidative stress|GO:0009409;response to cold|GO:0009414;response to water deprivation|GO:0009611;response to wounding|GO:0009644;response to high light intensity|GO:0009651;response to salt stress|GO:0009737;…
TC_22581	14	14	10	20	12	103	21	122	15	98	1.0495e-05	0.000190728	1922		14	1.67332	71.8	22.3459	5.12857		TC_22581	AT3G23230.1	AT3G23230	ERF098, TDR1		Integrase-type DNA-binding superfamily protein	Integrase-type DNA-binding superfamily protein; CONTAINS InterPro DOMAIN/s: DNA-binding, integrase-type (InterPro:IPR016177), Pathogenesis-related transcriptional factor/ERF, DNA-binding (InterPro:IPR001471); BEST Arabidopsis thaliana protein match is: Integrase-type DNA-binding superfamily protein (TAIR:AT5G43410.1); Has 5843 Blast hits to 5635 proteins in 250 species: Archae - 0; Bacteria - 2; …	GO:0003677;DNA binding|GO:0003700;DNA binding transcription factor activity|GO:0005634;nucleus|GO:0006351;transcription|GO:0006355;regulation of transcription|GO:0009873;ethylene-activated signaling pathway|GO:0010200;response to chitin
TC_54879	20	28	27	100	31	299	93	101	47	511	0.000230164	0.00241496	3329		41.2	14.8101	210.2	86.7931	5.10194		TC_54879	AT1G05680.1	AT1G05680	UGT74E2		Uridine diphosphate glycosyltransferase 74E2	Uridine diphosphate glycosyltransferase 74E2 (UGT74E2); CONTAINS InterPro DOMAIN/s: UDP-glucuronosyl/UDP-glucosyltransferase (InterPro:IPR002213); BEST Arabidopsis thaliana protein match is: UDP-Glycosyltransferase superfamily protein (TAIR:AT1G05675.1); Has 8397 Blast hits to 8309 proteins in 513 species: Archae - 0; Bacteria - 605; Metazoa - 2499; Fungi - 31; Plants - 5061; Viruses - 123; Other…	GO:0008152;metabolic process|GO:0010016;shoot system morphogenesis|GO:0016740;transferase activity|GO:0016757;transferase activity|GO:0016758;transferase activity|GO:0035251;UDP-glucosyltransferase activity|GO:0042631;cellular response to water deprivation|GO:0043231;intracellular membrane-bounded organelle|GO:0052638;indole-3-butyrate beta-glucosyltransferase activity|GO:0070301;cellular respons…
TC_25684	8	4	1	11	3	27	26	24	13	45	7.54777e-06	0.000147778	1784		5.4	1.80555	27	5.14782	5		TC_25684	AT3G56970.1	AT3G56970	ORG2, BHLH38		basic helix-loop-helix (bHLH) DNA-binding superfamily protein	BHLH038; FUNCTIONS IN: DNA binding, sequence-specific DNA binding transcription factor activity; INVOLVED IN: regulation of transcription; LOCATED IN: nucleus; CONTAINS InterPro DOMAIN/s: Achaete-scute transcription factor related (InterPro:IPR015660), Helix-loop-helix DNA-binding domain (InterPro:IPR001092), Helix-loop-helix DNA-binding (InterPro:IPR011598); BEST Arabidopsis thaliana protein mat…	GO:0000977;RNA polymerase II regulatory region sequence-specific DNA binding|GO:0003677;DNA binding|GO:0003700;DNA binding transcription factor activity|GO:0005515;protein binding|GO:0005634;nucleus|GO:0006351;transcription|GO:0006355;regulation of transcription|GO:0006357;regulation of transcription from RNA polymerase II promoter|GO:0010106;cellular response to iron ion starvation|GO:0046983;pr…
TC_27848	26	60	25	19	24	206	69	164	33	279	8.53591e-07	3.25848e-05	915		30.8	7.39865	150.2	44.8457	4.87662		TC_27848	AT1G75270.1	AT1G75270	DHAR2		dehydroascorbate reductase 2	dehydroascorbate reductase 2 (DHAR2); FUNCTIONS IN: glutathione binding, glutathione dehydrogenase (ascorbate) activity; INVOLVED IN: protein amino acid glutathionylation; LOCATED IN: plasma membrane; EXPRESSED IN: 25 plant structures; EXPRESSED DURING: 16 growth stages; CONTAINS InterPro DOMAIN/s: Thioredoxin fold (InterPro:IPR012335), Glutathione S-transferase, C-terminal-like (InterPro:IPR0109…	GO:0004364;glutathione transferase activity|GO:0005515;protein binding|GO:0005737;cytoplasm|GO:0005829;cytosol|GO:0005886;plasma membrane|GO:0006749;glutathione metabolic process|GO:0009636;response to toxic substance|GO:0010731;protein glutathionylation|GO:0016491;oxidoreductase activity|GO:0016740;transferase activity|GO:0043295;glutathione binding|GO:0045174;glutathione dehydrogenase (ascorbat…
TC_64892	63	71	77	161	144	508	538	623	305	541	1.5835e-13	2.63382e-10	21		103.2	20.4265	503	53.0556	4.87403		TC_64892	Bo3g127600.1				#N/A	#N/A	#N/A
TC_59650	207	276	202	265	192	1119	619	1321	316	2153	2.78845e-10	2.37556e-07	41		228.4	17.4431	1105.6	316.534	4.84063		TC_59650	AT5G63790.1	AT5G63790	NAC102		NAC domain containing protein 102	NAC domain containing protein 102 (NAC102); CONTAINS InterPro DOMAIN/s: No apical meristem (NAM) protein (InterPro:IPR003441); BEST Arabidopsis thaliana protein match is: NAC (No Apical Meristem) domain transcriptional regulator superfamily protein (TAIR:AT5G08790.1); Has 3012 Blast hits to 3006 proteins in 75 species: Archae - 0; Bacteria - 0; Metazoa - 0; Fungi - 0; Plants - 3012; Viruses - 0; …	GO:0001666;response to hypoxia|GO:0003677;DNA binding|GO:0003700;DNA binding transcription factor activity|GO:0005515;protein binding|GO:0005634;nucleus|GO:0006351;transcription|GO:0006355;regulation of transcription|GO:0009507;chloroplast|GO:0019760;glucosinolate metabolic process|GO:0043565;sequence-specific DNA binding|GO:0044212;transcription regulatory region DNA binding
TC_45268	121	144	79	77	78	676	242	352	241	877	1.33118e-12	2.11348e-09	22		99.8	13.8398	477.6	127.7	4.78557		TC_45268	AT1G55920.1	AT1G55920	SAT1		serine acetyltransferase 2;1	serine acetyltransferase 2;1 (SERAT2;1); FUNCTIONS IN: serine O-acetyltransferase activity; INVOLVED IN: cellular response to sulfate starvation, response to cold; LOCATED IN: cytosol, chloroplast, nucleus; EXPRESSED IN: 22 plant structures; EXPRESSED DURING: 13 growth stages; CONTAINS InterPro DOMAIN/s: Hexapeptide transferase, conserved site (InterPro:IPR018357), Serine O-acetyltransferase (Int…	GO:0005515;protein binding|GO:0005634;nucleus|GO:0005737;cytoplasm|GO:0005829;cytosol|GO:0006535;cysteine biosynthetic process from serine|GO:0008652;cellular amino acid biosynthetic process|GO:0009001;serine O-acetyltransferase activity|GO:0009409;response to cold|GO:0009507;chloroplast|GO:0009536;plastid|GO:0009970;cellular response to sulfate starvation|GO:0016740;transferase activity|GO:00167…
TC_64873	36	43	76	78	66	352	350	447	150	111	1.33698e-08	3.85946e-06	121		59.8	8.60465	282	64.581	4.71572		TC_64873	Bo3g127600.1				#N/A	#N/A	#N/A
TC_66554	71	67	58	132	109	363	483	464	292	445	3.83801e-16	9.57555e-13	14		87.4	14.1513	409.4	35.7779	4.68421		TC_66554	Bo01051s070.1				#N/A	#N/A	#N/A
TC_49248	60	56	48	36	49	356	100	148	105	454	9.50021e-10	5.62429e-07	59		49.8	4.10366	232.6	72.549	4.67068		TC_49248	AT1G55920.1	AT1G55920	SAT1		serine acetyltransferase 2;1	serine acetyltransferase 2;1 (SERAT2;1); FUNCTIONS IN: serine O-acetyltransferase activity; INVOLVED IN: cellular response to sulfate starvation, response to cold; LOCATED IN: cytosol, chloroplast, nucleus; EXPRESSED IN: 22 plant structures; EXPRESSED DURING: 13 growth stages; CONTAINS InterPro DOMAIN/s: Hexapeptide transferase, conserved site (InterPro:IPR018357), Serine O-acetyltransferase (Int…	GO:0005515;protein binding|GO:0005634;nucleus|GO:0005737;cytoplasm|GO:0005829;cytosol|GO:0006535;cysteine biosynthetic process from serine|GO:0008652;cellular amino acid biosynthetic process|GO:0009001;serine O-acetyltransferase activity|GO:0009409;response to cold|GO:0009507;chloroplast|GO:0009536;plastid|GO:0009970;cellular response to sulfate starvation|GO:0016740;transferase activity|GO:00167…
TC_15460	2	2	1	3	2	9	6	7	6	18	0.000782115	0.00687085	3976		2	0.316228	9.2	2.26716	4.6		TC_15460	AT1G03220.1	AT1G03220	SAP2, SECRETED ASPARTIC PROTEASE 2		Eukaryotic aspartyl protease family protein	Eukaryotic aspartyl protease family protein; FUNCTIONS IN: aspartic-type endopeptidase activity; INVOLVED IN: response to salt stress; LOCATED IN: cell wall, plasma membrane, membrane, plant-type cell wall; EXPRESSED IN: 6 plant structures; CONTAINS InterPro DOMAIN/s: Peptidase aspartic (InterPro:IPR021109), Peptidase aspartic, catalytic (InterPro:IPR009007), Peptidase A1 (InterPro:IPR001461); BE…	GO:0004190;aspartic-type endopeptidase activity|GO:0005618;cell wall|GO:0005794;Golgi apparatus|GO:0005886;plasma membrane|GO:0006508;proteolysis|GO:0008233;peptidase activity|GO:0009505;plant-type cell wall|GO:0009506;plasmodesma|GO:0009651;response to salt stress|GO:0016020;membrane|GO:0030163;protein catabolic process
TC_61219	93	230	74	58	67	429	199	839	106	820	1.04852e-05	0.000190649	1921		104.4	31.9227	478.6	152.629	4.58429		TC_61219	AT4G01870.1	AT4G01870	tolB		tolB protein-related	tolB protein-related; FUNCTIONS IN: molecular_function unknown; INVOLVED IN: response to cyclopentenone; LOCATED IN: membrane; EXPRESSED IN: 22 plant structures; EXPRESSED DURING: 13 growth stages; CONTAINS InterPro DOMAIN/s: WD40-like Beta Propeller (InterPro:IPR011659), Peptidase S9B, dipeptidylpeptidase IV N-terminal (InterPro:IPR002469), Six-bladed beta-propeller, TolB-like (InterPro:IPR01104…	GO:0006508;proteolysis
TC_48604	40	53	18	15	18	92	34	184	24	319	0.000272315	0.0027869	3413		28.8	7.5326	130.6	55.0142	4.53472		TC_48604	AT5G42380.1	AT5G42380	CML37		calmodulin like 37	calmodulin like 37 (CML37); FUNCTIONS IN: calcium ion binding; INVOLVED IN: response to ozone; LOCATED IN: chloroplast; EXPRESSED IN: 12 plant structures; EXPRESSED DURING: 8 growth stages; CONTAINS InterPro DOMAIN/s: EF-Hand 1, calcium-binding site (InterPro:IPR018247), EF-HAND 2 (InterPro:IPR018249), EF-hand-like domain (InterPro:IPR011992), Calcium-binding EF-hand (InterPro:IPR002048), EF-hand…	GO:0005509;calcium ion binding|GO:0005634;nucleus|GO:0005737;cytoplasm|GO:0010193;response to ozone|GO:0046872;metal ion binding
TC_14544	24	42	38	60	44	213	216	304	114	86	6.33975e-09	2.5453e-06	87		41.6	5.77581	186.6	39.2015	4.48558		TC_14544	Bo8g097550.1				#N/A	#N/A	#N/A
TC_25073	36	37	35	31	40	200	111	133	115	228	2.91339e-26	3.39206e-22	3		35.8	1.46287	157.4	23.8172	4.39665		TC_25073	AT1G78340.1	AT1G78340	GSTU22		glutathione S-transferase TAU 22	glutathione S-transferase TAU 22 (GSTU22); CONTAINS InterPro DOMAIN/s: Thioredoxin fold (InterPro:IPR012335), Glutathione S-transferase, C-terminal (InterPro:IPR004046), Glutathione S-transferase, C-terminal-like (InterPro:IPR010987), Glutathione S-transferase/chloride channel, C-terminal (InterPro:IPR017933), Glutathione S-transferase, N-terminal (InterPro:IPR004045), Thioredoxin-like fold (Inte…	GO:0004364;glutathione transferase activity|GO:0005515;protein binding|GO:0005737;cytoplasm|GO:0005829;cytosol|GO:0006749;glutathione metabolic process|GO:0009407;toxin catabolic process|GO:0009636;response to toxic substance|GO:0016740;transferase activity
TC_62087	28	47	31	23	42	235	77	73	38	320	4.54317e-06	0.000101269	1567		34.2	4.46542	148.6	54.7344	4.34503		TC_62087	AT1G15520.1	AT1G15520	ABCG40, PDR12		pleiotropic drug resistance 12	pleiotropic drug resistance 12 (PDR12); CONTAINS InterPro DOMAIN/s: ATPase, AAA+ type, core (InterPro:IPR003593), ABC transporter-like (InterPro:IPR003439), Plant PDR ABC transporter associated (InterPro:IPR013581), ABC-2 type transporter (InterPro:IPR013525); BEST Arabidopsis thaliana protein match is: pleiotropic drug resistance 11 (TAIR:AT1G66950.1); Has 377983 Blast hits to 279992 proteins in…	GO:0000166;nucleotide binding|GO:0002229;defense response to oomycetes|GO:0005515;protein binding|GO:0005524;ATP binding|GO:0005886;plasma membrane|GO:0006855;drug transmembrane transport|GO:0006952;defense response|GO:0009723;response to ethylene|GO:0009751;response to salicylic acid|GO:0009753;response to jasmonic acid|GO:0010193;response to ozone|GO:0015692;lead ion transport|GO:0016020;membra…
TC_24646	19	22	26	28	11	117	43	65	109	121	6.87413e-09	2.62901e-06	91		21.2	2.98998	91	15.6205	4.29245		TC_24646	AT4G08555.1	AT4G08555			#N/A	unknown protein; FUNCTIONS IN: molecular_function unknown; INVOLVED IN: biological_process unknown; LOCATED IN: cellular_component unknown; EXPRESSED IN: cultured cell; Has 4 Blast hits to 4 proteins in 2 species: Archae - 0; Bacteria - 0; Metazoa - 0; Fungi - 0; Plants - 4; Viruses - 0; Other Eukaryotes - 0 (source: NCBI BLink).	GO:0005575;cellular_component|GO:0008150;biological_process
TC_38418	25	35	31	21	23	132	92	137	47	154	1.50781e-14	3.29165e-11	16		27	2.60768	112.4	19.2525	4.16296		TC_38418	AT5G64250.2	AT5G64250			Aldolase-type TIM barrel family protein	Aldolase-type TIM barrel family protein; FUNCTIONS IN: oxidoreductase activity, catalytic activity, nitronate monooxygenase activity; INVOLVED IN: response to cadmium ion, response to symbiotic fungus, metabolic process; EXPRESSED IN: 23 plant structures; EXPRESSED DURING: 13 growth stages; CONTAINS InterPro DOMAIN/s: Aldolase-type TIM barrel (InterPro:IPR013785), 2-nitropropane dioxygenase, NPD …	GO:0003824;catalytic activity|GO:0005829;cytosol|GO:0009610;response to symbiotic fungus|GO:0018580;nitronate monooxygenase activity|GO:0046686;response to cadmium ion|GO:0051213;dioxygenase activity|GO:0055114;oxidation-reduction process
TC_24096	12	10	3	10	6	24	9	32	6	98	0.00331077	0.0243919	4741		8.2	1.62481	33.8	16.7463	4.12195		TC_24096	AT5G09800.1	AT5G09800	PUB28		ARM repeat superfamily protein	ARM repeat superfamily protein; FUNCTIONS IN: ubiquitin-protein ligase activity, binding; INVOLVED IN: response to chitin; LOCATED IN: ubiquitin ligase complex; EXPRESSED IN: 10 plant structures; EXPRESSED DURING: L mature pollen stage, LP.06 six leaves visible, M germinated pollen stage, 4 anthesis; CONTAINS InterPro DOMAIN/s: U box domain (InterPro:IPR003613), Armadillo-like helical (InterPro:I…	GO:0004842;ubiquitin-protein transferase activity|GO:0005488;binding|GO:0005515;protein binding|GO:0010200;response to chitin|GO:0016567;protein ubiquitination|GO:0016740;transferase activity
TC_27210	6	1	0	1	2	6	14	6	8	6	0.00708361	0.0474084	5218		2	1.04881	8	1.54919	4		TC_27210	AT1G76920.1	AT1G76920	SKIP15		F-box family protein	F-box family protein; CONTAINS InterPro DOMAIN/s: F-box domain, cyclin-like (InterPro:IPR001810), F-box domain, Skp2-like (InterPro:IPR022364), Kelch repeat type 2 (InterPro:IPR011498); BEST Arabidopsis thaliana protein match is: Galactose oxidase/kelch repeat superfamily protein (TAIR:AT3G61590.2); Has 279 Blast hits to 279 proteins in 31 species: Archae - 0; Bacteria - 0; Metazoa - 0; Fungi - 0…	GO:0004842;ubiquitin-protein transferase activity|GO:0005515;protein binding|GO:0005634;nucleus|GO:0016567;protein ubiquitination|GO:0031146;SCF-dependent proteasomal ubiquitin-dependent protein catabolic process
TC_36879	14	38	8	33	31	117	18	161	52	146	0.000253038	0.00262092	3372		24.8	5.8258	98.8	27.5198	3.98387		TC_36879	AT4G36500.1	AT4G36500			#N/A	unknown protein; FUNCTIONS IN: molecular_function unknown; INVOLVED IN: biological_process unknown; LOCATED IN: mitochondrion; EXPRESSED IN: 22 plant structures; EXPRESSED DURING: 13 growth stages; BEST Arabidopsis thaliana protein match is: unknown protein (TAIR:AT2G18210.1); Has 50 Blast hits to 50 proteins in 7 species: Archae - 0; Bacteria - 0; Metazoa - 0; Fungi - 0; Plants - 50; Viruses - 0…	GO:0008150;biological_process
TC_18058	52	62	55	92	54	299	296	404	164	85	2.52074e-07	1.70839e-05	515		63	7.44312	249.6	56.0594	3.9619		TC_18058	Bo4g060070.1				#N/A	#N/A	#N/A
TC_53464	27	41	50	60	54	216	214	299	114	76	1.14946e-07	1.32945e-05	302		46.4	5.74978	183.8	39.8201	3.96121		TC_53464	Bo3g127600.1				#N/A	#N/A	#N/A
TC_43410	36	15	8	16	27	68	19	106	25	185	0.00054086	0.00499516	3782		20.4	4.94571	80.6	30.487	3.95098		TC_43410	AT2G40180.1	AT2G40180	PP2C5		phosphatase 2C5	phosphatase 2C5 (PP2C5); CONTAINS InterPro DOMAIN/s: Protein phosphatase 2C, manganese/magnesium aspartate binding site (InterPro:IPR000222), Protein phosphatase 2C-related (InterPro:IPR001932), Protein phosphatase 2C (InterPro:IPR015655), Protein phosphatase 2C, N-terminal (InterPro:IPR014045); BEST Arabidopsis thaliana protein match is: Protein phosphatase 2C family protein (TAIR:AT1G07160.1); …	GO:0003824;catalytic activity|GO:0004721;phosphoprotein phosphatase activity|GO:0004722;protein serine/threonine phosphatase activity|GO:0005634;nucleus|GO:0006470;protein dephosphorylation|GO:0009738;abscisic acid-activated signaling pathway|GO:0010440;stomatal lineage progression|GO:0016787;hydrolase activity|GO:0043169;cation binding|GO:0046872;metal ion binding
TC_23748	9	6	8	10	14	72	24	24	16	49	4.28694e-06	9.70438e-05	1543		9.4	1.32665	37	10.3634	3.93617		TC_23748	AT1G02250.1	AT1G02250	NAC005		NAC domain containing protein 5	NAC domain containing protein 5 (NAC005); FUNCTIONS IN: sequence-specific DNA binding transcription factor activity; INVOLVED IN: multicellular organismal development, regulation of transcription; LOCATED IN: cellular_component unknown; EXPRESSED IN: xylem; CONTAINS InterPro DOMAIN/s: No apical meristem (NAM) protein (InterPro:IPR003441); BEST Arabidopsis thaliana protein match is: NAC domain con…	GO:0003677;DNA binding|GO:0003700;DNA binding transcription factor activity|GO:0005634;nucleus|GO:0006351;transcription|GO:0006355;regulation of transcription|GO:0044212;transcription regulatory region DNA binding
TC_52578	19	30	32	40	21	128	130	178	69	52	1.41813e-07	1.42749e-05	347		28.4	3.82884	111.4	22.7851	3.92254		TC_52578	ATCG00180.1	ATCG00180	RPOC1		DNA-directed RNA polymerase family protein	RPOC1; FUNCTIONS IN: DNA-directed RNA polymerase activity; INVOLVED IN: RNA elongation; LOCATED IN: chloroplast, nucleoid; EXPRESSED IN: 22 plant structures; EXPRESSED DURING: 13 growth stages; CONTAINS InterPro DOMAIN/s: RNA polymerase, N-terminal (InterPro:IPR006592), RNA polymerase, alpha subunit (InterPro:IPR000722), RNA polymerase Rpb1, domain 3 (InterPro:IPR007066), RNA polymerase Rpb1, dom…	GO:0003677;DNA binding|GO:0003899;DNA-directed 5'-3' RNA polymerase activity|GO:0006351;transcription|GO:0009295;nucleoid|GO:0009507;chloroplast|GO:0009536;plastid|GO:0016740;transferase activity|GO:0016779;nucleotidyltransferase activity
TC_55627	208	222	237	173	231	1181	407	355	379	1794	2.12134e-07	1.63074e-05	453		214.2	11.3991	823.2	288.116	3.84314		TC_55627	AT2G47000.1	AT2G47000	ABCB4		ATP binding cassette subfamily B4	ATP binding cassette subfamily B4 (ABCB4); FUNCTIONS IN: xenobiotic-transporting ATPase activity, ATPase activity, coupled to transmembrane movement of substances; INVOLVED IN: in 8 processes; LOCATED IN: plasma membrane, membrane; EXPRESSED IN: 14 plant structures; EXPRESSED DURING: 4 anthesis, petal differentiation and expansion stage; CONTAINS InterPro DOMAIN/s: ATPase, AAA+ type, core (InterP…	GO:0000166;nucleotide binding|GO:0005524;ATP binding|GO:0005886;plasma membrane|GO:0006855;drug transmembrane transport|GO:0008559;xenobiotic transmembrane transporting ATPase activity|GO:0009506;plasmodesma|GO:0009630;gravitropism|GO:0009733;response to auxin|GO:0009734;auxin-activated signaling pathway|GO:0009735;response to cytokinin|GO:0009926;auxin polar transport|GO:0010315;auxin efflux|GO:…
TC_64130	6	2	5	7	9	19	10	54	11	17	0.00100288	0.00856675	4089		5.8	1.15758	22.2	8.13265	3.82759		TC_64130	AT3G01840.1	AT3G01840	LYK2		Protein kinase superfamily protein	Protein kinase superfamily protein; FUNCTIONS IN: protein kinase activity, kinase activity, ATP binding; INVOLVED IN: protein amino acid phosphorylation; LOCATED IN: endomembrane system; EXPRESSED IN: 12 plant structures; EXPRESSED DURING: 4 anthesis, C globular stage, petal differentiation and expansion stage; CONTAINS InterPro DOMAIN/s: Protein kinase, catalytic domain (InterPro:IPR000719), Ser…	GO:0000166;nucleotide binding|GO:0004672;protein kinase activity|GO:0004675;transmembrane receptor protein serine/threonine kinase activity|GO:0005524;ATP binding|GO:0005886;plasma membrane|GO:0006468;protein phosphorylation|GO:0007166;cell surface receptor signaling pathway|GO:0007178;transmembrane receptor protein serine/threonine kinase signaling pathway|GO:0016020;membrane|GO:0016021;integral…
TC_41087	925	1332	1593	2023	1120	5599	6179	7680	5161	1934	8.62618e-08	1.16784e-05	258		1398.6	191.575	5310.6	945.388	3.79708		TC_41087	Bo5g083920.1				#N/A	#N/A	GO:0003676;nucleic acid binding|GO:0015074;DNA integration
TC_67198	1833	2961	3278	4285	2370	10932	12289	14806	13988	3875	2.84058e-07	1.7845e-05	556		2945.4	416.768	11178	1945.34	3.79507		TC_67198	ATCG00020.1	ATCG00020	PSBA, D1		photosystem II reaction center protein A	photosystem II reaction center protein A (PSBA); FUNCTIONS IN: chlorophyll binding; INVOLVED IN: photosynthesis, light reaction; LOCATED IN: in 6 components; EXPRESSED IN: 24 plant structures; EXPRESSED DURING: 14 growth stages; CONTAINS InterPro DOMAIN/s: Photosystem II reaction centre protein PsbA/D1 (InterPro:IPR005867), Photosynthetic reaction centre, L/M (InterPro:IPR000484); BEST Arabidopsi…	GO:0005506;iron ion binding|GO:0005515;protein binding|GO:0009055;electron transfer activity|GO:0009507;chloroplast|GO:0009523;photosystem II|GO:0009534;chloroplast thylakoid|GO:0009535;chloroplast thylakoid membrane|GO:0009536;plastid|GO:0009579;thylakoid|GO:0009635;response to herbicide|GO:0009772;photosynthetic electron transport in photosystem II|GO:0010287;plastoglobule|GO:0015979;photosynth…
TC_40133	251	289	391	469	309	1438	1578	2066	890	482	8.82431e-08	1.17196e-05	263		341.8	39.1847	1290.8	275.671	3.77648		TC_40133	Bo4g060070.1				#N/A	#N/A	#N/A
TC_18188	4	3	2	10	7	37	15	21	6	19	0.000712393	0.00635098	3918		5.2	1.46287	19.6	5.05569	3.76923		TC_18188	AT2G44065.2	AT2G44065			Ribosomal protein L2 family	Ribosomal protein L2 family; FUNCTIONS IN: structural constituent of ribosome, RNA binding, transferase activity; INVOLVED IN: translation; LOCATED IN: ribosome, intracellular, large ribosomal subunit; EXPRESSED IN: 22 plant structures; EXPRESSED DURING: 13 growth stages; CONTAINS InterPro DOMAIN/s: Translation protein SH3-like (InterPro:IPR008991), Ribosomal protein L2, C-terminal (InterPro:IPR0…	GO:0003723;RNA binding|GO:0003735;structural constituent of ribosome|GO:0005622;intracellular|GO:0005762;mitochondrial large ribosomal subunit|GO:0005840;ribosome|GO:0006412;translation|GO:0032543;mitochondrial translation
TC_57075	74	89	67	46	66	131	80	235	150	658	2.73833e-05	0.000409274	2337		68.4	6.94694	250.8	104.821	3.66667		TC_57075	AT1G77450.1	AT1G77450	NAC032		NAC domain containing protein 32	NAC domain containing protein 32 (NAC032); FUNCTIONS IN: sequence-specific DNA binding transcription factor activity; INVOLVED IN: multicellular organismal development, regulation of transcription; LOCATED IN: cellular_component unknown; EXPRESSED IN: 16 plant structures; EXPRESSED DURING: LP.06 six leaves visible, LP.04 four leaves visible, 4 anthesis, petal differentiation and expansion stage, …	GO:0003677;DNA binding|GO:0003700;DNA binding transcription factor activity|GO:0005634;nucleus|GO:0006351;transcription|GO:0006355;regulation of transcription|GO:0009793;embryo development ending in seed dormancy|GO:0045893;positive regulation of transcription|GO:1900057;positive regulation of leaf senescence
TC_66278_sus	26	51	54	59	46	150	194	231	217	57	2.81484e-06	7.29914e-05	1347		47.2	5.70438	169.8	31.3646	3.59746		TC_66278_sus	ATCG00340.1	ATCG00340	PSAB		Photosystem I, PsaA/PsaB protein	PSAB; FUNCTIONS IN: chlorophyll binding; INVOLVED IN: photosynthesis, light harvesting in photosystem II, photosynthesis, light harvesting in photosystem I; LOCATED IN: in 7 components; EXPRESSED IN: 25 plant structures; EXPRESSED DURING: 13 growth stages; CONTAINS InterPro DOMAIN/s: Photosystem I psaB (InterPro:IPR006244), Photosystem I, PsaA/PsaB (InterPro:IPR001280), Photosystem I psaA/psaB, c…	GO:0000287;magnesium ion binding|GO:0009055;electron transfer activity|GO:0009507;chloroplast|GO:0009522;photosystem I|GO:0009534;chloroplast thylakoid|GO:0009535;chloroplast thylakoid membrane|GO:0009536;plastid|GO:0009579;thylakoid|GO:0009941;chloroplast envelope|GO:0010287;plastoglobule|GO:0015979;photosynthesis|GO:0016020;membrane|GO:0016021;integral component of membrane|GO:0016168;chlorophy…
TC_1124	1139	1590	2116	2497	1400	6618	6976	8811	6614	2280	3.39372e-07	1.95907e-05	604		1748.4	246.31	6259.8	1075.04	3.5803		TC_1124	Bo00613s160.1				#N/A	#N/A	#N/A
TC_66280	132	169	334	430	299	1074	1197	1503	665	444	3.75658e-06	8.86579e-05	1480		272.8	54.6547	976.6	189.198	3.57991		TC_66280	Bo01499s040.1				#N/A	#N/A	#N/A
TC_62914	2835	4119	5221	6329	3695	16710	17435	22332	16030	5839	3.08915e-07	1.87159e-05	575		4439.8	608.785	15669.2	2695.9	3.52926		TC_62914	Bo2g139190.1				#N/A	#N/A	#N/A
TC_56715	341	496	640	777	414	2035	2257	2709	1651	718	4.62724e-07	2.29255e-05	705		533.6	78.5421	1874	335.85	3.51199		TC_56715	Bo00616s100.1				#N/A	#N/A	#N/A
TC_71562	2523	3615	4589	5402	3270	14627	15033	19745	13182	5408	1.34965e-07	1.40304e-05	336		3879.8	505.121	13599	2325.43	3.50508		TC_71562	Bo01661s010.1				#N/A	#N/A	#N/A
TC_64643	2	2	17	13	8	26	30	46	32	13	0.00212346	0.0165117	4492		8.4	2.97658	29.4	5.3066	3.5		TC_64643	Bo3g127600.1				#N/A	#N/A	#N/A
TC_70622	815	1076	1363	1751	910	4132	4517	5857	4312	1581	5.74074e-07	2.59445e-05	772		1183	169.768	4079.8	694.63	3.44869		TC_70622	Bo00805s040.1				#N/A	#N/A	#N/A
TC_47382	359	512	259	254	215	843	270	1696	197	2464	0.000894217	0.00774272	4034		319.8	53.6129	1094	435.08	3.42089		TC_47382	AT1G03220.1	AT1G03220	SAP2, SECRETED ASPARTIC PROTEASE 2		Eukaryotic aspartyl protease family protein	Eukaryotic aspartyl protease family protein; FUNCTIONS IN: aspartic-type endopeptidase activity; INVOLVED IN: response to salt stress; LOCATED IN: cell wall, plasma membrane, membrane, plant-type cell wall; EXPRESSED IN: 6 plant structures; CONTAINS InterPro DOMAIN/s: Peptidase aspartic (InterPro:IPR021109), Peptidase aspartic, catalytic (InterPro:IPR009007), Peptidase A1 (InterPro:IPR001461); BE…	GO:0004190;aspartic-type endopeptidase activity|GO:0005618;cell wall|GO:0005794;Golgi apparatus|GO:0005886;plasma membrane|GO:0006508;proteolysis|GO:0008233;peptidase activity|GO:0009505;plant-type cell wall|GO:0009506;plasmodesma|GO:0009651;response to salt stress|GO:0016020;membrane|GO:0030163;protein catabolic process
TC_44678	157	154	87	100	111	274	80	458	64	1186	0.00328067	0.024211	4733		121.8	14.2808	412.4	206.345	3.38588		TC_44678	AT4G18950.1	AT4G18950	BHP1		Integrin-linked protein kinase family	Integrin-linked protein kinase family; FUNCTIONS IN: protein serine/threonine/tyrosine kinase activity, kinase activity; INVOLVED IN: regulation of signal transduction, protein amino acid phosphorylation; LOCATED IN: nucleus, cytoplasm; EXPRESSED IN: 25 plant structures; EXPRESSED DURING: 14 growth stages; CONTAINS InterPro DOMAIN/s: Protein kinase, catalytic domain (InterPro:IPR000719), Integrin…	GO:0004672;protein kinase activity|GO:0004674;protein serine/threonine kinase activity|GO:0004712;protein serine/threonine/tyrosine kinase activity|GO:0004871;signal transducer activity|GO:0005515;protein binding|GO:0005524;ATP binding|GO:0005622;intracellular|GO:0005634;nucleus|GO:0005737;cytoplasm|GO:0005829;cytosol|GO:0006468;protein phosphorylation|GO:0007229;integrin-mediated signaling pathw…
TC_945	53	91	117	136	71	301	378	444	347	113	6.62208e-06	0.000134145	1724		93.6	15.0187	316.6	55.9559	3.38248		TC_945	Bo00616s100.1				#N/A	#N/A	#N/A
TC_21524	4	7	7	2	3	23	11	19	8	16	0.00021781	0.00230472	3301		4.6	1.02956	15.4	2.69444	3.34783		TC_21524	Bo03378s010.1				#N/A	#N/A	#N/A
TC_49605	13	19	17	38	42	32	112	90	31	165	0.000614126	0.00558615	3840		25.8	5.91101	86	25.3712	3.33333		TC_49605	AT1G73120.1	AT1G73120			F-box/RNI superfamily protein (source:Araport11)	unknown protein; FUNCTIONS IN: molecular_function unknown; INVOLVED IN: response to oxidative stress; EXPRESSED IN: root, cultured cell; Has 36 Blast hits to 36 proteins in 8 species: Archae - 0; Bacteria - 0; Metazoa - 0; Fungi - 0; Plants - 36; Viruses - 0; Other Eukaryotes - 0 (source: NCBI BLink).	GO:0006979;response to oxidative stress
TC_65815	180	194	202	140	159	609	478	494	287	948	2.43436e-16	7.08581e-13	12		175	11.393	563.2	109.202	3.21829		TC_65815	AT3G53480.1	AT3G53480	ABCG37, PDR9		pleiotropic drug resistance 9	pleiotropic drug resistance 9 (PDR9); FUNCTIONS IN: ATPase activity, coupled to transmembrane movement of substances, transporter activity; INVOLVED IN: cellular response to indolebutyric acid stimulus, drug transmembrane transport, root development, auxin polar transport; LOCATED IN: plasma membrane; EXPRESSED IN: 7 plant structures; EXPRESSED DURING: 4 anthesis; CONTAINS InterPro DOMAIN/s: ATPa…	GO:0000166;nucleotide binding|GO:0005215;transporter activity|GO:0005524;ATP binding|GO:0005886;plasma membrane|GO:0006855;drug transmembrane transport|GO:0009506;plasmodesma|GO:0009926;auxin polar transport|GO:0016020;membrane|GO:0016021;integral component of membrane|GO:0016887;ATPase activity|GO:0042626;ATPase activity|GO:0048364;root development|GO:0055085;transmembrane transport|GO:0071366;c…
TC_21316	5	6	4	8	10	16	26	20	10	32	0.000122745	0.00142626	3006		6.6	1.07703	20.8	3.82623	3.15152		TC_21316	AT1G71140.1	AT1G71140	DTX14		MATE efflux family protein	MATE efflux family protein; FUNCTIONS IN: antiporter activity, drug transmembrane transporter activity, transporter activity; INVOLVED IN: drug transmembrane transport, transmembrane transport; LOCATED IN: plasma membrane, membrane; EXPRESSED IN: 13 plant structures; EXPRESSED DURING: 8 growth stages; CONTAINS InterPro DOMAIN/s: MATE family transporter related protein (InterPro:IPR015521), Multi …	GO:0005774;vacuolar membrane|GO:0006855;drug transmembrane transport|GO:0015238;drug transmembrane transporter activity|GO:0015297;antiporter activity|GO:0016020;membrane|GO:0016021;integral component of membrane|GO:0046618;drug export|GO:0055085;transmembrane transport
TC_17234	21	41	28	33	26	85	34	79	40	227	0.000261406	0.00269182	3392		29.8	3.39706	93	35.0043	3.12081		TC_17234	AT2G47260.1	AT2G47260	WRKY23		WRKY DNA-binding protein 23	WRKY DNA-binding protein 23 (WRKY23); CONTAINS InterPro DOMAIN/s: DNA-binding WRKY (InterPro:IPR003657), Transcription factor, WRKY group IIc (InterPro:IPR017396); BEST Arabidopsis thaliana protein match is: WRKY family transcription factor (TAIR:AT3G62340.1); Has 3541 Blast hits to 3088 proteins in 202 species: Archae - 0; Bacteria - 3; Metazoa - 11; Fungi - 7; Plants - 3503; Viruses - 0; Other …	GO:0003677;DNA binding|GO:0003700;DNA binding transcription factor activity|GO:0005634;nucleus|GO:0006351;transcription|GO:0006355;regulation of transcription|GO:0009624;response to nematode|GO:0009733;response to auxin|GO:0043565;sequence-specific DNA binding
TC_58303	113	163	204	148	126	531	169	447	120	1079	0.000254889	0.00263558	3378		150.8	15.86	469.2	171.498	3.11141		TC_58303	AT1G67090.1	AT1G67090	RBCS-1A		ribulose bisphosphate carboxylase small chain 1A	ribulose bisphosphate carboxylase small chain 1A (RBCS1A); FUNCTIONS IN: ribulose-bisphosphate carboxylase activity, copper ion binding; INVOLVED IN: carbon fixation, response to cold, response to blue light, response to red light, response to far red light; LOCATED IN: in 10 components; EXPRESSED IN: 22 plant structures; EXPRESSED DURING: L mature pollen stage, M germinated pollen stage, seedlin…	GO:0004497;monooxygenase activity|GO:0005507;copper ion binding|GO:0009409;response to cold|GO:0009507;chloroplast|GO:0009535;chloroplast thylakoid membrane|GO:0009536;plastid|GO:0009570;chloroplast stroma|GO:0009579;thylakoid|GO:0009637;response to blue light|GO:0009853;photorespiration|GO:0009941;chloroplast envelope|GO:0010114;response to red light|GO:0010218;response to far red light|GO:00159…
TC_33_sus	9	11	18	24	18	29	43	63	97	15	0.0016163	0.0130022	4342		16	2.70185	49.4	14.3024	3.0875		TC_33_sus	Bo4g026400.1				#N/A	#N/A	#N/A
TC_16457	23	26	7	21	24	63	67	38	38	104	3.75921e-06	8.866e-05	1481		20.2	3.39706	62	12.1285	3.06931		TC_16457	AT3G14990.1	AT3G14990	DJ1A		Class I glutamine amidotransferase-like superfamily protein	Class I glutamine amidotransferase-like superfamily protein; FUNCTIONS IN: catalytic activity; INVOLVED IN: response to cadmium ion, thiamin biosynthetic process; LOCATED IN: plasma membrane, vacuole; EXPRESSED IN: 24 plant structures; EXPRESSED DURING: 15 growth stages; CONTAINS InterPro DOMAIN/s: DJ-1 (InterPro:IPR006287), ThiJ/PfpI (InterPro:IPR002818); BEST Arabidopsis thaliana protein match …	GO:0005515;protein binding|GO:0005634;nucleus|GO:0005737;cytoplasm|GO:0005773;vacuole|GO:0005774;vacuolar membrane|GO:0005829;cytosol|GO:0005886;plasma membrane|GO:0009506;plasmodesma|GO:0019172;glyoxalase III activity|GO:0019249;lactate biosynthetic process|GO:0046686;response to cadmium ion|GO:0061727;methylglyoxal catabolic process to lactate|GO:1900409;positive regulation of cellular response…
TC_38149	7	4	5	13	9	15	14	18	37	30	0.00133492	0.0109918	4242		7.6	1.6	22.8	4.55412	3		TC_38149	AT3G16640.1	AT3G16640	TCTP1		translationally controlled tumor protein	translationally controlled tumor protein (TCTP); INVOLVED IN: in 8 processes; LOCATED IN: in 6 components; EXPRESSED IN: 28 plant structures; EXPRESSED DURING: 17 growth stages; CONTAINS InterPro DOMAIN/s: Translationally controlled tumour protein (InterPro:IPR018105), Mss4/translationally controlled tumour-associated TCTP (InterPro:IPR011323), Translationally controlled tumour protein, conserved…	GO:0001558;regulation of cell growth|GO:0005509;calcium ion binding|GO:0005515;protein binding|GO:0005634;nucleus|GO:0005737;cytoplasm|GO:0005774;vacuolar membrane|GO:0005794;Golgi apparatus|GO:0005829;cytosol|GO:0005886;plasma membrane|GO:0007346;regulation of mitotic cell cycle|GO:0008017;microtubule binding|GO:0008283;cell proliferation|GO:0009506;plasmodesma|GO:0009507;chloroplast|GO:0009579;…
TC_5392	149	93	52	147	160	341	102	119	904	328	0.00268831	0.0203421	4616		120.2	20.6432	358.8	145.251	2.98502		TC_5392	Bo00616s160.1				#N/A	#N/A	#N/A
TC_24182	46	33	8	13	5	68	19	83	54	88	0.00389158	0.0282384	4813		21	7.93095	62.4	12.3798	2.97143		TC_24182	AT3G25240.1	AT3G25240			Protein of unknown function (DUF506)	Protein of unknown function (DUF506) ; CONTAINS InterPro DOMAIN/s: Protein of unknown function DUF506, plant (InterPro:IPR006502); BEST Arabidopsis thaliana protein match is: Protein of unknown function (DUF506) (TAIR:AT3G07350.1); Has 379 Blast hits to 377 proteins in 24 species: Archae - 0; Bacteria - 0; Metazoa - 0; Fungi - 0; Plants - 377; Viruses - 0; Other Eukaryotes - 2 (source: NCBI BLink…	GO:0005524;ATP binding
TC_40165	1377	1028	1176	896	989	4530	2071	2085	2160	5257	1.04208e-11	1.34811e-08	27		1093.2	84.0817	3220.6	692.73	2.94603		TC_40165	AT3G14990.1	AT3G14990	DJ1A		Class I glutamine amidotransferase-like superfamily protein	Class I glutamine amidotransferase-like superfamily protein; FUNCTIONS IN: catalytic activity; INVOLVED IN: response to cadmium ion, thiamin biosynthetic process; LOCATED IN: plasma membrane, vacuole; EXPRESSED IN: 24 plant structures; EXPRESSED DURING: 15 growth stages; CONTAINS InterPro DOMAIN/s: DJ-1 (InterPro:IPR006287), ThiJ/PfpI (InterPro:IPR002818); BEST Arabidopsis thaliana protein match …	GO:0005515;protein binding|GO:0005634;nucleus|GO:0005737;cytoplasm|GO:0005773;vacuole|GO:0005774;vacuolar membrane|GO:0005829;cytosol|GO:0005886;plasma membrane|GO:0009506;plasmodesma|GO:0019172;glyoxalase III activity|GO:0019249;lactate biosynthetic process|GO:0046686;response to cadmium ion|GO:0061727;methylglyoxal catabolic process to lactate|GO:1900409;positive regulation of cellular response…
TC_36284	119	129	204	215	111	333	471	580	725	178	8.00365e-05	0.00100236	2789		155.6	22.2567	457.4	94.9645	2.93959		TC_36284	Bo00616s120.1				#N/A	#N/A	#N/A
TC_36344	58	39	139	73	30	142	61	290	80	423	0.0036071	0.0263969	4773		67.8	19.3013	199.2	68.8879	2.93805		TC_36344	AT3G47470.1	AT3G47470	LHCA4		light-harvesting chlorophyll-protein complex I subunit A4	light-harvesting chlorophyll-protein complex I subunit A4 (LHCA4); FUNCTIONS IN: chlorophyll binding; INVOLVED IN: response to karrikin, photosynthesis; LOCATED IN: in 7 components; EXPRESSED IN: 24 plant structures; EXPRESSED DURING: 14 growth stages; CONTAINS InterPro DOMAIN/s: Chlorophyll A-B binding protein (InterPro:IPR001344); BEST Arabidopsis thaliana protein match is: photosystem I light …	GO:0009409;response to cold|GO:0009507;chloroplast|GO:0009522;photosystem I|GO:0009523;photosystem II|GO:0009534;chloroplast thylakoid|GO:0009535;chloroplast thylakoid membrane|GO:0009536;plastid|GO:0009579;thylakoid|GO:0009644;response to high light intensity|GO:0009645;response to low light intensity stimulus|GO:0009765;photosynthesis|GO:0009768;photosynthesis|GO:0009941;chloroplast envelope|GO…
TC_27176	98	69	46	36	28	266	127	73	96	240	4.53114e-05	0.000618718	2558		55.4	12.6791	160.4	38.9803	2.89531		TC_27176	AT4G16370.1	AT4G16370	OPT3		oligopeptide transporter	oligopeptide transporter (OPT3); CONTAINS InterPro DOMAIN/s: Tetrapeptide transporter, OPT1/isp4 (InterPro:IPR004648), Oligopeptide transporter OPT superfamily (InterPro:IPR004813); BEST Arabidopsis thaliana protein match is: oligopeptide transporter 2 (TAIR:AT1G09930.1); Has 1146 Blast hits to 1125 proteins in 109 species: Archae - 0; Bacteria - 26; Metazoa - 0; Fungi - 775; Plants - 337; Viruse…	GO:0005886;plasma membrane|GO:0006875;cellular metal ion homeostasis|GO:0007275;multicellular organism development|GO:0009506;plasmodesma|GO:0015031;protein transport|GO:0015833;peptide transport|GO:0016020;membrane|GO:0016021;integral component of membrane|GO:0046915;transition metal ion transmembrane transporter activity|GO:0055072;iron ion homeostasis|GO:0055085;transmembrane transport|GO:1990…
TC_64935	98	103	63	94	97	194	97	283	130	610	0.000129008	0.00148716	3030		91	7.14843	262.8	92.4161	2.88791		TC_64935	AT5G13080.1	AT5G13080	WRKY75		WRKY DNA-binding protein 75	WRKY DNA-binding protein 75 (WRKY75); CONTAINS InterPro DOMAIN/s: DNA-binding WRKY (InterPro:IPR003657); BEST Arabidopsis thaliana protein match is: WRKY DNA-binding protein 45 (TAIR:AT3G01970.1); Has 1807 Blast hits to 1807 proteins in 277 species: Archae - 0; Bacteria - 0; Metazoa - 736; Fungi - 347; Plants - 385; Viruses - 0; Other Eukaryotes - 339 (source: NCBI BLink).	GO:0000122;negative regulation of transcription from RNA polymerase II promoter|GO:0000978;RNA polymerase II proximal promoter sequence-specific DNA binding|GO:0001046;core promoter sequence-specific DNA binding|GO:0003677;DNA binding|GO:0003700;DNA binding transcription factor activity|GO:0005634;nucleus|GO:0006351;transcription|GO:0006355;regulation of transcription|GO:0010055;atrichoblast diff…
TC_40715	4	6	4	5	5	9	9	10	23	18	0.00242434	0.0185579	4563		4.8	0.374166	13.8	2.85307	2.875		TC_40715	AT2G07340.1	AT2G07340	PFD1		PREFOLDIN 1	PREFOLDIN 1 (PFD1); FUNCTIONS IN: unfolded protein binding; INVOLVED IN: protein folding; LOCATED IN: prefoldin complex; EXPRESSED IN: 22 plant structures; EXPRESSED DURING: 13 growth stages; CONTAINS InterPro DOMAIN/s: Prefoldin beta-like (InterPro:IPR002777), Prefoldin (InterPro:IPR009053); Has 311 Blast hits to 311 proteins in 149 species: Archae - 25; Bacteria - 0; Metazoa - 139; Fungi - 66; …	GO:0005829;cytosol|GO:0006457;protein folding|GO:0007010;cytoskeleton organization|GO:0016272;prefoldin complex|GO:0051082;unfolded protein binding
TC_19841	5	5	5	0	4	11	15	10	6	12	0.00382931	0.0278248	4807		3.8	0.969536	10.8	1.46287	2.84211		TC_19841	AT2G02850.1	AT2G02850	ARPN		plantacyanin	plantacyanin (ARPN); FUNCTIONS IN: electron carrier activity, copper ion binding; INVOLVED IN: pollination, anther development; LOCATED IN: middle lamella-containing extracellular matrix, apoplast; EXPRESSED IN: 21 plant structures; EXPRESSED DURING: 9 growth stages; CONTAINS InterPro DOMAIN/s: Plastocyanin-like (InterPro:IPR003245), Cupredoxin (InterPro:IPR008972); BEST Arabidopsis thaliana prot…	GO:0005576;extracellular region|GO:0005578;proteinaceous extracellular matrix|GO:0009055;electron transfer activity|GO:0009856;pollination|GO:0022900;electron transport chain|GO:0031012;extracellular matrix|GO:0046658;anchored component of plasma membrane|GO:0046872;metal ion binding|GO:0048046;apoplast|GO:0048653;anther development|GO:0055114;oxidation-reduction process
TC_49716	109	199	146	130	160	372	222	415	264	839	3.35627e-07	1.9506e-05	601		148.8	15.1506	422.4	109.864	2.83871		TC_49716	AT1G77450.1	AT1G77450	NAC032		NAC domain containing protein 32	NAC domain containing protein 32 (NAC032); FUNCTIONS IN: sequence-specific DNA binding transcription factor activity; INVOLVED IN: multicellular organismal development, regulation of transcription; LOCATED IN: cellular_component unknown; EXPRESSED IN: 16 plant structures; EXPRESSED DURING: LP.06 six leaves visible, LP.04 four leaves visible, 4 anthesis, petal differentiation and expansion stage, …	GO:0003677;DNA binding|GO:0003700;DNA binding transcription factor activity|GO:0005634;nucleus|GO:0006351;transcription|GO:0006355;regulation of transcription|GO:0009793;embryo development ending in seed dormancy|GO:0045893;positive regulation of transcription|GO:1900057;positive regulation of leaf senescence
TC_58329	195	299	224	214	216	733	349	524	331	1308	3.47082e-07	1.98149e-05	611		229.6	17.9906	649	180.012	2.82666		TC_58329	AT5G63790.1	AT5G63790	NAC102		NAC domain containing protein 102	NAC domain containing protein 102 (NAC102); CONTAINS InterPro DOMAIN/s: No apical meristem (NAM) protein (InterPro:IPR003441); BEST Arabidopsis thaliana protein match is: NAC (No Apical Meristem) domain transcriptional regulator superfamily protein (TAIR:AT5G08790.1); Has 3012 Blast hits to 3006 proteins in 75 species: Archae - 0; Bacteria - 0; Metazoa - 0; Fungi - 0; Plants - 3012; Viruses - 0; …	GO:0001666;response to hypoxia|GO:0003677;DNA binding|GO:0003700;DNA binding transcription factor activity|GO:0005515;protein binding|GO:0005634;nucleus|GO:0006351;transcription|GO:0006355;regulation of transcription|GO:0009507;chloroplast|GO:0019760;glucosinolate metabolic process|GO:0043565;sequence-specific DNA binding|GO:0044212;transcription regulatory region DNA binding
TC_47211	29	27	13	4	10	41	27	41	15	109	0.00566072	0.0389603	5075		16.6	4.88467	46.6	16.3389	2.80723		TC_47211	AT2G32800.1	AT2G32800	LECRKS2		protein kinase family protein	AP4.3A; FUNCTIONS IN: protein serine/threonine kinase activity, protein kinase activity, ATP binding; INVOLVED IN: protein amino acid phosphorylation; LOCATED IN: plasma membrane; EXPRESSED IN: 19 plant structures; EXPRESSED DURING: 10 growth stages; CONTAINS InterPro DOMAIN/s: Protein kinase, ATP binding site (InterPro:IPR017441), Serine/threonine-protein kinase domain (InterPro:IPR002290), Seri…	GO:0000166;nucleotide binding|GO:0004672;protein kinase activity|GO:0004674;protein serine/threonine kinase activity|GO:0005524;ATP binding|GO:0005886;plasma membrane|GO:0006468;protein phosphorylation|GO:0009611;response to wounding|GO:0009617;response to bacterium|GO:0016301;kinase activity|GO:0016310;phosphorylation|GO:0016740;transferase activity|GO:0071395;cellular response to jasmonic acid …
TC_49317	128	85	116	150	161	470	169	257	164	736	4.88829e-05	0.0006562	2602		128	13.3529	359.2	109.311	2.80625		TC_49317	AT3G03080.1	AT3G03080			Zinc-binding dehydrogenase family protein	Zinc-binding dehydrogenase family protein; FUNCTIONS IN: oxidoreductase activity, binding, zinc ion binding, catalytic activity; INVOLVED IN: oxidation reduction, metabolic process; LOCATED IN: cellular_component unknown; EXPRESSED IN: 8 plant structures; EXPRESSED DURING: L mature pollen stage, M germinated pollen stage, 4 anthesis, petal differentiation and expansion stage; CONTAINS InterPro DO…	GO:0016491;oxidoreductase activity|GO:0055114;oxidation-reduction process
TC_48335	67	57	51	57	57	160	44	123	74	403	0.000977655	0.00837795	4076		57.8	2.57682	160.8	63.7443	2.78201		TC_48335	AT2G28400.1	AT2G28400			Protein of unknown function, DUF584	Protein of unknown function, DUF584; CONTAINS InterPro DOMAIN/s: Protein of unknown function DUF584 (InterPro:IPR007608); BEST Arabidopsis thaliana protein match is: Protein of unknown function, DUF584 (TAIR:AT3G45210.1); Has 318 Blast hits to 318 proteins in 20 species: Archae - 0; Bacteria - 0; Metazoa - 0; Fungi - 0; Plants - 318; Viruses - 0; Other Eukaryotes - 0 (source: NCBI BLink).	#N/A
TC_11354	211	149	61	277	183	341	675	207	690	529	0.000524888	0.00487083	3764		176.2	35.6573	488.4	94.346	2.77185		TC_11354	AT2G35300.1	AT2G35300	LEA18		Late embryogenesis abundant protein, group 1 protein	Late embryogenesis abundant protein, group 1 protein; CONTAINS InterPro DOMAIN/s: Late embryogenesis abundant protein, group 1 (InterPro:IPR005513); BEST Arabidopsis thaliana protein match is: Late embryogenesis abundant protein, group 1 protein (TAIR:AT1G32560.1); Has 129 Blast hits to 129 proteins in 23 species: Archae - 0; Bacteria - 0; Metazoa - 0; Fungi - 0; Plants - 129; Viruses - 0; Other …	GO:0005829;cytosol|GO:0006970;response to osmotic stress|GO:0009414;response to water deprivation|GO:0009793;embryo development ending in seed dormancy|GO:0048316;seed development|GO:0048868;pollen tube development
TC_22545	6	3	5	10	5	11	26	23	8	12	0.00481284	0.033879	4962		5.8	1.15758	16	3.56371	2.75862		TC_22545	AT1G68650.1	AT1G68650	PML5		Uncharacterized protein family (UPF0016)	Uncharacterized protein family (UPF0016); FUNCTIONS IN: molecular_function unknown; INVOLVED IN: biological_process unknown; LOCATED IN: membrane; EXPRESSED IN: 22 plant structures; EXPRESSED DURING: 13 growth stages; CONTAINS InterPro DOMAIN/s: Uncharacterised protein family UPF0016 (InterPro:IPR001727); BEST Arabidopsis thaliana protein match is: Uncharacterized protein family (UPF0016) (TAIR:A…	GO:0003674;molecular_function|GO:0016020;membrane|GO:0016021;integral component of membrane
TC_62472	37	40	27	69	62	56	160	131	44	253	0.00137419	0.0112727	4258		47	7.93095	128.8	38.0097	2.74043		TC_62472	AT1G73190.1	AT1G73190	TIP3;1		Aquaporin-like superfamily protein	TIP3;1; FUNCTIONS IN: water channel activity; INVOLVED IN: autophagy, transport; LOCATED IN: plant-type vacuole membrane, protein storage vacuole, membrane, central vacuole; EXPRESSED IN: 6 plant structures; EXPRESSED DURING: seedling growth, E expanded cotyledon stage; CONTAINS InterPro DOMAIN/s: Major intrinsic protein, conserved site (InterPro:IPR022357), Aquaporin (InterPro:IPR012269), Major …	GO:0000326;protein storage vacuole|GO:0005773;vacuole|GO:0005774;vacuolar membrane|GO:0005887;integral component of plasma membrane|GO:0006833;water transport|GO:0006914;autophagy|GO:0009705;plant-type vacuole membrane|GO:0015250;water channel activity|GO:0015267;channel activity|GO:0016020;membrane|GO:0016021;integral component of membrane|GO:0034220;ion transmembrane transport|GO:0042807;centra…
TC_60657	13	12	6	23	27	33	43	40	18	87	0.0019497	0.0153519	4436		16.2	3.83927	44.2	11.5386	2.7284		TC_60657	AT1G78380.1	AT1G78380	GSTU19		glutathione S-transferase TAU 19	glutathione S-transferase TAU 19 (GSTU19); FUNCTIONS IN: glutathione transferase activity, glutathione binding; INVOLVED IN: response to oxidative stress, response to cadmium ion, response to cyclopentenone, toxin catabolic process, cellular response to water deprivation; LOCATED IN: chloroplast, plasma membrane, chloroplast stroma, cytoplasm; EXPRESSED IN: 26 plant structures; EXPRESSED DURING: …	GO:0004364;glutathione transferase activity|GO:0004601;peroxidase activity|GO:0005515;protein binding|GO:0005737;cytoplasm|GO:0005774;vacuolar membrane|GO:0005829;cytosol|GO:0005886;plasma membrane|GO:0006749;glutathione metabolic process|GO:0006979;response to oxidative stress|GO:0009407;toxin catabolic process|GO:0009507;chloroplast|GO:0009570;chloroplast stroma|GO:0009636;response to toxic sub…
TC_59467	2	6	3	6	8	8	26	14	9	11	0.00720946	0.0481398	5231		5	1.09545	13.6	3.26497	2.72		TC_59467	AT1G02680.1	AT1G02680	TAF13		TBP-associated factor 13	TBP-associated factor 13 (TAF13); FUNCTIONS IN: RNA polymerase II transcription factor activity, DNA binding; INVOLVED IN: transcription initiation, transcription from RNA polymerase II promoter; LOCATED IN: transcription factor complex; EXPRESSED IN: 23 plant structures; EXPRESSED DURING: 13 growth stages; CONTAINS InterPro DOMAIN/s: Transcription initiation factor IID, 18kDa subunit (InterPro:I…	GO:0003677;DNA binding|GO:0003712;transcription cofactor activity|GO:0005634;nucleus|GO:0005669;transcription factor TFIID complex|GO:0005886;plasma membrane|GO:0006351;transcription|GO:0006355;regulation of transcription|GO:0006357;regulation of transcription from RNA polymerase II promoter|GO:0006366;transcription from RNA polymerase II promoter|GO:0009793;embryo development ending in seed dorm…
TC_44565	423	478	544	887	281	1471	1533	1951	1444	462	0.000497521	0.00465397	3734		522.6	100.877	1372.2	245.382	2.62572		TC_44565	Bo07307s010.1				#N/A	#N/A	#N/A
TC_52167	7	3	5	12	9	17	23	18	22	14	0.00181303	0.0143958	4399		7.2	1.56205	18.8	1.65529	2.61111		TC_52167	Bo01051s070.1				#N/A	#N/A	#N/A
TC_54405	278	123	53	152	95	420	340	403	122	543	0.000762733	0.00672765	3960		140.2	38.1253	365.6	69.2189	2.6077		TC_54405	AT4G37390.1	AT4G37390	YDK1		Auxin-responsive GH3 family protein	BRU6; CONTAINS InterPro DOMAIN/s: GH3 auxin-responsive promoter (InterPro:IPR004993); BEST Arabidopsis thaliana protein match is: Auxin-responsive GH3 family protein (TAIR:AT1G59500.1); Has 1707 Blast hits to 1543 proteins in 239 species: Archae - 1; Bacteria - 597; Metazoa - 55; Fungi - 2; Plants - 674; Viruses - 0; Other Eukaryotes - 378 (source: NCBI BLink).	GO:0009733;response to auxin|GO:0010252;auxin homeostasis|GO:0010279;indole-3-acetic acid amido synthetase activity|GO:0016874;ligase activity
TC_51781	47	28	15	72	67	70	180	61	137	149	0.0023112	0.0178207	4530		45.8	10.9608	119.4	23.14	2.60699		TC_51781	AT2G47400.1	AT2G47400	CP12-1		CP12 domain-containing protein 1	CP12 domain-containing protein 1 (CP12-1); FUNCTIONS IN: molecular_function unknown; INVOLVED IN: negative regulation of reductive pentose-phosphate cycle; LOCATED IN: chloroplast stroma, chloroplast; EXPRESSED IN: 22 plant structures; EXPRESSED DURING: 13 growth stages; CONTAINS InterPro DOMAIN/s: Protein of unknown function CP12 (InterPro:IPR003823); BEST Arabidopsis thaliana protein match is: …	GO:0005507;copper ion binding|GO:0009507;chloroplast|GO:0009536;plastid|GO:0009570;chloroplast stroma|GO:0009744;response to sucrose|GO:0009941;chloroplast envelope|GO:0016151;nickel cation binding|GO:0019253;reductive pentose-phosphate cycle|GO:0032991;macromolecular complex|GO:0043234;protein complex|GO:0080153;negative regulation of reductive pentose-phosphate cycle
TC_65062	244	204	134	91	123	415	194	397	155	898	0.000410024	0.00396175	3615		159.2	28.1023	411.8	132.288	2.58668		TC_65062	AT5G07440.2	AT5G07440	GDH2		glutamate dehydrogenase 2	glutamate dehydrogenase 2 (GDH2); FUNCTIONS IN: in 7 functions; INVOLVED IN: response to cadmium ion, response to salt stress; LOCATED IN: mitochondrion, plasma membrane; EXPRESSED IN: 27 plant structures; EXPRESSED DURING: 16 growth stages; CONTAINS InterPro DOMAIN/s: Glutamate/phenylalanine/leucine/valine dehydrogenase (InterPro:IPR006095), Glutamate/phenylalanine/leucine/valine dehydrogenase, …	GO:0004352;glutamate dehydrogenase (NAD+) activity|GO:0004353;glutamate dehydrogenase [NAD(P)+] activity|GO:0005507;copper ion binding|GO:0005524;ATP binding|GO:0005739;mitochondrion|GO:0005774;vacuolar membrane|GO:0006520;cellular amino acid metabolic process|GO:0008270;zinc ion binding|GO:0009651;response to salt stress|GO:0016491;oxidoreductase activity|GO:0016639;oxidoreductase activity|GO:00…
TC_56490	43	37	25	96	62	86	225	57	157	154	0.0024289	0.0185834	4565		52.6	12.3879	135.8	29.5185	2.58175		TC_56490	ATCG00150.1	ATCG00150	ATPI		ATPase, F0 complex, subunit A protein	ATPI; FUNCTIONS IN: hydrogen ion channel activity; INVOLVED IN: dATP biosynthetic process from ADP; LOCATED IN: chloroplast thylakoid membrane, chloroplast ATP synthase complex, chloroplast; EXPRESSED IN: 22 plant structures; EXPRESSED DURING: 13 growth stages; CONTAINS InterPro DOMAIN/s: ATPase, F0 complex, subunit A (InterPro:IPR000568).	GO:0005886;plasma membrane|GO:0006754;ATP biosynthetic process|GO:0006811;ion transport|GO:0009507;chloroplast|GO:0009534;chloroplast thylakoid|GO:0009535;chloroplast thylakoid membrane|GO:0009536;plastid|GO:0009579;thylakoid|GO:0015078;hydrogen ion transmembrane transporter activity|GO:0015986;ATP synthesis coupled proton transport|GO:0015992;proton transport|GO:0016020;membrane|GO:0016021;integ…
TC_24424	185	185	230	243	230	563	379	662	266	887	5.29219e-08	9.21543e-06	200		214.6	12.315	551.4	108.667	2.56943		TC_24424	AT1G77100.1	AT1G77100	PER13		Peroxidase superfamily protein	Peroxidase superfamily protein; FUNCTIONS IN: peroxidase activity, heme binding; INVOLVED IN: oxidation reduction, response to oxidative stress; LOCATED IN: endomembrane system; CONTAINS InterPro DOMAIN/s: Haem peroxidase (InterPro:IPR010255), Plant peroxidase (InterPro:IPR000823), Peroxidase, active site (InterPro:IPR019794), Haem peroxidase, plant/fungal/bacterial (InterPro:IPR002016); BEST Ara…	GO:0004601;peroxidase activity|GO:0005576;extracellular region|GO:0006979;response to oxidative stress|GO:0009505;plant-type cell wall|GO:0009506;plasmodesma|GO:0009664;plant-type cell wall organization|GO:0016491;oxidoreductase activity|GO:0020037;heme binding|GO:0042744;hydrogen peroxide catabolic process|GO:0046872;metal ion binding|GO:0055114;oxidation-reduction process|GO:0098869;cellular ox…
TC_22725	92	99	101	161	303	352	510	348	180	546	0.000177004	0.00193879	3188		151.2	39.9304	387.2	65.5762	2.56085		TC_22725	AT1G78380.1	AT1G78380	GSTU19		glutathione S-transferase TAU 19	glutathione S-transferase TAU 19 (GSTU19); FUNCTIONS IN: glutathione transferase activity, glutathione binding; INVOLVED IN: response to oxidative stress, response to cadmium ion, response to cyclopentenone, toxin catabolic process, cellular response to water deprivation; LOCATED IN: chloroplast, plasma membrane, chloroplast stroma, cytoplasm; EXPRESSED IN: 26 plant structures; EXPRESSED DURING: …	GO:0004364;glutathione transferase activity|GO:0004601;peroxidase activity|GO:0005515;protein binding|GO:0005737;cytoplasm|GO:0005774;vacuolar membrane|GO:0005829;cytosol|GO:0005886;plasma membrane|GO:0006749;glutathione metabolic process|GO:0006979;response to oxidative stress|GO:0009407;toxin catabolic process|GO:0009507;chloroplast|GO:0009570;chloroplast stroma|GO:0009636;response to toxic sub…
TC_37531	329	356	113	250	490	877	385	461	475	1737	0.000975095	0.00836011	4074		307.6	62.1519	787	252.569	2.55852		TC_37531	AT1G05560.1	AT1G05560	UGT75B1		UDP-glucosyltransferase 75B1	UDP-glucosyltransferase 75B1 (UGT75B1); CONTAINS InterPro DOMAIN/s: UDP-glucuronosyl/UDP-glucosyltransferase (InterPro:IPR002213); BEST Arabidopsis thaliana protein match is: UDP-glucosyl transferase 75B2 (TAIR:AT1G05530.1); Has 7961 Blast hits to 7890 proteins in 509 species: Archae - 0; Bacteria - 579; Metazoa - 2125; Fungi - 39; Plants - 5043; Viruses - 112; Other Eukaryotes - 63 (source: NCBI…	GO:0005515;protein binding|GO:0005737;cytoplasm|GO:0005794;Golgi apparatus|GO:0005856;cytoskeleton|GO:0008152;metabolic process|GO:0008194;UDP-glycosyltransferase activity|GO:0009524;phragmoplast|GO:0009751;response to salicylic acid|GO:0009920;cell plate formation involved in plant-type cell wall biogenesis|GO:0016740;transferase activity|GO:0016757;transferase activity|GO:0016758;transferase ac…
TC_24655	46	30	13	16	16	85	28	33	90	72	0.00175589	0.0139962	4382		24.2	6.2	61.6	13.056	2.54545		TC_24655	AT5G05250.1	AT5G05250			0	unknown protein; BEST Arabidopsis thaliana protein match is: unknown protein (TAIR:AT3G56360.1); Has 30201 Blast hits to 17322 proteins in 780 species: Archae - 12; Bacteria - 1396; Metazoa - 17338; Fungi - 3422; Plants - 5037; Viruses - 0; Other Eukaryotes - 2996 (source: NCBI BLink).	GO:0008150;biological_process
TC_39543	63	63	21	86	50	93	191	75	178	181	0.000733229	0.00650098	3939		56.6	10.6236	143.6	24.5919	2.5371		TC_39543	AT3G44450.1	AT3G44450	BIC2		BIC2, BLUE-LIGHT INHIBITOR OF CRYPTOCHROMES 2	unknown protein; BEST Arabidopsis thaliana protein match is: unknown protein (TAIR:AT3G52740.1); Has 63 Blast hits to 63 proteins in 12 species: Archae - 0; Bacteria - 0; Metazoa - 0; Fungi - 0; Plants - 63; Viruses - 0; Other Eukaryotes - 0 (source: NCBI BLink).	GO:0005515;protein binding|GO:0005634;nucleus|GO:0009785;blue light signaling pathway|GO:0080167;response to karrikin
TC_60402	44	34	33	52	47	147	61	91	67	161	1.54566e-06	4.8059e-05	1123		42	3.70135	105.4	20.5854	2.50952		TC_60402	AT4G01450.2	AT4G01450	UMAMIT30		nodulin MtN21 /EamA-like transporter family protein	nodulin MtN21 /EamA-like transporter family protein; LOCATED IN: endomembrane system, membrane; EXPRESSED IN: 21 plant structures; EXPRESSED DURING: 11 growth stages; CONTAINS InterPro DOMAIN/s: Protein of unknown function DUF6, transmembrane (InterPro:IPR000620); BEST Arabidopsis thaliana protein match is: nodulin MtN21 /EamA-like transporter family protein (TAIR:AT4G01440.1); Has 2097 Blast hit…	GO:0005886;plasma membrane|GO:0006810;transport|GO:0016020;membrane|GO:0016021;integral component of membrane|GO:0022857;transmembrane transporter activity|GO:0055085;transmembrane transport
TC_10518	21	24	22	39	32	53	105	84	28	76	0.000189875	0.0020544	3228		27.6	3.44384	69.2	13.2416	2.50725		TC_10518	AT3G44300.1	AT3G44300	NIT2		nitrilase 2	nitrilase 2 (NIT2); FUNCTIONS IN: indole-3-acetonitrile nitrilase activity, nitrilase activity, indole-3-acetonitrile nitrile hydratase activity; INVOLVED IN: response to cadmium ion, indoleacetic acid biosynthetic process, response to bacterium; LOCATED IN: cellular_component unknown; EXPRESSED IN: cotyledon, cultured cell; CONTAINS InterPro DOMAIN/s: Nitrilase/cyanide hydratase and apolipoprote…	GO:0000257;nitrilase activity|GO:0005829;cytosol|GO:0005886;plasma membrane|GO:0006807;nitrogen compound metabolic process|GO:0009684;indoleacetic acid biosynthetic process|GO:0016020;membrane|GO:0016787;hydrolase activity|GO:0016810;hydrolase activity|GO:0046686;response to cadmium ion|GO:0080061;indole-3-acetonitrile nitrilase activity|GO:0080109;indole-3-acetonitrile nitrile hydratase activity
TC_23360	9	3	4	5	9	14	8	11	24	18	0.0071876	0.0480398	5226		6	1.26491	15	2.79285	2.5		TC_23360	Bo00285s070.1				#N/A	#N/A	#N/A
TC_49146	78	169	57	60	65	219	62	246	73	472	0.0055616	0.0383948	5059		85.8	21.1078	214.4	74.363	2.49883		TC_49146	AT5G47230.1	AT5G47230	ERF5		ethylene responsive element binding factor 5	ethylene responsive element binding factor 5 (ERF5); CONTAINS InterPro DOMAIN/s: DNA-binding, integrase-type (InterPro:IPR016177), Pathogenesis-related transcriptional factor/ERF, DNA-binding (InterPro:IPR001471); BEST Arabidopsis thaliana protein match is: ethylene responsive element binding factor 6 (TAIR:AT4G17490.1); Has 30201 Blast hits to 17322 proteins in 780 species: Archae - 12; Bacteria…	GO:0003677;DNA binding|GO:0003700;DNA binding transcription factor activity|GO:0005634;nucleus|GO:0006351;transcription|GO:0006355;regulation of transcription|GO:0006952;defense response|GO:0009409;response to cold|GO:0009873;ethylene-activated signaling pathway|GO:0010200;response to chitin|GO:0043565;sequence-specific DNA binding
TC_47476	64	140	50	53	103	278	58	241	64	374	0.00449843	0.0319881	4912		82	17.3118	203	61.9096	2.47561		TC_47476	AT5G47220.1	AT5G47220	ERF2		ethylene responsive element binding factor 2	ethylene responsive element binding factor 2 (ERF2); CONTAINS InterPro DOMAIN/s: DNA-binding, integrase-type (InterPro:IPR016177), Pathogenesis-related transcriptional factor/ERF, DNA-binding (InterPro:IPR001471); BEST Arabidopsis thaliana protein match is: ethylene responsive element binding factor 1 (TAIR:AT4G17500.1); Has 1807 Blast hits to 1807 proteins in 277 species: Archae - 0; Bacteria - …	GO:0003677;DNA binding|GO:0003700;DNA binding transcription factor activity|GO:0005634;nucleus|GO:0006351;transcription|GO:0006355;regulation of transcription|GO:0006952;defense response|GO:0009864;induced systemic resistance|GO:0009873;ethylene-activated signaling pathway|GO:0010087;phloem or xylem histogenesis|GO:0010200;response to chitin|GO:0045893;positive regulation of transcription|GO:0051…
TC_44341	3	6	6	4	5	11	12	7	15	14	0.00499338	0.0349877	4985		4.8	0.583095	11.8	1.39284	2.45833		TC_44341	AT1G02820.1	AT1G02820	LEA2		Late embryogenesis abundant 3 (LEA3) family protein	Late embryogenesis abundant 3 (LEA3) family protein; FUNCTIONS IN: molecular_function unknown; INVOLVED IN: embryo development, response to stress; EXPRESSED IN: 16 plant structures; EXPRESSED DURING: 8 growth stages; CONTAINS InterPro DOMAIN/s: Late embryogenesis abundant protein, group 3 (InterPro:IPR004926); BEST Arabidopsis thaliana protein match is: senescence-associated gene 21 (TAIR:AT4G02…	GO:0005634;nucleus|GO:0005737;cytoplasm|GO:0005829;cytosol|GO:0006950;response to stress|GO:0009414;response to water deprivation|GO:0009651;response to salt stress
TC_26417	76	193	66	110	90	330	114	273	93	504	0.00172503	0.0137723	4375		107	22.7332	262.8	75.4224	2.45607		TC_26417	AT2G45570.1	AT2G45570	CYP76C2		cytochrome P450, family 76, subfamily C, polypeptide 2	cytochrome P450, family 76, subfamily C, polypeptide 2 (CYP76C2); FUNCTIONS IN: electron carrier activity, monooxygenase activity, iron ion binding, oxygen binding, heme binding; INVOLVED IN: oxidation reduction; EXPRESSED IN: stem, sepal, male gametophyte, carpel, stamen; EXPRESSED DURING: 4 anthesis; CONTAINS InterPro DOMAIN/s: Cytochrome P450 (InterPro:IPR001128), Cytochrome P450, E-class, gro…	GO:0004497;monooxygenase activity|GO:0005506;iron ion binding|GO:0016020;membrane|GO:0016021;integral component of membrane|GO:0016491;oxidoreductase activity|GO:0016705;oxidoreductase activity|GO:0016709;oxidoreductase activity|GO:0020037;heme binding|GO:0044550;secondary metabolite biosynthetic process|GO:0046872;metal ion binding|GO:0055114;oxidation-reduction process
TC_67500	691	1264	502	655	603	1789	594	1988	795	3930	0.00146879	0.0119255	4302		743	134.084	1819.2	593.084	2.44845		TC_67500	AT5G59820.1	AT5G59820	ZAT12		C2H2-type zinc finger family protein	RESPONSIVE TO HIGH LIGHT 41 (RHL41); FUNCTIONS IN: sequence-specific DNA binding transcription factor activity, zinc ion binding, nucleic acid binding; INVOLVED IN: in 11 processes; LOCATED IN: intracellular; EXPRESSED IN: 24 plant structures; EXPRESSED DURING: 13 growth stages; CONTAINS InterPro DOMAIN/s: Zinc finger, C2H2-like (InterPro:IPR015880), Zinc finger, C2H2-type (InterPro:IPR007087); B…	GO:0003676;nucleic acid binding|GO:0003700;DNA binding transcription factor activity|GO:0005634;nucleus|GO:0006351;transcription|GO:0006355;regulation of transcription|GO:0006979;response to oxidative stress|GO:0009408;response to heat|GO:0009409;response to cold|GO:0009416;response to light stimulus|GO:0009611;response to wounding|GO:0009631;cold acclimation|GO:0009643;photosynthetic acclimation…
TC_66540	207	246	302	324	202	628	747	815	655	279	2.85015e-05	0.000422192	2358		256.2	24.6544	624.8	92.6307	2.43872		TC_66540	AT5G58530.1	AT5G58530			Glutaredoxin family protein	Glutaredoxin family protein; FUNCTIONS IN: electron carrier activity, protein disulfide oxidoreductase activity; INVOLVED IN: cell redox homeostasis; EXPRESSED IN: 23 plant structures; EXPRESSED DURING: 15 growth stages; CONTAINS InterPro DOMAIN/s: Thioredoxin fold (InterPro:IPR012335), Glutaredoxin (InterPro:IPR002109), Thioredoxin-like fold (InterPro:IPR012336); BEST Arabidopsis thaliana protei…	GO:0005623;cell|GO:0009055;electron transfer activity|GO:0015035;protein disulfide oxidoreductase activity|GO:0022900;electron transport chain|GO:0045454;cell redox homeostasis|GO:0055114;oxidation-reduction process
TC_25991	47	37	47	53	29	166	52	83	46	171	0.000340978	0.00337318	3530		42.6	4.26146	103.6	27.2408	2.43192		TC_25991	AT5G27420.1	AT5G27420	ATL31		carbon/nitrogen insensitive 1	carbon/nitrogen insensitive 1 (CNI1); CONTAINS InterPro DOMAIN/s: Zinc finger, RING-type (InterPro:IPR001841), Zinc finger, C3HC4 RING-type (InterPro:IPR018957); BEST Arabidopsis thaliana protein match is: RING/U-box superfamily protein (TAIR:AT3G05200.1); Has 1807 Blast hits to 1807 proteins in 277 species: Archae - 0; Bacteria - 0; Metazoa - 736; Fungi - 347; Plants - 385; Viruses - 0; Other Eu…	GO:0004842;ubiquitin-protein transferase activity|GO:0006952;defense response|GO:0009737;response to abscisic acid|GO:0009814;defense response|GO:0009816;defense response to bacterium|GO:0010200;response to chitin|GO:0016020;membrane|GO:0016021;integral component of membrane|GO:0016567;protein ubiquitination|GO:0016740;transferase activity|GO:0043161;proteasome-mediated ubiquitin-dependent protei…
TC_34014	7	6	6	10	7	20	11	23	17	16	0.00130495	0.0107807	4228		7.2	0.734847	17.4	2.01494	2.41667		TC_34014	AT1G05850.1	AT1G05850	CTL1, POM1		Chitinase family protein; endo chitinase-like protein AtCTL1	POM-POM1 (POM1); FUNCTIONS IN: chitinase activity; INVOLVED IN: in 9 processes; LOCATED IN: endomembrane system; EXPRESSED IN: 25 plant structures; EXPRESSED DURING: 13 growth stages; CONTAINS InterPro DOMAIN/s: Glycoside hydrolase, family 19 (InterPro:IPR016283), Glycoside hydrolase, family 19, catalytic (InterPro:IPR000726); BEST Arabidopsis thaliana protein match is: chitinase-like protein 2 (…	GO:0004568;chitinase activity|GO:0005576;extracellular region|GO:0005794;Golgi apparatus|GO:0005975;carbohydrate metabolic process|GO:0006032;chitin catabolic process|GO:0007275;multicellular organism development|GO:0009408;response to heat|GO:0009414;response to water deprivation|GO:0009651;response to salt stress|GO:0009735;response to cytokinin|GO:0009825;multidimensional cell growth|GO:000987…
TC_69872	74	135	102	87	95	183	111	288	167	440	4.55786e-05	0.00062091	2564		98.6	10.2206	237.8	58.0942	2.41176		TC_69872	AT1G02400.1	AT1G02400	GA2OX6		gibberellin 2-oxidase 6	gibberellin 2-oxidase 6 (GA2OX6); CONTAINS InterPro DOMAIN/s: Oxoglutarate/iron-dependent oxygenase (InterPro:IPR005123); BEST Arabidopsis thaliana protein match is: gibberellin 2-oxidase 4 (TAIR:AT1G47990.1); Has 8143 Blast hits to 8109 proteins in 973 species: Archae - 0; Bacteria - 1087; Metazoa - 68; Fungi - 840; Plants - 4773; Viruses - 0; Other Eukaryotes - 1375 (source: NCBI BLink).	GO:0009639;response to red or far red light|GO:0009686;gibberellin biosynthetic process|GO:0016491;oxidoreductase activity|GO:0045487;gibberellin catabolic process|GO:0045543;gibberellin 2-beta-dioxygenase activity|GO:0046872;metal ion binding|GO:0051213;dioxygenase activity|GO:0052634;C-19 gibberellin 2-beta-dioxygenase activity|GO:0055114;oxidation-reduction process
TC_45466	160	186	130	157	112	447	152	306	192	698	0.00010772	0.00127977	2940		149	12.8141	359	99.0485	2.4094		TC_45466	AT5G27420.1	AT5G27420	ATL31		carbon/nitrogen insensitive 1	carbon/nitrogen insensitive 1 (CNI1); CONTAINS InterPro DOMAIN/s: Zinc finger, RING-type (InterPro:IPR001841), Zinc finger, C3HC4 RING-type (InterPro:IPR018957); BEST Arabidopsis thaliana protein match is: RING/U-box superfamily protein (TAIR:AT3G05200.1); Has 1807 Blast hits to 1807 proteins in 277 species: Archae - 0; Bacteria - 0; Metazoa - 736; Fungi - 347; Plants - 385; Viruses - 0; Other Eu…	GO:0004842;ubiquitin-protein transferase activity|GO:0006952;defense response|GO:0009737;response to abscisic acid|GO:0009814;defense response|GO:0009816;defense response to bacterium|GO:0010200;response to chitin|GO:0016020;membrane|GO:0016021;integral component of membrane|GO:0016567;protein ubiquitination|GO:0016740;transferase activity|GO:0043161;proteasome-mediated ubiquitin-dependent protei…
TC_6872	11	18	9	4	10	29	12	33	14	37	0.00211058	0.0164261	4488		10.4	2.24944	25	5.06952	2.40385		TC_6872	AT2G34500.1	AT2G34500	CYP710A1		cytochrome P450, family 710, subfamily A, polypeptide 1	cytochrome P450, family 710, subfamily A, polypeptide 1 (CYP710A1); FUNCTIONS IN: C-22 sterol desaturase activity, oxygen binding; INVOLVED IN: oxidation reduction; LOCATED IN: endomembrane system; EXPRESSED IN: 14 plant structures; EXPRESSED DURING: LP.04 four leaves visible, 4 anthesis, petal differentiation and expansion stage; CONTAINS InterPro DOMAIN/s: Cytochrome P450 (InterPro:IPR001128), …	GO:0000249;C-22 sterol desaturase activity|GO:0004497;monooxygenase activity|GO:0005506;iron ion binding|GO:0006629;lipid metabolic process|GO:0006694;steroid biosynthetic process|GO:0008202;steroid metabolic process|GO:0016020;membrane|GO:0016021;integral component of membrane|GO:0016126;sterol biosynthetic process|GO:0016491;oxidoreductase activity|GO:0016705;oxidoreductase activity|GO:0020037;…
TC_23664	12	7	11	16	14	21	51	32	12	28	0.0027974	0.0210447	4643		12	1.51658	28.8	6.50692	2.4		TC_23664	AT5G14520.1	AT5G14520	PES		pescadillo-related	pescadillo-related; FUNCTIONS IN: transcription coactivator activity; INVOLVED IN: cell proliferation; LOCATED IN: nucleolus, intracellular; EXPRESSED IN: 22 plant structures; EXPRESSED DURING: 13 growth stages; CONTAINS InterPro DOMAIN/s: Pescadillo, N-terminal (InterPro:IPR010613), BRCT (InterPro:IPR001357); Has 503 Blast hits to 494 proteins in 230 species: Archae - 0; Bacteria - 0; Metazoa - …	GO:0000463;maturation of LSU-rRNA from tricistronic rRNA transcript (SSU-rRNA|GO:0000466;maturation of 5.8S rRNA from tricistronic rRNA transcript (SSU-rRNA|GO:0003723;RNA binding|GO:0005515;protein binding|GO:0005634;nucleus|GO:0005654;nucleoplasm|GO:0005730;nucleolus|GO:0006364;rRNA processing|GO:0030687;preribosome|GO:0042254;ribosome biogenesis|GO:0042273;ribosomal large subunit biogenesis|GO…
TC_70924	208	217	143	203	239	226	455	534	232	944	0.00021318	0.00226396	3289		202	15.9875	478.2	131.309	2.36733		TC_70924	AT5G66400.1	AT5G66400	RAB18		Dehydrin family protein	RESPONSIVE TO ABA 18 (RAB18); FUNCTIONS IN: molecular_function unknown; INVOLVED IN: cold acclimation, response to water deprivation, response to 1-Aminocyclopropane-1-carboxylic Acid, response to abscisic acid stimulus, response to stress; LOCATED IN: cellular_component unknown; EXPRESSED IN: 17 plant structures; EXPRESSED DURING: 10 growth stages; CONTAINS InterPro DOMAIN/s: Dehydrin (InterPro:…	GO:0003674;molecular_function|GO:0005507;copper ion binding|GO:0005829;cytosol|GO:0006950;response to stress|GO:0009414;response to water deprivation|GO:0009415;response to water|GO:0009631;cold acclimation|GO:0009737;response to abscisic acid|GO:0009961;response to 1-aminocyclopropane-1-carboxylic acid|GO:0016151;nickel cation binding
TC_68164	14	25	24	11	17	50	31	55	26	53	1.46877e-05	0.000246647	2080		18.2	2.74591	43	6.02495	2.36264		TC_68164	AT2G24190.2	AT2G24190	SDR2		NAD(P)-binding Rossmann-fold superfamily protein	NAD(P)-binding Rossmann-fold superfamily protein; FUNCTIONS IN: oxidoreductase activity, binding, catalytic activity; INVOLVED IN: oxidation reduction, metabolic process; LOCATED IN: cellular_component unknown; EXPRESSED IN: 22 plant structures; EXPRESSED DURING: 13 growth stages; CONTAINS InterPro DOMAIN/s: NAD(P)-binding domain (InterPro:IPR016040), Glucose/ribitol dehydrogenase (InterPro:IPR00…	GO:0005829;cytosol|GO:0008106;alcohol dehydrogenase (NADP+) activity|GO:0016491;oxidoreductase activity|GO:0055114;oxidation-reduction process
TC_25596	18	23	5	34	21	37	55	37	57	51	0.00297645	0.0222194	4679		20.2	4.66262	47.4	4.35431	2.34653		TC_25596	AT5G09600.3	AT5G09600	SDH3-1		succinate dehydrogenase 3-1	succinate dehydrogenase 3-1 (SDH3-1); CONTAINS InterPro DOMAIN/s: Succinate dehydrogenase/Fumarate reductase, transmembrane subunit (InterPro:IPR000701); BEST Arabidopsis thaliana protein match is: succinate dehydrogenase 3-2 (TAIR:AT4G32210.1); Has 400 Blast hits to 400 proteins in 121 species: Archae - 0; Bacteria - 45; Metazoa - 67; Fungi - 61; Plants - 100; Viruses - 0; Other Eukaryotes - 127…	GO:0000104;succinate dehydrogenase activity|GO:0000166;nucleotide binding|GO:0005524;ATP binding|GO:0005739;mitochondrion|GO:0005743;mitochondrial inner membrane|GO:0006099;tricarboxylic acid cycle|GO:0006457;protein folding|GO:0016020;membrane|GO:0016021;integral component of membrane|GO:0016627;oxidoreductase activity|GO:0045273;respiratory chain complex II|GO:0045281;succinate dehydrogenase co…
TC_17051	32	37	41	61	83	94	171	140	55	133	0.000356431	0.00350896	3548		50.8	9.4361	118.6	20.0764	2.33465		TC_17051	AT5G20950.2	AT5G20950			Glycosyl hydrolase family protein	Glycosyl hydrolase family protein; FUNCTIONS IN: hydrolase activity, hydrolyzing O-glycosyl compounds; INVOLVED IN: carbohydrate metabolic process; LOCATED IN: cell wall, membrane, plant-type cell wall; EXPRESSED IN: 25 plant structures; EXPRESSED DURING: 13 growth stages; CONTAINS InterPro DOMAIN/s: Glycoside hydrolase, family 3, N-terminal (InterPro:IPR001764), Glycoside hydrolase, family 3, C-…	GO:0004553;hydrolase activity|GO:0005618;cell wall|GO:0005886;plasma membrane|GO:0005975;carbohydrate metabolic process|GO:0008422;beta-glucosidase activity|GO:0009251;glucan catabolic process|GO:0009505;plant-type cell wall|GO:0009506;plasmodesma|GO:0009969;xyloglucan biosynthetic process|GO:0016020;membrane|GO:0016787;hydrolase activity|GO:0048046;apoplast
TC_30791	20	16	6	24	16	62	38	28	28	35	0.000678435	0.00609179	3890		16.4	2.99333	38.2	6.26418	2.32927		TC_30791	AT3G11940.2	AT3G11940	RPS5B		ribosomal protein 5A	ribosomal protein 5A (RPS5A); FUNCTIONS IN: structural constituent of ribosome; INVOLVED IN: translation; LOCATED IN: in 7 components; EXPRESSED IN: 7 plant structures; EXPRESSED DURING: seedling growth; CONTAINS InterPro DOMAIN/s: Ribosomal protein S7, conserved site (InterPro:IPR020606), Ribosomal protein S7, eukaryotic/archaeal (InterPro:IPR005716), Ribosomal protein S7 (InterPro:IPR000235); B…	GO:0000028;ribosomal small subunit assembly|GO:0003723;RNA binding|GO:0003729;mRNA binding|GO:0003735;structural constituent of ribosome|GO:0005618;cell wall|GO:0005773;vacuole|GO:0005840;ribosome|GO:0005886;plasma membrane|GO:0006412;translation|GO:0009506;plasmodesma|GO:0009507;chloroplast|GO:0015935;small ribosomal subunit|GO:0019843;rRNA binding|GO:0022626;cytosolic ribosome|GO:0022627;cytoso…
TC_42088	24	41	26	54	52	76	75	75	32	200	0.00398748	0.0288242	4832		39.4	6.28967	91.6	28.3701	2.32487		TC_42088	AT5G42980.1	AT5G42980	TRX3		thioredoxin 3	thioredoxin 3 (TRX3); FUNCTIONS IN: oxidoreductase activity, acting on sulfur group of donors, disulfide as acceptor; INVOLVED IN: response to hydrogen peroxide, defense response to fungus, response to microbial phytotoxin; LOCATED IN: in 8 components; EXPRESSED IN: 27 plant structures; EXPRESSED DURING: 16 growth stages; CONTAINS InterPro DOMAIN/s: Thioredoxin fold (InterPro:IPR012335), Thioredo…	GO:0004791;thioredoxin-disulfide reductase activity|GO:0005515;protein binding|GO:0005618;cell wall|GO:0005623;cell|GO:0005737;cytoplasm|GO:0005739;mitochondrion|GO:0005773;vacuole|GO:0005794;Golgi apparatus|GO:0005829;cytosol|GO:0005886;plasma membrane|GO:0006457;protein folding|GO:0006662;glycerol ether metabolic process|GO:0009408;response to heat|GO:0009506;plasmodesma|GO:0009507;chloroplast|…
TC_9824	130	207	97	90	81	438	66	276	133	484	0.00495777	0.034773	4980		121	23.0369	279.4	81.8533	2.30909		TC_9824	AT5G48540.1	AT5G48540	CRRSP55		receptor-like protein kinase-related family protein	receptor-like protein kinase-related family protein; FUNCTIONS IN: molecular_function unknown; INVOLVED IN: response to karrikin; LOCATED IN: endomembrane system; EXPRESSED IN: 21 plant structures; EXPRESSED DURING: 13 growth stages; CONTAINS InterPro DOMAIN/s: Protein of unknown function DUF26 (InterPro:IPR002902); BEST Arabidopsis thaliana protein match is: Receptor-like protein kinase-related …	GO:0005576;extracellular region|GO:0080167;response to karrikin
TC_46722	241	208	185	193	205	670	153	231	192	1106	0.00728778	0.0485977	5238		206.4	9.58958	470.4	184.308	2.27907		TC_46722	AT3G22370.1	AT3G22370	AOX1A		alternative oxidase 1A	alternative oxidase 1A (AOX1A); FUNCTIONS IN: alternative oxidase activity; INVOLVED IN: oxidation reduction, cellular respiration, response to cold, response to stress, mitochondria-nucleus signaling pathway; LOCATED IN: mitochondrion; EXPRESSED IN: 26 plant structures; EXPRESSED DURING: 14 growth stages; CONTAINS InterPro DOMAIN/s: Alternative oxidase (InterPro:IPR002680); BEST Arabidopsis thal…	GO:0005739;mitochondrion|GO:0005743;mitochondrial inner membrane|GO:0009409;response to cold|GO:0009916;alternative oxidase activity|GO:0016020;membrane|GO:0016021;integral component of membrane|GO:0016491;oxidoreductase activity|GO:0031930;mitochondria-nucleus signaling pathway|GO:0045333;cellular respiration|GO:0046872;metal ion binding|GO:0055114;oxidation-reduction process|GO:0070469;respirat…
TC_29364	7	11	7	7	15	16	34	24	14	19	0.00240915	0.0184659	4557		9.4	1.6	21.4	3.57211	2.2766		TC_29364	AT3G20920.1	AT3G20920	SEC62		translocation protein-related	translocation protein-related; FUNCTIONS IN: protein transporter activity; INVOLVED IN: protein transport; LOCATED IN: plasma membrane, membrane; EXPRESSED IN: 25 plant structures; EXPRESSED DURING: 15 growth stages; CONTAINS InterPro DOMAIN/s: Translocation protein Sec62 (InterPro:IPR004728); Has 251 Blast hits to 251 proteins in 119 species: Archae - 0; Bacteria - 0; Metazoa - 97; Fungi - 63; P…	GO:0005886;plasma membrane|GO:0008565;protein transporter activity|GO:0015031;protein transport|GO:0016020;membrane|GO:0016021;integral component of membrane|GO:0030176;integral component of endoplasmic reticulum membrane
TC_27053	16	18	14	23	31	45	66	59	15	47	0.00149231	0.0121052	4306		20.4	3.04302	46.4	8.74986	2.27451		TC_27053	AT2G39460.2	AT2G39460	RPL23AA		ribosomal protein L23AA	ribosomal protein L23AA (RPL23AA); FUNCTIONS IN: structural constituent of ribosome, RNA binding, nucleotide binding; INVOLVED IN: response to oxidative stress, response to high light intensity, response to cold, translation, ribosome biogenesis; LOCATED IN: in 6 components; EXPRESSED IN: 25 plant structures; EXPRESSED DURING: 13 growth stages; CONTAINS InterPro DOMAIN/s: Ribosomal protein L23/L2…	GO:0000027;ribosomal large subunit assembly|GO:0003723;RNA binding|GO:0003735;structural constituent of ribosome|GO:0005618;cell wall|GO:0005622;intracellular|GO:0005730;nucleolus|GO:0005829;cytosol|GO:0005840;ribosome|GO:0006412;translation|GO:0006979;response to oxidative stress|GO:0009409;response to cold|GO:0009506;plasmodesma|GO:0009644;response to high light intensity|GO:0019843;rRNA bindin…
TC_56270	863	843	791	882	775	2300	1045	1513	990	3591	1.18121e-05	0.000208376	1980		830.8	20.6213	1887.8	486.191	2.27227		TC_56270	AT5G16990.1	AT5G16990			Zinc-binding dehydrogenase family protein	Zinc-binding dehydrogenase family protein; FUNCTIONS IN: oxidoreductase activity, binding, zinc ion binding, catalytic activity; INVOLVED IN: response to oxidative stress; LOCATED IN: plasma membrane; EXPRESSED IN: 26 plant structures; EXPRESSED DURING: 13 growth stages; CONTAINS InterPro DOMAIN/s: GroES-like (InterPro:IPR011032), NAD(P)-binding domain (InterPro:IPR016040), Alcohol dehydrogenase,…	GO:0005829;cytosol|GO:0005886;plasma membrane|GO:0006979;response to oxidative stress|GO:0016491;oxidoreductase activity|GO:0032440;2-alkenal reductase [NAD(P)] activity|GO:0055114;oxidation-reduction process
TC_60177	19	23	19	52	28	56	100	68	33	63	0.00236848	0.0182182	4541		28.2	6.17576	64	10.812	2.2695		TC_60177	AT1G27310.1	AT1G27310	NTF2A		nuclear transport factor 2A	nuclear transport factor 2A (NTF2A); CONTAINS InterPro DOMAIN/s: Nuclear transport factor 2 (InterPro:IPR002075), Nuclear transport factor 2, Eukaryote (InterPro:IPR018222); BEST Arabidopsis thaliana protein match is: nuclear transport factor 2B (TAIR:AT1G27970.1); Has 977 Blast hits to 977 proteins in 228 species: Archae - 0; Bacteria - 0; Metazoa - 416; Fungi - 243; Plants - 223; Viruses - 0; O…	GO:0005515;protein binding|GO:0005634;nucleus|GO:0005635;nuclear envelope|GO:0005737;cytoplasm|GO:0006606;protein import into nucleus
TC_11840	7	15	10	16	15	20	26	27	28	41	0.000684399	0.0061343	3897		12.6	1.74929	28.4	3.44384	2.25397		TC_11840	AT4G01850.2	AT4G01850	SAM2		S-adenosylmethionine synthetase 2	S-adenosylmethionine synthetase 2 (SAM-2); FUNCTIONS IN: copper ion binding, methionine adenosyltransferase activity; INVOLVED IN: one-carbon metabolic process, S-adenosylmethionine biosynthetic process; LOCATED IN: nucleolus, cell wall; EXPRESSED IN: 27 plant structures; EXPRESSED DURING: 17 growth stages; CONTAINS InterPro DOMAIN/s: S-adenosylmethionine synthetase (InterPro:IPR002133), S-adenos…	GO:0000166;nucleotide binding|GO:0004478;methionine adenosyltransferase activity|GO:0005507;copper ion binding|GO:0005515;protein binding|GO:0005524;ATP binding|GO:0005618;cell wall|GO:0005730;nucleolus|GO:0005737;cytoplasm|GO:0005829;cytosol|GO:0006556;S-adenosylmethionine biosynthetic process|GO:0006730;one-carbon metabolic process|GO:0009506;plasmodesma|GO:0009735;response to cytokinin|GO:0016…
TC_21164	5	9	4	6	9	16	19	14	14	11	0.00400656	0.0289442	4835		6.6	1.02956	14.8	1.31909	2.24242		TC_21164	AT3G26935.1	AT3G26935	PAT07		DHHC-type zinc finger family protein	DHHC-type zinc finger family protein; FUNCTIONS IN: zinc ion binding; INVOLVED IN: biological_process unknown; LOCATED IN: plasma membrane; EXPRESSED IN: 24 plant structures; EXPRESSED DURING: 12 growth stages; CONTAINS InterPro DOMAIN/s: Zinc finger, DHHC-type (InterPro:IPR001594); BEST Arabidopsis thaliana protein match is: DHHC-type zinc finger family protein (TAIR:AT5G41060.1); Has 5153 Blast…	GO:0005886;plasma membrane|GO:0016020;membrane|GO:0016021;integral component of membrane|GO:0016740;transferase activity|GO:0016746;transferase activity|GO:0019706;protein-cysteine S-palmitoyltransferase activity
TC_3414	83	67	83	71	79	162	129	152	162	252	1.71516e-09	9.0771e-07	66		76.6	3.24962	171.4	21.0324	2.2376		TC_3414	AT4G37330.1	AT4G37330	CYP81D4		cytochrome P450, family 81, subfamily D, polypeptide 4	cytochrome P450, family 81, subfamily D, polypeptide 4 (CYP81D4); FUNCTIONS IN: electron carrier activity, monooxygenase activity, iron ion binding, oxygen binding, heme binding; INVOLVED IN: oxidation reduction; LOCATED IN: endoplasmic reticulum; EXPRESSED IN: 23 plant structures; EXPRESSED DURING: 13 growth stages; CONTAINS InterPro DOMAIN/s: Cytochrome P450 (InterPro:IPR001128), Cytochrome P45…	GO:0004497;monooxygenase activity|GO:0005506;iron ion binding|GO:0005783;endoplasmic reticulum|GO:0016020;membrane|GO:0016021;integral component of membrane|GO:0016491;oxidoreductase activity|GO:0016705;oxidoreductase activity|GO:0016709;oxidoreductase activity|GO:0020037;heme binding|GO:0042343;indole glucosinolate metabolic process|GO:0044550;secondary metabolite biosynthetic process|GO:0046872…
TC_10383	10	7	12	11	7	16	22	20	8	39	0.00676023	0.045488	5191		9.4	1.02956	21	5.09902	2.23404		TC_10383	AT1G73120.1	AT1G73120			F-box/RNI superfamily protein (source:Araport11)	unknown protein; FUNCTIONS IN: molecular_function unknown; INVOLVED IN: response to oxidative stress; EXPRESSED IN: root, cultured cell; Has 36 Blast hits to 36 proteins in 8 species: Archae - 0; Bacteria - 0; Metazoa - 0; Fungi - 0; Plants - 36; Viruses - 0; Other Eukaryotes - 0 (source: NCBI BLink).	GO:0006979;response to oxidative stress
TC_55848	26	8	15	19	27	37	66	52	14	43	0.00556207	0.0383948	5060		19	3.53553	42.4	8.61742	2.23158		TC_55848	AT4G24520.2	AT4G24520	ATR1		P450 reductase 1	P450 reductase 1 (ATR1); FUNCTIONS IN: NADPH-hemoprotein reductase activity; INVOLVED IN: response to oxidative stress, phenylpropanoid metabolic process; LOCATED IN: endoplasmic reticulum; EXPRESSED IN: 24 plant structures; EXPRESSED DURING: 15 growth stages; CONTAINS InterPro DOMAIN/s: Ferredoxin reductase-type FAD-binding domain (InterPro:IPR017927), Flavodoxin/nitric oxide synthase (InterPro:…	GO:0003958;NADPH-hemoprotein reductase activity|GO:0005737;cytoplasm|GO:0005783;endoplasmic reticulum|GO:0005789;endoplasmic reticulum membrane|GO:0005829;cytosol|GO:0006979;response to oxidative stress|GO:0009698;phenylpropanoid metabolic process|GO:0009737;response to abscisic acid|GO:0010181;FMN binding|GO:0016020;membrane|GO:0016021;integral component of membrane|GO:0016491;oxidoreductase act…
TC_7585	10	8	8	7	6	13	22	18	17	17	0.00178406	0.0141884	4392		7.8	0.663325	17.4	1.43527	2.23077		TC_7585	Bo2g025230.1	AT5G59950			RNA-binding (RRM/RBD/RNP motifs) family protein	RNA-binding (RRM/RBD/RNP motifs) family protein; FUNCTIONS IN: nucleotide binding, nucleic acid binding; INVOLVED IN: biological_process unknown; LOCATED IN: chloroplast; EXPRESSED IN: 25 plant structures; EXPRESSED DURING: 15 growth stages; CONTAINS InterPro DOMAIN/s: RNA recognition motif, RNP-1 (InterPro:IPR000504), Nucleotide-binding, alpha-beta plait (InterPro:IPR012677); BEST Arabidopsis th…	GO:0003676;nucleic acid binding|GO:0003723;RNA binding
TC_46428	182	148	113	141	80	510	145	242	120	464	0.00125312	0.0103918	4212		132.8	17.1738	296.2	80.8433	2.23042		TC_46428	AT4G20860.1	AT4G20860	BBE22, BERBERINE BRIDGE ENZYME 22, CELLODEXTRIN OXIDASE, CELLOX		FAD-binding Berberine family protein	FAD-binding Berberine family protein; FUNCTIONS IN: electron carrier activity, oxidoreductase activity, FAD binding, catalytic activity; INVOLVED IN: response to cyclopentenone; LOCATED IN: endomembrane system; EXPRESSED IN: 10 plant structures; EXPRESSED DURING: LP.06 six leaves visible, LP.04 four leaves visible, 4 anthesis, LP.10 ten leaves visible, LP.08 eight leaves visible; CONTAINS InterPr…	GO:0000166;nucleotide binding|GO:0003824;catalytic activity|GO:0005576;extracellular region|GO:0005618;cell wall|GO:0005829;cytosol|GO:0009505;plant-type cell wall|GO:0009753;response to jasmonic acid|GO:0016491;oxidoreductase activity|GO:0016614;oxidoreductase activity|GO:0050660;flavin adenine dinucleotide binding|GO:0055114;oxidation-reduction process
TC_2922	31	34	20	20	25	77	44	52	45	70	2.02113e-07	1.60851e-05	438		26	2.84605	57.6	6.72756	2.21538		TC_2922	AT5G53110.1	AT5G53110			RING/U-box superfamily protein	RING/U-box superfamily protein; FUNCTIONS IN: zinc ion binding; INVOLVED IN: biological_process unknown; LOCATED IN: endomembrane system; EXPRESSED IN: 8 plant structures; EXPRESSED DURING: 4 anthesis, C globular stage, petal differentiation and expansion stage; CONTAINS InterPro DOMAIN/s: Zinc finger, RING-type (InterPro:IPR001841), Zinc finger, C3HC4 RING-type (InterPro:IPR018957); BEST Arabido…	GO:0016020;membrane|GO:0016021;integral component of membrane|GO:0016567;protein ubiquitination|GO:0030247;polysaccharide binding|GO:0043161;proteasome-mediated ubiquitin-dependent protein catabolic process|GO:0061630;ubiquitin protein ligase activity
TC_62505	27	22	30	41	62	65	102	86	48	101	0.000309208	0.00311159	3471		36.4	7.11758	80.4	10.51	2.20879		TC_62505	AT4G23100.3	AT4G23100	GSH1		glutamate-cysteine ligase	glutamate-cysteine ligase (GSH1); FUNCTIONS IN: glutamate-cysteine ligase activity; INVOLVED IN: in 13 processes; LOCATED IN: chloroplast stroma, chloroplast; EXPRESSED IN: 23 plant structures; EXPRESSED DURING: 14 growth stages; CONTAINS InterPro DOMAIN/s: Glutamate--cysteine ligase, GCS2 (InterPro:IPR006336), Glutamate--cysteine ligase, plant (InterPro:IPR011556); Has 2650 Blast hits to 2650 pr…	GO:0000166;nucleotide binding|GO:0002213;defense response to insect|GO:0003824;catalytic activity|GO:0004357;glutamate-cysteine ligase activity|GO:0005524;ATP binding|GO:0006750;glutathione biosynthetic process|GO:0006952;defense response|GO:0009408;response to heat|GO:0009507;chloroplast|GO:0009536;plastid|GO:0009570;chloroplast stroma|GO:0009700;indole phytoalexin biosynthetic process|GO:000975…
TC_69848	23	21	23	27	14	60	37	53	31	56	9.41936e-06	0.000175378	1876		21.6	2.13542	47.4	5.66216	2.19444		TC_69848	AT1G78340.1	AT1G78340	GSTU22		glutathione S-transferase TAU 22	glutathione S-transferase TAU 22 (GSTU22); CONTAINS InterPro DOMAIN/s: Thioredoxin fold (InterPro:IPR012335), Glutathione S-transferase, C-terminal (InterPro:IPR004046), Glutathione S-transferase, C-terminal-like (InterPro:IPR010987), Glutathione S-transferase/chloride channel, C-terminal (InterPro:IPR017933), Glutathione S-transferase, N-terminal (InterPro:IPR004045), Thioredoxin-like fold (Inte…	GO:0004364;glutathione transferase activity|GO:0005515;protein binding|GO:0005737;cytoplasm|GO:0005829;cytosol|GO:0006749;glutathione metabolic process|GO:0009407;toxin catabolic process|GO:0009636;response to toxic substance|GO:0016740;transferase activity
TC_27877	10	13	14	17	36	32	57	37	31	39	0.00225389	0.0174289	4517		18	4.63681	39.2	4.69468	2.17778		TC_27877	AT4G09830.1	AT4G09830			Uncharacterised conserved protein UCP009193	Uncharacterised conserved protein UCP009193; CONTAINS InterPro DOMAIN/s: Uncharacterised conserved protein UCP009193 (InterPro:IPR016549); BEST Arabidopsis thaliana protein match is: Uncharacterised conserved protein UCP009193 (TAIR:AT5G64780.1); Has 86 Blast hits to 86 proteins in 18 species: Archae - 0; Bacteria - 0; Metazoa - 0; Fungi - 2; Plants - 84; Viruses - 0; Other Eukaryotes - 0 (source…	GO:0008150;biological_process
TC_22750	231	321	225	211	213	658	281	365	343	949	2.64616e-05	0.000397539	2325		240.2	20.5387	519.2	125.61	2.16153		TC_22750	AT1G05675.1	AT1G05675	UGT74E1		UDP-Glycosyltransferase superfamily protein	UDP-Glycosyltransferase superfamily protein; FUNCTIONS IN: transferase activity, transferring hexosyl groups; INVOLVED IN: metabolic process; CONTAINS InterPro DOMAIN/s: UDP-glucuronosyl/UDP-glucosyltransferase (InterPro:IPR002213); BEST Arabidopsis thaliana protein match is: Uridine diphosphate glycosyltransferase 74E2 (TAIR:AT1G05680.1).	GO:0008152;metabolic process|GO:0016740;transferase activity|GO:0016757;transferase activity|GO:0016758;transferase activity|GO:0043231;intracellular membrane-bounded organelle|GO:0080043;quercetin 3-O-glucosyltransferase activity|GO:0080044;quercetin 7-O-glucosyltransferase activity
TC_24093	56	41	43	42	56	101	60	51	180	121	0.00162601	0.0130669	4346		47.6	3.44384	102.6	23.2478	2.15546		TC_24093	Bo4g140010.1	AT3G27880			Protein of unknown function (DUF1645)	Protein of unknown function (DUF1645); CONTAINS InterPro DOMAIN/s: Protein of unknown function DUF1645 (InterPro:IPR012442); BEST Arabidopsis thaliana protein match is: Protein of unknown function (DUF1645) (TAIR:AT1G23710.1); Has 180 Blast hits to 180 proteins in 16 species: Archae - 0; Bacteria - 0; Metazoa - 2; Fungi - 0; Plants - 176; Viruses - 0; Other Eukaryotes - 2 (source: NCBI BLink).	#N/A
TC_37969	4189	4919	3245	3561	3912	10467	5340	6545	4623	15725	5.9607e-06	0.000123342	1688		3965.2	286.768	8540	2060.35	2.15374		TC_37969	AT4G19890.1	AT4G19890			Pentatricopeptide repeat (PPR-like) superfamily protein	Pentatricopeptide repeat (PPR-like) superfamily protein; CONTAINS InterPro DOMAIN/s: Pentatricopeptide repeat (InterPro:IPR002885); BEST Arabidopsis thaliana protein match is: Tetratricopeptide repeat (TPR)-like superfamily protein (TAIR:AT5G39710.1).	GO:0003723;RNA binding|GO:0004519;endonuclease activity|GO:0005515;protein binding|GO:0009451;RNA modification|GO:0043231;intracellular membrane-bounded organelle|GO:0090305;nucleic acid phosphodiester bond hydrolysis
TC_48686	29	41	43	52	44	119	57	60	53	161	0.000420089	0.00403889	3633		41.8	3.70675	90	21.4942	2.15311		TC_48686	AT3G47780.1	AT3G47780	ABCA7, ATH6		ABC2 homolog 6	ABC2 homolog 6 (ATH6); FUNCTIONS IN: ATPase activity, coupled to transmembrane movement of substances, transporter activity; INVOLVED IN: response to cyclopentenone; LOCATED IN: plasma membrane; EXPRESSED IN: 12 plant structures; EXPRESSED DURING: 8 growth stages; CONTAINS InterPro DOMAIN/s: ATPase, AAA+ type, core (InterPro:IPR003593), ABC transporter-like (InterPro:IPR003439), ABC transporter, …	GO:0000166;nucleotide binding|GO:0005215;transporter activity|GO:0005524;ATP binding|GO:0005886;plasma membrane|GO:0006869;lipid transport|GO:0009506;plasmodesma|GO:0016020;membrane|GO:0016021;integral component of membrane|GO:0016887;ATPase activity|GO:0042626;ATPase activity|GO:0043231;intracellular membrane-bounded organelle|GO:0055085;transmembrane transport
TC_59295	4	9	9	11	8	20	16	20	13	19	0.00256654	0.0195011	4597		8.2	1.15758	17.6	1.36382	2.14634		TC_59295	AT1G75350.1	AT1G75350	RPL31		Ribosomal protein L31	embryo defective 2184 (emb2184); FUNCTIONS IN: structural constituent of ribosome; INVOLVED IN: translation, ribosome biogenesis, embryo development ending in seed dormancy; LOCATED IN: ribosome, chloroplast, chloroplast stroma, chloroplast envelope; EXPRESSED IN: 23 plant structures; EXPRESSED DURING: 14 growth stages; CONTAINS InterPro DOMAIN/s: Ribosomal protein L31 (InterPro:IPR002150); Has 1…	GO:0003723;RNA binding|GO:0003735;structural constituent of ribosome|GO:0005622;intracellular|GO:0005840;ribosome|GO:0006412;translation|GO:0009507;chloroplast|GO:0009536;plastid|GO:0009570;chloroplast stroma|GO:0009941;chloroplast envelope|GO:0019843;rRNA binding|GO:0030529;intracellular ribonucleoprotein complex
TC_5805	207	204	194	143	203	656	261	224	159	736	0.000786893	0.00690247	3981		190.2	11.9975	407.2	119.698	2.1409		TC_5805	AT1G02520.1	AT1G02520	ABCB11, PGP11		P-glycoprotein 11	P-glycoprotein 11 (PGP11); FUNCTIONS IN: ATPase activity, coupled to transmembrane movement of substances; INVOLVED IN: transport, transmembrane transport; LOCATED IN: plasma membrane; EXPRESSED IN: callus; CONTAINS InterPro DOMAIN/s: ATPase, AAA+ type, core (InterPro:IPR003593), ABC transporter-like (InterPro:IPR003439), ABC transporter, transmembrane domain, type 1 (InterPro:IPR011527), ABC tra…	GO:0000166;nucleotide binding|GO:0005524;ATP binding|GO:0005886;plasma membrane|GO:0009506;plasmodesma|GO:0010315;auxin efflux|GO:0010329;auxin efflux transmembrane transporter activity|GO:0010540;basipetal auxin transport|GO:0016020;membrane|GO:0016021;integral component of membrane|GO:0016887;ATPase activity|GO:0042626;ATPase activity|GO:0055085;transmembrane transport
TC_18787	20	15	31	35	34	43	79	59	55	53	0.000618205	0.00561779	3843		27	4.01248	57.8	5.91946	2.14074		TC_18787	AT4G16720.1	AT4G16720	RPL15A		Ribosomal protein L23/L15e family protein	Ribosomal protein L23/L15e family protein; FUNCTIONS IN: structural constituent of ribosome; INVOLVED IN: translation; LOCATED IN: cytosolic ribosome, ribosome, cytosolic large ribosomal subunit, plasma membrane; EXPRESSED IN: 23 plant structures; EXPRESSED DURING: 13 growth stages; CONTAINS InterPro DOMAIN/s: Ribosomal protein L15e (InterPro:IPR000439), Ribosomal protein L23/L15e, core (InterPro…	GO:0002181;cytoplasmic translation|GO:0003723;RNA binding|GO:0003735;structural constituent of ribosome|GO:0005622;intracellular|GO:0005774;vacuolar membrane|GO:0005829;cytosol|GO:0005840;ribosome|GO:0005886;plasma membrane|GO:0006412;translation|GO:0022625;cytosolic large ribosomal subunit|GO:0022626;cytosolic ribosome|GO:0030529;intracellular ribonucleoprotein complex|GO:0042788;polysomal ribos…
TC_61178	66	85	61	40	49	156	69	156	43	220	0.00148384	0.0120392	4305		60.2	7.69025	128.8	32.1984	2.13953		TC_61178	AT1G62300.1	AT1G62300	WRKY6		WRKY family transcription factor	WRKY6; CONTAINS InterPro DOMAIN/s: DNA-binding WRKY (InterPro:IPR003657); BEST Arabidopsis thaliana protein match is: WRKY family transcription factor (TAIR:AT4G04450.1); Has 3824 Blast hits to 3363 proteins in 295 species: Archae - 0; Bacteria - 33; Metazoa - 119; Fungi - 43; Plants - 3509; Viruses - 0; Other Eukaryotes - 120 (source: NCBI BLink).	GO:0003677;DNA binding|GO:0003700;DNA binding transcription factor activity|GO:0005515;protein binding|GO:0005634;nucleus|GO:0006351;transcription|GO:0006355;regulation of transcription|GO:0009873;ethylene-activated signaling pathway|GO:0010200;response to chitin|GO:0016036;cellular response to phosphate starvation|GO:0043565;sequence-specific DNA binding|GO:0044212;transcription regulatory regio…
TC_8454	25	39	12	56	43	52	107	49	71	95	0.00631045	0.0428578	5143		35	7.58288	74.8	11.4996	2.13714		TC_8454	AT3G46060.3	AT3G46060	RABE1C		RAB GTPase homolog 8A	RAB GTPase homolog 8A (RAB8A); FUNCTIONS IN: GTP binding; INVOLVED IN: ethylene mediated signaling pathway; LOCATED IN: plasma membrane, vacuole; EXPRESSED IN: 26 plant structures; EXPRESSED DURING: 15 growth stages; CONTAINS InterPro DOMAIN/s: Ras GTPase (InterPro:IPR001806), Small GTP-binding protein (InterPro:IPR005225), Small GTPase (InterPro:IPR020851), Ras (InterPro:IPR013753), Ras small GT…	GO:0000139;Golgi membrane|GO:0000166;nucleotide binding|GO:0003924;GTPase activity|GO:0005515;protein binding|GO:0005525;GTP binding|GO:0005773;vacuole|GO:0005774;vacuolar membrane|GO:0005794;Golgi apparatus|GO:0005886;plasma membrane|GO:0006904;vesicle docking involved in exocytosis|GO:0009306;protein secretion|GO:0009873;ethylene-activated signaling pathway|GO:0015031;protein transport|GO:00160…
TC_25629	55	48	52	38	36	93	80	53	71	192	0.000257833	0.00265973	3386		45.8	3.77359	97.8	24.4324	2.13537		TC_25629	AT1G21010.1	AT1G21010	PADRE		#N/A	unknown protein; FUNCTIONS IN: molecular_function unknown; INVOLVED IN: N-terminal protein myristoylation; LOCATED IN: cellular_component unknown; EXPRESSED IN: 24 plant structures; EXPRESSED DURING: 14 growth stages; BEST Arabidopsis thaliana protein match is: unknown protein (TAIR:AT1G76600.1); Has 206 Blast hits to 206 proteins in 13 species: Archae - 0; Bacteria - 0; Metazoa - 0; Fungi - 0; P…	#N/A
TC_38404	28	17	12	23	20	47	39	40	27	60	7.52162e-05	0.00095076	2762		20	2.70185	42.6	5.40925	2.13		TC_38404	AT1G78380.1	AT1G78380	GSTU19		glutathione S-transferase TAU 19	glutathione S-transferase TAU 19 (GSTU19); FUNCTIONS IN: glutathione transferase activity, glutathione binding; INVOLVED IN: response to oxidative stress, response to cadmium ion, response to cyclopentenone, toxin catabolic process, cellular response to water deprivation; LOCATED IN: chloroplast, plasma membrane, chloroplast stroma, cytoplasm; EXPRESSED IN: 26 plant structures; EXPRESSED DURING: …	GO:0004364;glutathione transferase activity|GO:0004601;peroxidase activity|GO:0005515;protein binding|GO:0005737;cytoplasm|GO:0005774;vacuolar membrane|GO:0005829;cytosol|GO:0005886;plasma membrane|GO:0006749;glutathione metabolic process|GO:0006979;response to oxidative stress|GO:0009407;toxin catabolic process|GO:0009507;chloroplast|GO:0009570;chloroplast stroma|GO:0009636;response to toxic sub…
TC_62881	37	34	19	32	53	55	82	50	43	141	0.00172147	0.0137469	4374		35	5.44977	74.2	17.9594	2.12		TC_62881	AT3G05500.1	AT3G05500	LDAP3, SRP3		Rubber elongation factor protein (REF)	Rubber elongation factor protein (REF); INVOLVED IN: biological_process unknown; LOCATED IN: vacuole; EXPRESSED IN: 24 plant structures; EXPRESSED DURING: 15 growth stages; CONTAINS InterPro DOMAIN/s: Rubber elongation factor (InterPro:IPR008802); BEST Arabidopsis thaliana protein match is: Rubber elongation factor protein (REF) (TAIR:AT2G47780.1); Has 129 Blast hits to 129 proteins in 22 species…	GO:0003746;translation elongation factor activity|GO:0005773;vacuole|GO:0005811;lipid droplet|GO:0006414;translational elongation|GO:0019915;lipid storage|GO:0034389;lipid particle organization|GO:0045927;positive regulation of growth|GO:0080186;developmental vegetative growth|GO:1902584;positive regulation of response to water deprivation
TC_59140	1295	1996	1054	1282	1355	3299	1715	2926	1319	5527	0.000174836	0.0019216	3178		1396.4	158.405	2957.2	739.879	2.11773		TC_59140	AT5G08790.1	AT5G08790	NAC081		NAC (No Apical Meristem) domain transcriptional regulator superfamily protein	ATAF2; CONTAINS InterPro DOMAIN/s: No apical meristem (NAM) protein (InterPro:IPR003441); BEST Arabidopsis thaliana protein match is: NAC domain containing protein 102 (TAIR:AT5G63790.1); Has 30201 Blast hits to 17322 proteins in 780 species: Archae - 12; Bacteria - 1396; Metazoa - 17338; Fungi - 3422; Plants - 5037; Viruses - 0; Other Eukaryotes - 2996 (source: NCBI BLink).	GO:0003677;DNA binding|GO:0005515;protein binding|GO:0005634;nucleus|GO:0006351;transcription|GO:0006355;regulation of transcription|GO:0008361;regulation of cell size|GO:0009416;response to light stimulus|GO:0009611;response to wounding|GO:0009620;response to fungus|GO:0009744;response to sucrose|GO:0009751;response to salicylic acid|GO:0009753;response to jasmonic acid|GO:0009793;embryo develop…
TC_55791	146	126	105	95	97	279	101	180	97	546	0.00495413	0.0347545	4979		113.8	9.74372	240.6	83.2242	2.11424		TC_55791	AT1G76600.1	AT1G76600			PADRE protein up-regulated after infection by S. sclerotiorun	unknown protein; FUNCTIONS IN: molecular_function unknown; INVOLVED IN: N-terminal protein myristoylation; LOCATED IN: nucleolus, nucleus; EXPRESSED IN: 24 plant structures; EXPRESSED DURING: 15 growth stages; BEST Arabidopsis thaliana protein match is: unknown protein (TAIR:AT1G21010.1); Has 220 Blast hits to 220 proteins in 14 species: Archae - 0; Bacteria - 0; Metazoa - 0; Fungi - 0; Plants - …	GO:0005634;nucleus|GO:0005730;nucleolus
TC_7119	24	17	12	17	16	45	15	53	18	50	0.00477112	0.0336396	4954		17.2	1.93391	36.2	8.15721	2.10465		TC_7119	AT1G32170.1	AT1G32170	XTH30		xyloglucan endotransglucosylase/hydrolase 30	xyloglucan endotransglucosylase/hydrolase 30 (XTH30); FUNCTIONS IN: hydrolase activity, acting on glycosyl bonds, xyloglucan:xyloglucosyl transferase activity, hydrolase activity, hydrolyzing O-glycosyl compounds; INVOLVED IN: carbohydrate metabolic process, cellular glucan metabolic process; LOCATED IN: endomembrane system, cell wall, apoplast; EXPRESSED IN: 23 plant structures; EXPRESSED DURING…	GO:0004553;hydrolase activity|GO:0005576;extracellular region|GO:0005618;cell wall|GO:0005975;carbohydrate metabolic process|GO:0006073;cellular glucan metabolic process|GO:0008152;metabolic process|GO:0010411;xyloglucan metabolic process|GO:0016740;transferase activity|GO:0016762;xyloglucan:xyloglucosyl transferase activity|GO:0016787;hydrolase activity|GO:0016798;hydrolase activity|GO:0042546;c…
TC_57148	16	25	24	34	27	37	80	46	45	56	0.000667086	0.00599914	3884		25.2	2.88791	52.8	7.43909	2.09524		TC_57148	AT3G11250.1	AT3G11250	RPP0C		Ribosomal protein L10 family protein	Ribosomal protein L10 family protein; FUNCTIONS IN: structural constituent of ribosome; INVOLVED IN: translational elongation, response to salt stress, translation; LOCATED IN: cytosolic ribosome, ribosome, membrane; EXPRESSED IN: 23 plant structures; EXPRESSED DURING: 13 growth stages; CONTAINS InterPro DOMAIN/s: Ribosomal protein 60S (InterPro:IPR001813), Ribosomal protein L10 (InterPro:IPR0017…	GO:0003735;structural constituent of ribosome|GO:0005507;copper ion binding|GO:0005622;intracellular|GO:0005634;nucleus|GO:0005730;nucleolus|GO:0005829;cytosol|GO:0005840;ribosome|GO:0005886;plasma membrane|GO:0009409;response to cold|GO:0009506;plasmodesma|GO:0009507;chloroplast|GO:0009651;response to salt stress|GO:0009735;response to cytokinin|GO:0010043;response to zinc ion|GO:0016020;membran…
TC_39354	20	24	17	17	50	32	59	56	65	56	0.00237201	0.0182332	4544		25.6	6.23378	53.6	5.64447	2.09375		TC_39354	AT1G23290.1	AT1G23290	RPL27AB		Ribosomal protein L18e/L15 superfamily protein	RPL27AB; FUNCTIONS IN: structural constituent of ribosome; INVOLVED IN: translation; LOCATED IN: cytosolic ribosome, ribosome, cytosolic large ribosomal subunit, nucleolus, large ribosomal subunit; EXPRESSED IN: 23 plant structures; EXPRESSED DURING: 13 growth stages; CONTAINS InterPro DOMAIN/s: Ribosomal protein L18e/L15 (InterPro:IPR021131), Ribosomal protein L15, conserved site (InterPro:IPR00…	GO:0002181;cytoplasmic translation|GO:0003723;RNA binding|GO:0003735;structural constituent of ribosome|GO:0005622;intracellular|GO:0005730;nucleolus|GO:0005840;ribosome|GO:0006412;translation|GO:0009506;plasmodesma|GO:0009791;post-embryonic development|GO:0009908;flower development|GO:0010229;inflorescence development|GO:0015934;large ribosomal subunit|GO:0022625;cytosolic large ribosomal subuni…
TC_17024	27	18	35	66	47	70	128	85	43	77	0.00726744	0.0484899	5235		38.6	8.34626	80.6	13.7935	2.08808		TC_17024	AT3G48930.1	AT3G48930	RPS11A		Nucleic acid-binding, OB-fold-like protein	embryo defective 1080 (EMB1080); FUNCTIONS IN: structural constituent of ribosome; INVOLVED IN: translation, embryo development ending in seed dormancy; LOCATED IN: cytosolic small ribosomal subunit, cytosolic ribosome, cell wall, membrane; EXPRESSED IN: 22 plant structures; EXPRESSED DURING: 13 growth stages; CONTAINS InterPro DOMAIN/s: Nucleic acid-binding, OB-fold-like (InterPro:IPR016027), Nu…	GO:0003723;RNA binding|GO:0003729;mRNA binding|GO:0003735;structural constituent of ribosome|GO:0005618;cell wall|GO:0005622;intracellular|GO:0005737;cytoplasm|GO:0005829;cytosol|GO:0005840;ribosome|GO:0006412;translation|GO:0009506;plasmodesma|GO:0016020;membrane|GO:0019843;rRNA binding|GO:0022626;cytosolic ribosome|GO:0022627;cytosolic small ribosomal subunit|GO:0030529;intracellular ribonucleo…
TC_27522	10	10	12	13	21	29	45	18	12	33	0.00690571	0.046333	5206		13.2	2.0347	27.4	5.78446	2.07576		TC_27522	AT4G38790.1	AT4G38790			ER lumen protein retaining receptor family protein	ER lumen protein retaining receptor family protein; FUNCTIONS IN: ER retention sequence binding, receptor activity; INVOLVED IN: protein retention in ER lumen, protein transport; LOCATED IN: integral to membrane; CONTAINS InterPro DOMAIN/s: ER lumen protein retaining receptor (InterPro:IPR000133); BEST Arabidopsis thaliana protein match is: ER lumen protein retaining receptor family protein (TAIR…	GO:0005783;endoplasmic reticulum|GO:0006621;protein retention in ER lumen|GO:0016020;membrane|GO:0016021;integral component of membrane|GO:0046923;ER retention sequence binding
TC_30551	205	446	251	412	429	999	351	556	412	1240	0.00194104	0.0152941	4433		348.6	50.0586	711.6	174.042	2.04131		TC_30551	AT1G59670.1	AT1G59670	GSTU15		glutathione S-transferase TAU 15	glutathione S-transferase TAU 15 (GSTU15); CONTAINS InterPro DOMAIN/s: Thioredoxin fold (InterPro:IPR012335), Glutathione S-transferase, C-terminal (InterPro:IPR004046), Glutathione S-transferase, C-terminal-like (InterPro:IPR010987), Glutathione S-transferase/chloride channel, C-terminal (InterPro:IPR017933), Glutathione S-transferase, N-terminal (InterPro:IPR004045), Thioredoxin-like fold (Inte…	GO:0004364;glutathione transferase activity|GO:0005515;protein binding|GO:0005737;cytoplasm|GO:0005829;cytosol|GO:0006749;glutathione metabolic process|GO:0009407;toxin catabolic process|GO:0009636;response to toxic substance|GO:0016740;transferase activity
TC_65065	138	201	108	155	192	301	214	326	132	646	0.00131822	0.0108788	4232		158.8	17.1913	323.8	87.5159	2.03904		TC_65065	AT1G01720.1	AT1G01720	NAC002		NAC (No Apical Meristem) domain transcriptional regulator superfamily protein	ATAF1; CONTAINS InterPro DOMAIN/s: No apical meristem (NAM) protein (InterPro:IPR003441); BEST Arabidopsis thaliana protein match is: NAC domain containing protein 32 (TAIR:AT1G77450.1); Has 3043 Blast hits to 3037 proteins in 75 species: Archae - 0; Bacteria - 0; Metazoa - 0; Fungi - 0; Plants - 3043; Viruses - 0; Other Eukaryotes - 0 (source: NCBI BLink).	GO:0003677;DNA binding|GO:0003700;DNA binding tansciption facto activity|GO:0005634;nucleus|GO:0006351;tansciption|GO:0006355;egulation of tansciption|GO:0009611;esponse to wounding|GO:0009788;negative egulation of abscisic acid-activated signaling pathway
TC_31204	17	15	6	10	10	22	23	23	18	32	0.00167449	0.0134117	4361		11.6	1.96469	23.6	2.29347	2.03448		TC_31204	AT4G24160.1	AT4G24160			alpha/beta-Hydrolases superfamily protein	alpha/beta-Hydrolases superfamily protein; CONTAINS InterPro DOMAIN/s: Alpha/beta hydrolase fold-1 (InterPro:IPR000073); BEST Arabidopsis thaliana protein match is: alpha/beta-Hydrolases superfamily protein (TAIR:AT1G64670.1); Has 13697 Blast hits to 13658 proteins in 1951 species: Archae - 114; Bacteria - 10198; Metazoa - 427; Fungi - 417; Plants - 428; Viruses - 0; Other Eukaryotes - 2113 (sour…	GO:0003841;1-acylglycerol-3-phosphate O-acyltransferase activity|GO:0004623;phospholipase A2 activity|GO:0005737;cytoplasm|GO:0006629;lipid metabolic process|GO:0008654;phospholipid biosynthetic process|GO:0016298;lipase activity|GO:0016740;transferase activity|GO:0016746;transferase activity|GO:0016787;hydrolase activity|GO:0042171;lysophosphatidic acid acyltransferase activity|GO:0055088;lipid …
TC_22185	35	30	33	52	45	57	117	70	41	109	0.00130372	0.010773	4227		39	4.11096	78.8	14.7526	2.02051		TC_22185	AT1G58684.1	AT1G58684	RPS2B		Ribosomal protein S5 family protein	Ribosomal protein S5 family protein; FUNCTIONS IN: structural constituent of ribosome, RNA binding; INVOLVED IN: translation; LOCATED IN: cytosolic small ribosomal subunit, ribosome, cell wall, intracellular; CONTAINS InterPro DOMAIN/s: Ribosomal protein S5, eukaryotic/archaeal (InterPro:IPR005711), Ribosomal protein S5, N-terminal (InterPro:IPR013810), Double-stranded RNA-binding-like (InterPro:…	GO:0003723;RNA binding|GO:0003729;mRNA binding|GO:0003735;structural constituent of ribosome|GO:0005618;cell wall|GO:0005840;ribosome|GO:0005886;plasma membrane|GO:0006412;translation|GO:0009506;plasmodesma|GO:0009507;chloroplast|GO:0015935;small ribosomal subunit|GO:0016020;membrane|GO:0022627;cytosolic small ribosomal subunit|GO:0030529;intracellular ribonucleoprotein complex
TC_19199	21	47	34	45	72	59	136	92	66	89	0.0024902	0.0189949	4579		43.8	8.43445	88.4	13.5004	2.01826		TC_19199	AT5G02870.1	AT5G02870	RPL4D		Ribosomal protein L4/L1 family	Ribosomal protein L4/L1 family; FUNCTIONS IN: structural constituent of ribosome; INVOLVED IN: translation; LOCATED IN: in 8 components; EXPRESSED IN: 26 plant structures; EXPRESSED DURING: 15 growth stages; CONTAINS InterPro DOMAIN/s: Ribosomal protein L4/L1e (InterPro:IPR002136), Ribosomal protein L4/L1e, eukaryotic/archaeal, conserved site (InterPro:IPR013000); BEST Arabidopsis thaliana protei…	GO:0002181;cytoplasmic translation|GO:0003729;mRNA binding|GO:0003735;structural constituent of ribosome|GO:0005730;nucleolus|GO:0005773;vacuole|GO:0005774;vacuolar membrane|GO:0005829;cytosol|GO:0005840;ribosome|GO:0005886;plasma membrane|GO:0006412;translation|GO:0009506;plasmodesma|GO:0009507;chloroplast|GO:0009735;response to cytokinin|GO:0016020;membrane|GO:0022625;cytosolic large ribosomal …
TC_20580	18	21	35	23	46	59	66	74	33	56	0.000638386	0.0057717	3863		28.6	5.22111	57.6	6.88912	2.01399		TC_20580	AT1G06760.1	AT1G06760	H1.1, HISTONE 1.1, HON1		winged-helix DNA-binding transcription factor family protein	winged-helix DNA-binding transcription factor family protein; FUNCTIONS IN: DNA binding; INVOLVED IN: nucleosome assembly; LOCATED IN: nucleus, nucleosome; EXPRESSED IN: 23 plant structures; EXPRESSED DURING: 13 growth stages; CONTAINS InterPro DOMAIN/s: Winged helix-turn-helix transcription repressor DNA-binding (InterPro:IPR011991), Histone H5 (InterPro:IPR005819), Histone H1/H5 (InterPro:IPR00…	GO:0000786;nucleosome|GO:0003677;DNA binding|GO:0005634;nucleus|GO:0005694;chromosome|GO:0006334;nucleosome assembly
TC_36118	827	730	876	640	555	1924	1086	1261	980	2052	3.31546e-09	1.56494e-06	74		725.6	58.8868	1460.6	220.866	2.01295		TC_36118	AT2G24190.1	AT2G24190	SDR2		NAD(P)-binding Rossmann-fold superfamily protein	NAD(P)-binding Rossmann-fold superfamily protein; FUNCTIONS IN: oxidoreductase activity, binding, catalytic activity; INVOLVED IN: oxidation reduction, metabolic process; LOCATED IN: cellular_component unknown; EXPRESSED IN: 22 plant structures; EXPRESSED DURING: 13 growth stages; CONTAINS InterPro DOMAIN/s: NAD(P)-binding domain (InterPro:IPR016040), Glucose/ribitol dehydrogenase (InterPro:IPR00…	GO:0005829;cytosol|GO:0008106;alcohol dehydrogenase (NADP+) activity|GO:0016491;oxidoreductase activity|GO:0055114;oxidation-reduction process
TC_58021	592	799	603	1043	526	1543	941	1208	2481	996	0.00257688	0.019565	4600		712.6	94.3412	1433.8	282.317	2.01207		TC_58021	AT3G16640.1	AT3G16640	TCTP1		translationally controlled tumor protein	translationally controlled tumor protein (TCTP); INVOLVED IN: in 8 processes; LOCATED IN: in 6 components; EXPRESSED IN: 28 plant structures; EXPRESSED DURING: 17 growth stages; CONTAINS InterPro DOMAIN/s: Translationally controlled tumour protein (InterPro:IPR018105), Mss4/translationally controlled tumour-associated TCTP (InterPro:IPR011323), Translationally controlled tumour protein, conserved…	GO:0001558;regulation of cell growth|GO:0005509;calcium ion binding|GO:0005515;protein binding|GO:0005634;nucleus|GO:0005737;cytoplasm|GO:0005774;vacuolar membrane|GO:0005794;Golgi apparatus|GO:0005829;cytosol|GO:0005886;plasma membrane|GO:0007346;regulation of mitotic cell cycle|GO:0008017;microtubule binding|GO:0008283;cell proliferation|GO:0009506;plasmodesma|GO:0009507;chloroplast|GO:0009579;…
TC_20555	25	15	30	34	54	48	103	56	38	72	0.00575653	0.0395185	5088		31.6	6.43894	63.4	11.3561	2.00633		TC_20555	AT3G07560.1	AT3G07560	PEX13, APM2		peroxin 13	peroxin 13 (PEX13); Has 58927 Blast hits to 16541 proteins in 1193 species: Archae - 47; Bacteria - 25769; Metazoa - 16443; Fungi - 3404; Plants - 6224; Viruses - 432; Other Eukaryotes - 6608 (source: NCBI BLink).	GO:0005515;protein binding|GO:0005777;peroxisome|GO:0005778;peroxisomal membrane|GO:0006635;fatty acid beta-oxidation|GO:0007031;peroxisome organization|GO:0015031;protein transport|GO:0016020;membrane|GO:0016021;integral component of membrane|GO:0016558;protein import into peroxisome matrix|GO:0016560;protein import into peroxisome matrix
TC_56436	52	88	75	57	38	161	86	122	62	190	0.000296106	0.00299701	3451		62	8.79204	124.2	23.47	2.00323		TC_56436	AT3G07340.1	AT3G07340	BHLH62, CIB3, CRY2-INTERACTING BHLH 3		basic helix-loop-helix (bHLH) DNA-binding superfamily protein; CIB3, CRY2-INTERACTING BHLH 3	basic helix-loop-helix (bHLH) DNA-binding superfamily protein; FUNCTIONS IN: DNA binding, sequence-specific DNA binding transcription factor activity; INVOLVED IN: regulation of transcription; LOCATED IN: nucleus, chloroplast; EXPRESSED IN: 22 plant structures; EXPRESSED DURING: 11 growth stages; CONTAINS InterPro DOMAIN/s: Helix-loop-helix DNA-binding domain (InterPro:IPR001092), Helix-loop-heli…	GO:0003677;DNA binding|GO:0003700;DNA binding transcription factor activity|GO:0005634;nucleus|GO:0006351;transcription|GO:0006355;regulation of transcription|GO:0046983;protein dimerization activity
TC_62120	82	67	38	63	70	227	65	67	164	118	0.00428396	0.030644	4883		64	7.23187	128.2	30.7301	2.00312		TC_62120	Bo00613s160.1				#N/A	#N/A	#N/A

## Sheet: M12C12 down
Down M12/C12 (overlapped in DESeq2" and EdgeR), M/C ratio ≤2-fold, 24 Lesa transcript contigs with annotation, and in addition plus 23 contigs with ≤1.5-fold ratio
Transcript	Control 12h FPKM (single values)					MyA 12h FPKM (single values)									Control 12h (C12)		MyA 12h (M12)		Fold Change		Lesa	At or Brassica	A. thaliana gene			TAIR10	TAIR10	Gene Ontology
Contig TC	G1_1	G1_2	G1_3	G1_4	G1_5	G2_1	G2_2	G2_3	G2_4	G2_5	p.value	q.value	ranking		C12-Mean	C12-SEM	M12-Mean	M12-SEM	FC M/C		Contig ID	Blast match	AGI	Gene name		Short_description	Computational_description	GO terms
TC_1616	26	18	8	19	10	8	1	1	1	0	0.000111291	0.00131372	2959		16.2	3.2619	2.2	1.46287	0.135802		TC_1616	weak similarity to At4g14450, more similar to Brassica or lyrata etc.	AT4G14450			#N/A	unknown protein; LOCATED IN: chloroplast; BEST Arabidopsis thaliana protein match is: unknown protein (TAIR:AT3G23170.1); Has 74 Blast hits to 74 proteins in 6 species: Archae - 0; Bacteria - 0; Metazoa - 0; Fungi - 0; Plants - 74; Viruses - 0; Other Eukaryotes - 0 (source: NCBI BLink).	#N/A
TC_70138	31	40	45	89	264	26	31	32	19	32	0.00170004	0.0135882	4370		93.8	43.7097	28	2.50998	0.298507		TC_70138	AT2G46530.3	AT2G46530	ARF11		auxin response factor 11	auxin response factor 11 (ARF11); FUNCTIONS IN: sequence-specific DNA binding transcription factor activity; INVOLVED IN: response to hormone stimulus, regulation of transcription, DNA-dependent, regulation of transcription; LOCATED IN: nucleus; EXPRESSED IN: 21 plant structures; EXPRESSED DURING: 13 growth stages; CONTAINS InterPro DOMAIN/s: Aux/IAA-ARF-dimerisation (InterPro:IPR011525), Transcr…	GO:0003677;DNA binding|GO:0003700;DNA binding transcription factor activity|GO:0005515;protein binding|GO:0005634;nucleus|GO:0006351;transcription|GO:0006355;regulation of transcription|GO:0009506;plasmodesma|GO:0009725;response to hormone|GO:0009734;auxin-activated signaling pathway
TC_53683	12	23	12	8	12	4	6	5	1	7	0.00269502	0.0203843	4618		13.4	2.5219	4.6	1.02956	0.343284		TC_53683	AT1G79820.3	AT1G79820	SGB1		Major facilitator superfamily protein	SUPPRESSOR OF G PROTEIN BETA1 (SGB1); FUNCTIONS IN: carbohydrate transmembrane transporter activity, sugar:hydrogen symporter activity; INVOLVED IN: transport, transmembrane transport; LOCATED IN: integral to membrane, membrane; EXPRESSED IN: 20 plant structures; EXPRESSED DURING: 13 growth stages; CONTAINS InterPro DOMAIN/s: Sugar transporter, conserved site (InterPro:IPR005829), Major facilitat…	GO:0005215;transporter activity|GO:0005768;endosome|GO:0005794;Golgi apparatus|GO:0005802;trans-Golgi network|GO:0008643;carbohydrate transport|GO:0009507;chloroplast|GO:0009536;plastid|GO:0016020;membrane|GO:0016021;integral component of membrane|GO:0022857;transmembrane transporter activity|GO:0031969;chloroplast membrane|GO:0055085;transmembrane transport
TC_42921	14	21	22	20	26	8	8	5	3	12	0.00013095	0.00150564	3037		20.6	1.93907	7.2	1.52971	0.349515		TC_42921	AT5G36160.1	AT5G36160	TAT		Tyrosine transaminase family protein	Tyrosine transaminase family protein; FUNCTIONS IN: 1-aminocyclopropane-1-carboxylate synthase activity, pyridoxal phosphate binding, transferase activity, transferring nitrogenous groups, transaminase activity, catalytic activity; INVOLVED IN: tyrosine catabolic process to phosphoenolpyruvate, cellular amino acid and derivative metabolic process, biosynthetic process; LOCATED IN: cellular_compon…	GO:0003824;catalytic activity|GO:0004838;L-tyrosine:2-oxoglutarate aminotransferase activity|GO:0005829;cytosol|GO:0006520;cellular amino acid metabolic process|GO:0006559;L-phenylalanine catabolic process|GO:0006572;tyrosine catabolic process|GO:0008483;transaminase activity|GO:0009058;biosynthetic process|GO:0016740;transferase activity|GO:0030170;pyridoxal phosphate binding|GO:0080130;L-phenyl…
TC_66257	184	191	222	107	66	90	55	67	26	35	4.37988e-05	0.000601592	2543		154	29.0224	54.6	11.4219	0.354545		TC_66257	AT5G60530.1	AT5G60530	LEA like		late embryogenesis abundant protein-related / LEA protein-related	late embryogenesis abundant protein-related / LEA protein-related; FUNCTIONS IN: molecular_function unknown; LOCATED IN: endomembrane system; EXPRESSED IN: root; CONTAINS InterPro DOMAIN/s: Root cap (InterPro:IPR009646); BEST Arabidopsis thaliana protein match is: Late embryogenesis abundant (LEA) protein-related (TAIR:AT5G60520.1); Has 1807 Blast hits to 1807 proteins in 277 species: Archae - 0;…	GO:0003674;molecular_function
TC_52	22	19	36	14	16	5	8	15	1	9	0.00372944	0.027201	4789		21.4	3.89358	7.6	2.31517	0.35514		TC_52	AT4G24040.1	AT4G24040	TRE1		trehalase 1	trehalase 1 (TRE1); CONTAINS InterPro DOMAIN/s: Glycoside hydrolase, family 37 (InterPro:IPR001661), Six-hairpin glycosidase-like (InterPro:IPR008928), Glycoside hydrolase, family 37, conserved site (InterPro:IPR018232); Has 1925 Blast hits to 1909 proteins in 569 species: Archae - 2; Bacteria - 1056; Metazoa - 507; Fungi - 235; Plants - 71; Viruses - 0; Other Eukaryotes - 54 (source: NCBI BLink).	GO:0003824;catalytic activity|GO:0004555;alpha|GO:0005886;plasma membrane|GO:0005991;trehalose metabolic process|GO:0005993;trehalose catabolic process|GO:0008152;metabolic process|GO:0016020;membrane|GO:0016021;integral component of membrane|GO:0016787;hydrolase activity|GO:0016798;hydrolase activity
TC_63221	182	49	47	78	136	23	23	39	55	36	0.00333341	0.0245483	4743		98.4	26.364	35.2	5.93633	0.357724		TC_63221	similar to Brapa LOC117125892	AT3G63270?	ALP1?		uncharacterised protein, similar to Brapa LOC117125892, similar to ALP1 (AT3G63270)	possibly ANTAGONIST OF LIKE HETEROCHROMATIN PROTEIN 1-like [Brassica napus]	#N/A
TC_1675	17	25	18	17	14	5	11	6	7	6	0.00114505	0.00959815	4167		18.2	1.82757	7	1.04881	0.384615		TC_1675	AT4G24040.1	AT4G24040	TRE1		trehalase 1	trehalase 1 (TRE1); CONTAINS InterPro DOMAIN/s: Glycoside hydrolase, family 37 (InterPro:IPR001661), Six-hairpin glycosidase-like (InterPro:IPR008928), Glycoside hydrolase, family 37, conserved site (InterPro:IPR018232); Has 1925 Blast hits to 1909 proteins in 569 species: Archae - 2; Bacteria - 1056; Metazoa - 507; Fungi - 235; Plants - 71; Viruses - 0; Other Eukaryotes - 54 (source: NCBI BLink).	GO:0003824;catalytic activity|GO:0004555;alpha|GO:0005886;plasma membrane|GO:0005991;trehalose metabolic process|GO:0005993;trehalose catabolic process|GO:0008152;metabolic process|GO:0016020;membrane|GO:0016021;integral component of membrane|GO:0016787;hydrolase activity|GO:0016798;hydrolase activity
TC_70888	202	52	44	74	187	58	34	41	34	53	0.00196192	0.0154273	4442		111.8	34.2	44	4.9295	0.39356		TC_70888	At2g18710.1, At1g43722	AT1G43722	SCY1, HARBI1		SECY homolog 1, HARBI1 nuclease	Harbinger transposase-derived nuclease domain, Encodes a component of the thylakoid-localized Sec system involved in the translocation of cytoplasmic proteins into plastid.	GO:0005515;protein binding|GO:0009507;chloroplast|GO:0009535;chloroplast thylakoid membrane|GO:0009536;plastid|GO:0009579;thylakoid|GO:0010027;thylakoid membrane organization|GO:0015031;protein transport|GO:0016020;membrane|GO:0016021;integral component of membrane
TC_24491	18	23	22	24	23	9	10	4	8	17	0.00148133	0.0120217	4304		22	1.04881	9.6	2.11187	0.436364		TC_24491	AT4G40000.1	AT4G40000			S-adenosyl-L-methionine-dependent methyltransferases superfamily protein	S-adenosyl-L-methionine-dependent methyltransferases superfamily protein; FUNCTIONS IN: methyltransferase activity, RNA binding; INVOLVED IN: biological_process unknown; LOCATED IN: cellular_component unknown; EXPRESSED IN: 17 plant structures; EXPRESSED DURING: 8 growth stages; CONTAINS InterPro DOMAIN/s: Bacterial Fmu (Sun)/eukaryotic nucleolar NOL1/Nop2p (InterPro:IPR001678), Bacterial Fmu (Su…	GO:0001510;RNA methylation|GO:0003723;RNA binding|GO:0008168;methyltransferase activity|GO:0016428;tRNA (cytosine-5-)-methyltransferase activity|GO:0016740;transferase activity|GO:0030488;tRNA methylation|GO:0032259;methylation
TC_27775	46	96	35	49	101	58	38	15	11	21	0.0053366	0.0370507	5031		65.4	13.7354	28.6	8.67525	0.437309		TC_27775	AT5G18310.2	AT5G18310			ubiquitin hydrolase	unknown protein; FUNCTIONS IN: molecular_function unknown; INVOLVED IN: biological_process unknown; LOCATED IN: plasma membrane; EXPRESSED IN: 22 plant structures; EXPRESSED DURING: 13 growth stages; BEST Arabidopsis thaliana protein match is: unknown protein (TAIR:AT5G48500.1); Has 30201 Blast hits to 17322 proteins in 780 species: Archae - 12; Bacteria - 1396; Metazoa - 17338; Fungi - 3422; Pla…	GO:0005886;plasma membrane|GO:0008150;biological_process|GO:0016787;hydrolase activity
TC_24179	153	120	140	249	134	77	29	73	108	62	0.00427842	0.0306106	4882		159.2	23.0682	69.8	12.7413	0.438442		TC_24179	AT1G64405.1	AT1G64405			#N/A	#N/A	#N/A
TC_1841	56	26	26	94	49	37	21	24	15	16	0.00725971	0.0484568	5233		50.2	12.4996	22.6	3.95727	0.450199		TC_1841	Bo3g101630.1	AT5G64110	PER70		Peroxidase superfamily protein	Peroxidase superfamily protein; FUNCTIONS IN: peroxidase activity, heme binding; INVOLVED IN: response to oxidative stress, oxidation reduction; LOCATED IN: membrane; EXPRESSED IN: shoot apex, shoot, stamen, leaf; EXPRESSED DURING: 4 anthesis; CONTAINS InterPro DOMAIN/s: Haem peroxidase (InterPro:IPR010255), Plant peroxidase (InterPro:IPR000823), Peroxidases heam-ligand binding site (InterPro:IPR…	GO:0004601;peroxidase activity|GO:0005576;extracellular region|GO:0006979;response to oxidative stress|GO:0016020;membrane|GO:0016491;oxidoreductase activity|GO:0020037;heme binding|GO:0042744;hydrogen peroxide catabolic process|GO:0046872;metal ion binding|GO:0055114;oxidation-reduction process|GO:0098869;cellular oxidant detoxification
TC_63229	156	69	35	97	143	66	42	56	38	24	0.00728133	0.0485733	5236		100	22.561	45.2	7.28286	0.452		TC_63229	Bo3g164050.1	AT5G44510			target of AVRB operation1	target of AVRB operation1 (TAO1); FUNCTIONS IN: transmembrane receptor activity, ATP binding; INVOLVED IN: defense response to bacterium, defense response; LOCATED IN: intrinsic to membrane, chloroplast; EXPRESSED IN: 14 plant structures; EXPRESSED DURING: 6 growth stages; CONTAINS InterPro DOMAIN/s: NB-ARC (InterPro:IPR002182), Leucine-rich repeat (InterPro:IPR001611), Toll-Interleukin receptor …	GO:0005515;protein binding
TC_24907	449	398	430	284	422	175	138	165	171	251	1.48278e-10	1.39978e-07	37		396.6	29.3148	180	18.8892	0.453858		TC_24907	AT1G09380.1	AT1G09380	UMAMIT25		nodulin MtN21 /EamA-like transporter family protein	nodulin MtN21 /EamA-like transporter family protein; LOCATED IN: endomembrane system, membrane; EXPRESSED IN: 15 plant structures; EXPRESSED DURING: 4 anthesis, C globular stage, petal differentiation and expansion stage, LP.08 eight leaves visible; CONTAINS InterPro DOMAIN/s: Protein of unknown function DUF6, transmembrane (InterPro:IPR000620); BEST Arabidopsis thaliana protein match is: nodulin…	GO:0005886;plasma membane|GO:0006810;tanspot|GO:0016020;membane|GO:0016021;integal component of membane|GO:0022857;tansmembane tanspote activity|GO:0055085;tansmembane tanspot
TC_26313	34	47	55	37	23	23	16	13	14	25	0.000471493	0.00445223	3699		39.2	5.49909	18.2	2.43721	0.464286		TC_26313	AT4G37160.1	AT4G37160	SKS15		SKU5 similar 15	SKU5 similar 15 (sks15); FUNCTIONS IN: oxidoreductase activity, copper ion binding; INVOLVED IN: oxidation reduction; LOCATED IN: endomembrane system; EXPRESSED IN: root; CONTAINS InterPro DOMAIN/s: Multicopper oxidase, type 3 (InterPro:IPR011707), Cupredoxin (InterPro:IPR008972), Multicopper oxidase, type 2 (InterPro:IPR011706), Multicopper oxidase, type 1 (InterPro:IPR001117); BEST Arabidopsis …	GO:0005507;copper ion binding|GO:0009505;plant-type cell wall|GO:0009506;plasmodesma|GO:0016491;oxidoreductase activity|GO:0016722;oxidoreductase activity|GO:0016787;hydrolase activity|GO:0030599;pectinesterase activity|GO:0055114;oxidation-reduction process
TC_39996	36	63	38	27	46	28	17	23	6	26	0.000872553	0.00757015	4026		42	6.05805	20	3.96232	0.47619		TC_39996	AT5G43270.1	AT5G43270	SPL2		squamosa promoter binding protein-like 2	squamosa promoter binding protein-like 2 (SPL2); FUNCTIONS IN: DNA binding, sequence-specific DNA binding transcription factor activity; INVOLVED IN: regulation of transcription, regulation of timing of transition from vegetative to reproductive phase; LOCATED IN: nucleus; EXPRESSED IN: 24 plant structures; EXPRESSED DURING: 13 growth stages; CONTAINS InterPro DOMAIN/s: Transcription factor, SBP-…	GO:0003677;DNA binding|GO:0003700;DNA binding transcription factor activity|GO:0005634;nucleus|GO:0006351;transcription|GO:0006355;regulation of transcription|GO:0043565;sequence-specific DNA binding|GO:0044212;transcription regulatory region DNA binding|GO:0046872;metal ion binding|GO:0048510;regulation of timing of transition from vegetative to reproductive phase|GO:0048653;anther development
TC_67276	1275	1433	992	687	1489	449	599	588	635	533	6.88058e-05	0.000881628	2726		1175.2	149.465	560.8	32.3858	0.477195		TC_67276	AT5G09970.1	AT5G09970	CYP78A7		cytochrome P450, family 78, subfamily A, polypeptide 7	cytochrome P450, family 78, subfamily A, polypeptide 7 (CYP78A7); FUNCTIONS IN: electron carrier activity, monooxygenase activity, iron ion binding, oxygen binding, heme binding; INVOLVED IN: regulation of meristem growth; EXPRESSED IN: embryo, leaf primordium, shoot lateral meristem, flower, seed; EXPRESSED DURING: F mature embryo stage, petal differentiation and expansion stage, E expanded coty…	GO:0004497;monooxygenase activity|GO:0005506;iron ion binding|GO:0007275;multicellular organism development|GO:0016020;membrane|GO:0016021;integral component of membrane|GO:0016491;oxidoreductase activity|GO:0016705;oxidoreductase activity|GO:0016709;oxidoreductase activity|GO:0020037;heme binding|GO:0040008;regulation of growth|GO:0044550;secondary metabolite biosynthetic process|GO:0046872;meta…
TC_30136	26	38	40	33	29	18	21	18	3	20	0.00209478	0.0163177	4484		33.2	2.63439	16	3.30151	0.481928		TC_30136	Bo9g024490.1	AT2G17420			NADPH-dependent thioredoxin reductase A, similar to AT2G1741	NADPH-dependent thioredoxin reductase A (NTRA); FUNCTIONS IN: thioredoxin-disulfide reductase activity; INVOLVED IN: in 6 processes; LOCATED IN: cytosol, mitochondrial matrix; EXPRESSED IN: male gametophyte, guard cell, cultured cell, pollen tube, leaf; EXPRESSED DURING: L mature pollen stage, M germinated pollen stage, seedling growth, seed development stages; CONTAINS InterPro DOMAIN/s: Pyridin…	GO:0003677;DNA binding|GO:0004791;thioredoxin-disulfide reductase activity|GO:0005634;nucleus|GO:0005737;cytoplasm|GO:0016491;oxidoreductase activity|GO:0019430;removal of superoxide radicals|GO:0055114;oxidation-reduction process
TC_53214	58	87	77	60	79	41	36	28	44	26	0.000158983	0.00177756	3124		72.2	5.65155	35	3.52136	0.484765		TC_53214	AT1G23080.3	AT1G23080	PIN7		Auxin efflux carrier family protein	PIN-FORMED 7 (PIN7); FUNCTIONS IN: auxin:hydrogen symporter activity, transporter activity, auxin efflux transmembrane transporter activity; INVOLVED IN: response to cyclopentenone, root development, pattern specification process, auxin polar transport, longitudinal axis specification; LOCATED IN: plasma membrane, membrane; EXPRESSED IN: 24 plant structures; EXPRESSED DURING: 13 growth stages; CO…	GO:0005783;endoplasmic reticulum|GO:0005886;plasma membrane|GO:0009506;plasmodesma|GO:0009734;auxin-activated signaling pathway|GO:0009926;auxin polar transport|GO:0009942;longitudinal axis specification|GO:0010252;auxin homeostasis|GO:0010315;auxin efflux|GO:0010329;auxin efflux transmembrane transporter activity|GO:0016020;membrane|GO:0016021;integral component of membrane|GO:0055085;transmembr…
TC_61894	34	25	37	35	36	26	26	13	6	10	0.0046508	0.032942	4931		33.4	2.1587	16.2	4.15211	0.48503		TC_61894	close to At4g07020	AT4G07020	lncRNA		retrotransposon/RNaseH domain	#N/A	#N/A
TC_1550	76	66	86	55	52	44	14	31	36	39	0.000607497	0.0055345	3834		67	6.37181	32.8	5.1517	0.489552		TC_1550	AT2G37460.1	AT2G37460	UMAMIT12		nodulin MtN21 /EamA-like transporter family protein	nodulin MtN21 /EamA-like transporter family protein; LOCATED IN: membrane; EXPRESSED IN: 23 plant structures; EXPRESSED DURING: 13 growth stages; CONTAINS InterPro DOMAIN/s: Protein of unknown function DUF6, transmembrane (InterPro:IPR000620); BEST Arabidopsis thaliana protein match is: nodulin MtN21 /EamA-like transporter family protein (TAIR:AT2G37450.2); Has 3094 Blast hits to 3077 proteins in…	GO:0003333;amino acid transmembrane transport|GO:0005886;plasma membrane|GO:0015171;amino acid transmembrane transporter activity|GO:0016020;membrane|GO:0016021;integral component of membrane|GO:0022857;transmembrane transporter activity|GO:0032973;amino acid export|GO:0043090;amino acid import|GO:0055085;transmembrane transport|GO:0080144;amino acid homeostasis
TC_65196	17	28	24	25	25	11	15	12	5	16	0.00313333	0.0232464	4708		23.8	1.82757	11.8	1.93391	0.495798		TC_65196	AT2G38710.2	AT2G38710			AMMECR1 family	AMMECR1 family; INVOLVED IN: response to salt stress; LOCATED IN: cellular_component unknown; EXPRESSED IN: 22 plant structures; EXPRESSED DURING: 13 growth stages; CONTAINS InterPro DOMAIN/s: AMMECR1 (InterPro:IPR002733); Has 1012 Blast hits to 1010 proteins in 455 species: Archae - 211; Bacteria - 342; Metazoa - 168; Fungi - 130; Plants - 53; Viruses - 0; Other Eukaryotes - 108 (source: NCBI BL…	GO:0005829;cytosol|GO:0009651;response to salt stress
TC_32751	31	33	27	23	29	12	16	9	6	28	0.00384335	0.027921	4808		28.6	1.72047	14.2	3.82623	0.496503		TC_32751	similar to Bnapus uncharacterised ptn LOC106359365				hypothetical AXX17_AtUg04250	#N/A	#N/A
Transcript	Control 12h FPKM (single values)					MyA 12h FPKM (single values)									Control 12h (C12)		MyA 12h (M12)		Fold Change		Lesa	At or Brassica	A. thaliana gene			TAIR10	TAIR10	Gene Ontology
Contig TC	G1_1	G1_2	G1_3	G1_4	G1_5	G2_1	G2_2	G2_3	G2_4	G2_5	p.value	q.value	ranking		C12-Mean	C12-SEM	M12-Mean	M12-SEM	FC M/C		Contig ID	Blast match	AGI	Gene name		Short_description	Computational_description	GO terms
TC_22758	168	76	143	190	117	115	48	49	60	81	0.00153687	0.0124291	4319		138.8	19.8882	70.6	12.5881	0.508646		TC_22758	At3g52561.1	AT3G52561			hypothetical protein	unknown protein; FUNCTIONS IN: molecular_function unknown; INVOLVED IN: biological_process unknown; LOCATED IN: cellular_component unknown; BEST Arabidopsis thaliana protein match is: unknown protein (TAIR:AT3G11600.1); Has 30201 Blast hits to 17322 proteins in 780 species: Archae - 12; Bacteria - 1396; Metazoa - 17338; Fungi - 3422; Plants - 5037; Viruses - 0; Other Eukaryotes - 2996 (source: NC…	#N/A
TC_67781	422	434	360	254	257	190	132	247	80	235	0.000147755	0.0016702	3090		345.4	38.7938	176.8	31.5173	0.51187		TC_67781	AT5G40780.2	AT5G40780	LHT1		lysine histidine transporter 1	lysine histidine transporter 1 (LHT1); FUNCTIONS IN: amino acid transmembrane transporter activity; INVOLVED IN: amino acid transport, response to karrikin, amino acid import; LOCATED IN: plasma membrane, membrane; EXPRESSED IN: 22 plant structures; EXPRESSED DURING: 11 growth stages; CONTAINS InterPro DOMAIN/s: Amino acid transporter, transmembrane (InterPro:IPR013057); BEST Arabidopsis thaliana…	GO:0003333;amino acid transmembrane transport|GO:0005886;plasma membrane|GO:0006865;amino acid transport|GO:0015171;amino acid transmembrane transporter activity|GO:0015293;symporter activity|GO:0016020;membrane|GO:0016021;integral component of membrane|GO:0043090;amino acid import|GO:0055085;transmembrane transport|GO:0080167;response to karrikin
TC_42701	36	61	46	43	51	23	22	22	14	41	0.000423928	0.00406523	3642		47.4	4.17852	24.4	4.45646	0.514768		TC_42701	AT1G17870.1	AT1G17870	EGY3		ethylene-dependent gravitropism-deficient and yellow-green-like 3	ETHYLENE-DEPENDENT GRAVITROPISM-DEFICIENT AND YELLOW-GREEN-LIKE 3 (EGY3); INVOLVED IN: response to high light intensity, response to hydrogen peroxide, response to heat; LOCATED IN: chloroplast; EXPRESSED IN: 17 plant structures; EXPRESSED DURING: 9 growth stages; BEST Arabidopsis thaliana protein match is: Peptidase M50 family protein (TAIR:AT5G35220.1); Has 660 Blast hits to 652 proteins in 203…	GO:0006508;proteolysis|GO:0008233;peptidase activity|GO:0008237;metallopeptidase activity|GO:0009408;response to heat|GO:0009507;chloroplast|GO:0009536;plastid|GO:0009644;response to high light intensity|GO:0016020;membrane|GO:0016021;integral component of membrane|GO:0016787;hydrolase activity|GO:0031969;chloroplast membrane|GO:0042542;response to hydrogen peroxide
TC_63497	133	158	152	107	110	95	65	110	26	50	0.00208035	0.0162198	4480		132	10.4547	69.2	15.1374	0.524242		TC_63497	AT2G34020.1	AT2G34020			Calcium-binding EF-hand family protein	Calcium-binding EF-hand family protein; FUNCTIONS IN: calcium ion binding; INVOLVED IN: biological_process unknown; EXPRESSED IN: root; CONTAINS InterPro DOMAIN/s: EF-Hand 1, calcium-binding site (InterPro:IPR018247), EF-HAND 2 (InterPro:IPR018249), EF-hand-like domain (InterPro:IPR011992), Calcium-binding EF-hand (InterPro:IPR002048); BEST Arabidopsis thaliana protein match is: Calcium-binding E…	GO:0005509;calcium ion binding|GO:0016020;membrane|GO:0016021;integral component of membrane
TC_63468	39	46	44	43	59	35	17	27	9	34	0.000955813	0.00821294	4065		46.2	3.39706	24.4	5.01597	0.528139		TC_63468	AT2G39725.2	AT2G39725	SDHAF1		LYR family of Fe/S cluster biogenesis protein	LYR family of Fe/S cluster biogenesis protein; FUNCTIONS IN: catalytic activity; LOCATED IN: mitochondrion; EXPRESSED IN: 23 plant structures; EXPRESSED DURING: 15 growth stages; CONTAINS InterPro DOMAIN/s: Complex 1 LYR protein (InterPro:IPR008011); Has 162 Blast hits to 162 proteins in 89 species: Archae - 0; Bacteria - 0; Metazoa - 39; Fungi - 70; Plants - 45; Viruses - 0; Other Eukaryotes - 8…	mitochondrial respiratory chain complex II assembly
TC_64853	730	1351	475	537	859	554	345	370	374	463	0.000581532	0.00532573	3814		790.4	155.935	421.2	38.7549	0.532895		TC_64853	AT3G22840.1	AT3G22840	ELIP1		Chlorophyll A-B binding family protein	EARLY LIGHT-INDUCABLE PROTEIN (ELIP1); BEST Arabidopsis thaliana protein match is: Chlorophyll A-B binding family protein (TAIR:AT4G14690.1); Has 319 Blast hits to 319 proteins in 50 species: Archae - 0; Bacteria - 5; Metazoa - 0; Fungi - 0; Plants - 259; Viruses - 0; Other Eukaryotes - 55 (source: NCBI BLink).	GO:0009409;response to cold|GO:0009507;chloroplast|GO:0009522;photosystem I|GO:0009523;photosystem II|GO:0009535;chloroplast thylakoid membrane|GO:0009536;plastid|GO:0009579;thylakoid|GO:0010030;positive regulation of seed germination|GO:0010117;photoprotection|GO:0010380;regulation of chlorophyll biosynthetic process|GO:0015979;photosynthesis|GO:0016020;membrane|GO:0016021;integral component of …
TC_24913	248	272	262	152	169	172	122	118	75	105	1.20456e-05	0.000211747	1987		220.6	24.9752	118.4	15.7309	0.536718		TC_24913	AT1G62190.1	AT1G62190	FAD4L1		Kua-ubiquitin conjugating enzyme hybrid localisation domain	Kua-ubiquitin conjugating enzyme hybrid localisation domain; LOCATED IN: chloroplast; CONTAINS InterPro DOMAIN/s: Kua-ubiquitin conjugating enzyme hybrid, localisation (InterPro:IPR019547); BEST Arabidopsis thaliana protein match is: fatty acid desaturase A (TAIR:AT4G27030.1); Has 230 Blast hits to 230 proteins in 95 species: Archae - 0; Bacteria - 21; Metazoa - 121; Fungi - 0; Plants - 49; Virus…	GO:0000209;protein polyubiquitination|GO:0005783;endoplasmic reticulum|GO:0006629;lipid metabolic process|GO:0006631;fatty acid metabolic process|GO:0009507;chloroplast|GO:0009536;plastid|GO:0016020;membrane|GO:0016021;integral component of membrane|GO:0016491;oxidoreductase activity|GO:0030433;ubiquitin-dependent ERAD pathway|GO:0031625;ubiquitin protein ligase binding|GO:0031969;chloroplast mem…
TC_36804	2174	2952	1871	942	2590	959	1762	1159	785	1021	0.00465696	0.0329611	4935		2105.8	343.854	1137.2	167.355	0.540032		TC_36804	AT2G27380.1	AT2G27380	EPR1		extensin proline-rich 1	extensin proline-rich 1 (EPR1); FUNCTIONS IN: structural constituent of cell wall; INVOLVED IN: plant-type cell wall modification, seed germination; LOCATED IN: endomembrane system; EXPRESSED IN: micropylar endosperm; BEST Arabidopsis thaliana protein match is: Bifunctional inhibitor/lipid-transfer protein/seed storage 2S albumin superfamily protein (TAIR:AT3G22142.1); Has 687861 Blast hits to 76…	GO:0005199;structural constituent of cell wall|GO:0005576;extracellular region|GO:0005618;cell wall|GO:0009530;primary cell wall|GO:0009827;plant-type cell wall modification|GO:0009845;seed germination|GO:0071555;cell wall organization
TC_25588	505	316	454	269	189	236	154	159	199	192	0.00226834	0.0175173	4523		346.6	58.4898	188	14.8963	0.542412		TC_25588	AT2G34080.1	AT2G34080			Cysteine proteinases superfamily protein	Cysteine proteinases superfamily protein; FUNCTIONS IN: cysteine-type peptidase activity, cysteine-type endopeptidase activity; INVOLVED IN: proteolysis; LOCATED IN: endomembrane system; CONTAINS InterPro DOMAIN/s: Peptidase C1A, papain (InterPro:IPR013128), Proteinase inhibitor I29, cathepsin propeptide (InterPro:IPR013201), Peptidase C1A, papain C-terminal (InterPro:IPR000668), Peptidase, cyste…	GO:0004197;cysteine-type endopeptidase activity|GO:0005615;extracellular space|GO:0005764;lysosome|GO:0006508;proteolysis|GO:0008233;peptidase activity|GO:0008234;cysteine-type peptidase activity|GO:0016787;hydrolase activity|GO:0051603;proteolysis involved in cellular protein catabolic process
TC_25297	118	233	195	160	126	84	62	140	54	114	0.00285868	0.0214549	4654		166.4	21.5281	90.8	16.1071	0.545673		TC_25297	AT2G13810.1	AT2G13810	ALD1		AGD2-like defense response protein 1	AGD2-like defense response protein 1 (ALD1); FUNCTIONS IN: transferase activity, transferring nitrogenous groups, pyridoxal phosphate binding, transaminase activity, catalytic activity; INVOLVED IN: asparagine catabolic process, biosynthetic process, glutamate catabolic process to oxaloacetate, aspartate transamidation; LOCATED IN: chloroplast; EXPRESSED IN: sepal, root, stamen; EXPRESSED DURING:…	GO:0003824;catalytic activity|GO:0006952;defense response|GO:0008483;transaminase activity|GO:0009058;biosynthetic process|GO:0009507;chloroplast|GO:0009536;plastid|GO:0009862;systemic acquired resistance|GO:0010150;leaf senescence|GO:0016740;transferase activity|GO:0030170;pyridoxal phosphate binding|GO:0042742;defense response to bacterium
TC_48450	362	260	321	335	346	211	212	136	134	219	9.09106e-07	3.4037e-05	932		324.8	17.5368	182.4	19.4026	0.561576		TC_48450	AT5G07200.1	AT5G07200	GA2OX3		gibberellin 20-oxidase 3	gibberellin 20-oxidase 3 (GA20OX3); CONTAINS InterPro DOMAIN/s: Isopenicillin N synthase (InterPro:IPR002283), Oxoglutarate/iron-dependent oxygenase (InterPro:IPR005123); BEST Arabidopsis thaliana protein match is: gibberellin 20-oxidase 4 (TAIR:AT1G60980.1); Has 1807 Blast hits to 1807 proteins in 277 species: Archae - 0; Bacteria - 0; Metazoa - 736; Fungi - 347; Plants - 385; Viruses - 0; Other…	GO:0009416;response to light stimulus|GO:0009686;gibberellin biosynthetic process|GO:0009740;gibberellic acid mediated signaling pathway|GO:0009826;unidimensional cell growth|GO:0009908;flower development|GO:0016491;oxidoreductase activity|GO:0045544;gibberellin 20-oxidase activity|GO:0046872;metal ion binding|GO:0055114;oxidation-reduction process
TC_41673	107	97	78	68	118	70	55	40	39	67	8.44773e-05	0.00104672	2819		93.6	9.17932	54.2	6.50692	0.57906		TC_41673	AT2G34170.2	AT2G34170			Protein of unknown function (DUF688)	Protein of unknown function (DUF688); CONTAINS InterPro DOMAIN/s: Protein of unknown function DUF688 (InterPro:IPR007789); BEST Arabidopsis thaliana protein match is: Protein of unknown function (DUF688) (TAIR:AT1G29240.1); Has 217 Blast hits to 194 proteins in 53 species: Archae - 0; Bacteria - 11; Metazoa - 92; Fungi - 12; Plants - 78; Viruses - 2; Other Eukaryotes - 22 (source: NCBI BLink).	#N/A
TC_35248	112	119	114	76	114	60	72	60	33	86	7.86031e-05	0.0009876	2780		107	7.83582	62.2	8.73155	0.581308		TC_35248	similarity to Brassica oleraea, or rapa uncharacterised protein, weak similarity to At3g24255,	AT3G24255			RNA-directed DNA polymerase (reverse transcriptase)-related family protein	RNA-directed DNA polymerase (reverse transcriptase)-related family protein; CONTAINS InterPro DOMAIN/s: RNA-directed DNA polymerase (reverse transcriptase), related (InterPro:IPR015706); BEST Arabidopsis thaliana protein match is: unknown protein (TAIR:AT3G23910.1); Has 2050 Blast hits to 1978 proteins in 93 species: Archae - 11; Bacteria - 19; Metazoa - 133; Fungi - 20; Plants - 1757; Viruses - …	#N/A
TC_68902	457	374	312	384	252	221	253	205	192	166	0.00118345	0.00988916	4180		355.8	34.6849	207.4	14.5279	0.582912		TC_68902	AT5G51810.1	AT5G51810	GA20OX2		gibberellin 20 oxidase 2	gibberellin 20 oxidase 2 (GA20OX2); CONTAINS InterPro DOMAIN/s: Isopenicillin N synthase (InterPro:IPR002283), Oxoglutarate/iron-dependent oxygenase (InterPro:IPR005123); BEST Arabidopsis thaliana protein match is: 2-oxoglutarate (2OG) and Fe(II)-dependent oxygenase superfamily protein (TAIR:AT4G25420.1); Has 8534 Blast hits to 8499 proteins in 990 species: Archae - 0; Bacteria - 1114; Metazoa - …	GO:0009639;response to red or far red light|GO:0009686;gibberellin biosynthetic process|GO:0009739;response to gibberellin|GO:0009740;gibberellic acid mediated signaling pathway|GO:0009826;unidimensional cell growth|GO:0009908;flower development|GO:0016491;oxidoreductase activity|GO:0045544;gibberellin 20-oxidase activity|GO:0046872;metal ion binding|GO:0055114;oxidation-reduction process|GO:0080…
TC_36196	862	942	873	641	721	528	336	571	410	528	4.9606e-06	0.000107554	1611		807.8	55.0249	474.6	43.8059	0.587522		TC_36196	AT3G22880.1	AT3G22880	DMC1		DNA repair (Rad51) family protein	DISRUPTION OF MEIOTIC CONTROL 1 (DMC1); FUNCTIONS IN: in 6 functions; INVOLVED IN: DNA repair, meiosis, chiasma assembly, reciprocal meiotic recombination, DNA metabolic process; LOCATED IN: nucleus; EXPRESSED IN: 25 plant structures; EXPRESSED DURING: 12 growth stages; CONTAINS InterPro DOMAIN/s: DNA recombination/repair protein RecA/RadB, ATP-binding domain (InterPro:IPR020588), DNA repair Rad5…	GO:0000150;recombinase activity|GO:0000166;nucleotide binding|GO:0000400;four-way junction DNA binding|GO:0000730;DNA recombinase assembly|GO:0000794;condensed nuclear chromosome|GO:0003677;DNA binding|GO:0003690;double-stranded DNA binding|GO:0003697;single-stranded DNA binding|GO:0004520;endodeoxyribonuclease activity|GO:0005515;protein binding|GO:0005524;ATP binding|GO:0005634;nucleus|GO:00056…
TC_35418	1768	1542	1613	1548	1707	1209	1005	1086	449	1191	1.74549e-05	0.000282653	2157		1635.6	44.4821	988	139.725	0.60406		TC_35418	AT3G62270.1	AT3G62270	BOR2		HCO3- transporter family	HCO3- transporter family; FUNCTIONS IN: anion exchanger activity; INVOLVED IN: anion transport; LOCATED IN: integral to membrane, membrane; EXPRESSED IN: 22 plant structures; EXPRESSED DURING: 13 growth stages; CONTAINS InterPro DOMAIN/s: Bicarbonate transporter, eukaryotic (InterPro:IPR003020), Bicarbonate transporter, C-terminal (InterPro:IPR011531); BEST Arabidopsis thaliana protein match is: …	GO:0005452;inorganic anion exchanger activity|GO:0005886;plasma membrane|GO:0005887;integral component of plasma membrane|GO:0006811;ion transport|GO:0006820;anion transport|GO:0015301;anion:anion antiporter activity|GO:0015698;inorganic anion transport|GO:0016020;membrane|GO:0016021;integral component of membrane|GO:0048364;root development|GO:0051453;regulation of intracellular pH|GO:0098656;an…
TC_63434	375	365	349	199	267	257	217	184	125	195	0.00023708	0.00247341	3348		311	33.8644	195.6	21.6185	0.628939		TC_63434	AT5G65683.1	AT5G65683			Zinc finger (C3HC4-type RING finger) family protein	Zinc finger (C3HC4-type RING finger) family protein; FUNCTIONS IN: ubiquitin-protein ligase activity, zinc ion binding; INVOLVED IN: biological_process unknown; LOCATED IN: cellular_component unknown; CONTAINS InterPro DOMAIN/s: Zinc finger, RING-type (InterPro:IPR001841), von Willebrand factor, type A (InterPro:IPR002035); BEST Arabidopsis thaliana protein match is: Zinc finger (C3HC4-type RING …	GO:0008150;biological_process|GO:0009630;gravitropism|GO:0016740;transferase activity|GO:0046872;metal ion binding|GO:0048364;root development
TC_40148	231	293	277	190	296	168	158	172	111	208	8.56327e-06	0.000161854	1848		257.4	20.471	163.4	15.5872	0.63481		TC_40148	AT3G06620.1	AT3G06620			PAS domain-containing protein tyrosine kinase family protein	PAS domain-containing protein tyrosine kinase family protein; FUNCTIONS IN: protein serine/threonine/tyrosine kinase activity, kinase activity; INVOLVED IN: signal transduction, protein amino acid phosphorylation, regulation of transcription, DNA-dependent; EXPRESSED IN: 22 plant structures; EXPRESSED DURING: 12 growth stages; CONTAINS InterPro DOMAIN/s: PAC motif (InterPro:IPR001610), Protein ki…	GO:0004672;protein kinase activity|GO:0004674;protein serine/threonine kinase activity|GO:0004712;protein serine/threonine/tyrosine kinase activity|GO:0004871;signal transducer activity|GO:0005524;ATP binding|GO:0005622;intracellular|GO:0006355;regulation of transcription|GO:0006468;protein phosphorylation|GO:0016301;kinase activity|GO:0016310;phosphorylation|GO:0035556;intracellular signal trans…
TC_42324	703	1150	760	466	802	775	512	399	239	549	0.00536795	0.0372461	5034		776.2	110.054	494.8	88.4186	0.637465		TC_42324	AT1G74050.1	AT1G74050	RPL6C		Ribosomal protein L6 family protein	Ribosomal protein L6 family protein; FUNCTIONS IN: structural constituent of ribosome; INVOLVED IN: translation; LOCATED IN: ribosome, cytosolic large ribosomal subunit, intracellular, plasma membrane, membrane; EXPRESSED IN: leaf; CONTAINS InterPro DOMAIN/s: Ribosomal protein L6, N-terminal (InterPro:IPR005568), Ribosomal protein L6E (InterPro:IPR000915); BEST Arabidopsis thaliana protein match …	GO:0000027;ribosomal large subunit assembly|GO:0002181;cytoplasmic translation|GO:0003723;RNA binding|GO:0003735;structural constituent of ribosome|GO:0005622;intracellular|GO:0005829;cytosol|GO:0005840;ribosome|GO:0005886;plasma membrane|GO:0006412;translation|GO:0009506;plasmodesma|GO:0016020;membrane|GO:0022625;cytosolic large ribosomal subunit|GO:0030529;intracellular ribonucleoprotein complex
TC_66584	602	922	726	713	850	566	604	476	181	609	0.00516929	0.0360724	5005		762.6	55.9639	487.2	80.1782	0.638867		TC_66584	AT2G30600.4	AT2G30600			BTB/POZ domain-containing protein	BTB/POZ domain-containing protein; INVOLVED IN: cell adhesion; LOCATED IN: cellular_component unknown; EXPRESSED IN: 24 plant structures; EXPRESSED DURING: 13 growth stages; CONTAINS InterPro DOMAIN/s: Farnesoic acid 0-methyl transferase (InterPro:IPR022041), BTB/POZ fold (InterPro:IPR011333), Coagulation factor 5/8 type, C-terminal (InterPro:IPR000421), BTB/POZ (InterPro:IPR013069), BTB/Kelch-as…	GO:0005515;protein binding|GO:0005737;cytoplasm|GO:0016567;protein ubiquitination|GO:0019005;SCF ubiquitin ligase complex|GO:0030162;regulation of proteolysis|GO:0031625;ubiquitin protein ligase binding|GO:0042787;protein ubiquitination involved in ubiquitin-dependent protein catabolic process|GO:0043161;proteasome-mediated ubiquitin-dependent protein catabolic process
TC_67317	347	465	317	310	517	332	228	242	184	264	8.87227e-05	0.00108851	2847		391.2	42.0267	250	24.3146	0.639059		TC_67317	ATCG00360.1	ATCG00360	YCF3		Tetratricopeptide repeat (TPR)-like superfamily protein	YCF3; CONTAINS InterPro DOMAIN/s: Tetratricopeptide TPR-1 (InterPro:IPR001440), Tetratricopeptide-like helical (InterPro:IPR011990), Tetratricopeptide repeat-containing (InterPro:IPR013026), Tetratricopeptide repeat (InterPro:IPR019734); BEST Arabidopsis thaliana protein match is: Tetratricopeptide repeat (TPR)-like superfamily protein (TAIR:AT3G11540.1).	GO:0005515;protein binding|GO:0009507;chloroplast|GO:0009535;chloroplast thylakoid membrane|GO:0009536;plastid|GO:0009579;thylakoid|GO:0015979;photosynthesis|GO:0016020;membrane
TC_58821	523	449	428	297	352	321	255	263	150	330	8.99586e-05	0.00109994	2856		409.8	39.2089	263.8	32.158	0.643729		TC_58821	AT4G37580.1	AT4G37580	HLS1		Acyl-CoA N-acyltransferases (NAT) superfamily protein	HOOKLESS 1 (HLS1); CONTAINS InterPro DOMAIN/s: GCN5-related N-acetyltransferase, C-terminal (InterPro:IPR022610), GCN5-related N-acetyltransferase (InterPro:IPR000182), Acyl-CoA N-acyltransferase (InterPro:IPR016181); BEST Arabidopsis thaliana protein match is: Acyl-CoA N-acyltransferases (NAT) superfamily protein (TAIR:AT2G23060.1); Has 145 Blast hits to 145 proteins in 38 species: Archae - 22; …	GO:0006473;protein acetylation|GO:0008080;N-acetyltransferase activity|GO:0009640;photomorphogenesis|GO:0009723;response to ethylene|GO:0009734;auxin-activated signaling pathway|GO:0009826;unidimensional cell growth|GO:0016740;transferase activity|GO:0016746;transferase activity|GO:0016747;transferase activity|GO:0040008;regulation of growth
TC_49884	1525	1509	1325	853	1080	894	857	982	642	746	0.00111573	0.00939978	4146		1258.4	129.323	824.2	59.2287	0.654959		TC_49884	AT5G07990.1	AT5G07990	CYP75B1		Cytochrome P450 superfamily protein	TRANSPARENT TESTA 7 (TT7); CONTAINS InterPro DOMAIN/s: Cytochrome P450 (InterPro:IPR001128), Cytochrome P450, E-class, group I (InterPro:IPR002401), Cytochrome P450, conserved site (InterPro:IPR017972); BEST Arabidopsis thaliana protein match is: cytochrome P450, family 706, subfamily A, polypeptide 6 (TAIR:AT4G12320.1); Has 35179 Blast hits to 34934 proteins in 1774 species: Archae - 51; Bacteri…	GO:0004497;monooxygenase activity|GO:0005506;iron ion binding|GO:0005783;endoplasmic reticulum|GO:0005789;endoplasmic reticulum membrane|GO:0009733;response to auxin|GO:0009813;flavonoid biosynthetic process|GO:0016020;membrane|GO:0016021;integral component of membrane|GO:0016491;oxidoreductase activity|GO:0016705;oxidoreductase activity|GO:0016711;flavonoid 3'-monooxygenase activity|GO:0020037;h…

## Sheet: M18C12 up
Up M18/C12 (overlapped in DESeq2" and EdgeR), M/C ratio ≥2-fold, 889 Lesa transcript contigs with annotation
Transcript	Control 12h FPKM (single values)					MyA 18h FPKM (single values)								Control 12h (C12)		MyA 18h (M18)		Fold Change		Lesa	At or Brassica	A. thaliana gene			TAIR10	TAIR10	Gene Ontology
Contig TC	G1_1	G1_2	G1_3	G1_4	G1_5	G2_1	G2_2	G2_3	G2_4	p.value	q.value	ranking		C12-Mean	C12-SEM	M18-Mean	M18-SEM	FC M/C		Contig ID	Blast match	AGI	Gene name		Short_description	Computational_description	GO terms
TC_66085	4	3	3	0	1	1079	603	541	851	3.86489e-103	6.74655e-99	2		2.2	0.734847	768.5	123.276	349.318		TC_66085	AT3G44190.1	AT3G44190			FAD/NAD(P)-binding oxidoreductase family protein	FAD/NAD(P)-binding oxidoreductase family protein; FUNCTIONS IN: electron carrier activity, oxidoreductase activity, FAD binding; INVOLVED IN: oxidation reduction; EXPRESSED IN: 25 plant structures; EXPRESSED DURING: 15 growth stages; CONTAINS InterPro DOMAIN/s: Pyridine nucleotide-disulphide oxidoreductase, class-II (InterPro:IPR000103), FAD-dependent pyridine nucleotide-disulphide oxidoreductase…	GO:0005794;Golgi apparatus|GO:0016491;oxidoreductase activity|GO:0055114;oxidation-reduction process
TC_19975	0	1	0	1	0	49	37	53	64	1.48722e-33	2.25747e-30	23		0.4	0.244949	50.75	5.57337	126.875		TC_19975	AT1G17180.1	AT1G17180	GSTU25		glutathione S-transferase TAU 25	glutathione S-transferase TAU 25 (GSTU25); CONTAINS InterPro DOMAIN/s: Thioredoxin fold (InterPro:IPR012335), Glutathione S-transferase, C-terminal (InterPro:IPR004046), Glutathione S-transferase, C-terminal-like (InterPro:IPR010987), Glutathione S-transferase/chloride channel, C-terminal (InterPro:IPR017933), Glutathione S-transferase, N-terminal (InterPro:IPR004045), Thioredoxin-like fold (Inte…	GO:0004364;glutathione transferase activity|GO:0005515;protein binding|GO:0005737;cytoplasm|GO:0005829;cytosol|GO:0006749;glutathione metabolic process|GO:0009407;toxin catabolic process|GO:0009636;response to toxic substance|GO:0016740;transferase activity|GO:0046256;2
TC_23016	7	6	5	8	4	476	226	322	481	5.33489e-62	3.72503e-58	5		6	0.707107	376.25	62.2098	62.7083		TC_23016	AT1G17180.1	AT1G17180	GSTU25		glutathione S-transferase TAU 25	glutathione S-transferase TAU 25 (GSTU25); CONTAINS InterPro DOMAIN/s: Thioredoxin fold (InterPro:IPR012335), Glutathione S-transferase, C-terminal (InterPro:IPR004046), Glutathione S-transferase, C-terminal-like (InterPro:IPR010987), Glutathione S-transferase/chloride channel, C-terminal (InterPro:IPR017933), Glutathione S-transferase, N-terminal (InterPro:IPR004045), Thioredoxin-like fold (Inte…	GO:0004364;glutathione transferase activity|GO:0005515;protein binding|GO:0005737;cytoplasm|GO:0005829;cytosol|GO:0006749;glutathione metabolic process|GO:0009407;toxin catabolic process|GO:0009636;response to toxic substance|GO:0016740;transferase activity|GO:0046256;2
TC_48965	14	7	5	7	4	349	248	299	565	4.79108e-55	2.38952e-51	7		7.4	1.74929	365.25	69.7022	49.3581		TC_48965	AT5G22140.1	AT5G22140			FAD/NAD(P)-binding oxidoreductase family protein	FAD/NAD(P)-binding oxidoreductase family protein; FUNCTIONS IN: electron carrier activity, oxidoreductase activity, FAD binding; INVOLVED IN: oxidation reduction; LOCATED IN: plasma membrane; CONTAINS InterPro DOMAIN/s: FAD-dependent pyridine nucleotide-disulphide oxidoreductase (InterPro:IPR013027), Pyridine nucleotide-disulphide oxidoreductase, NAD-binding region (InterPro:IPR001327); BEST Arab…	GO:0005794;Golgi apparatus|GO:0005886;plasma membrane|GO:0009506;plasmodesma|GO:0016491;oxidoreductase activity|GO:0055114;oxidation-reduction process
TC_25233	2	3	4	4	2	132	105	135	158	9.39314e-48	2.98121e-44	11		3	0.447214	132.5	10.8513	44.1667		TC_25233	AT1G65480.1	AT1G65480	FT		PEBP (phosphatidylethanolamine-binding protein) family protein	FLOWERING LOCUS T (FT); FUNCTIONS IN: phosphatidylethanolamine binding, protein binding; INVOLVED IN: photoperiodism, flowering, positive regulation of flower development, regulation of flower development; LOCATED IN: nucleus, cytoplasm; EXPRESSED IN: 14 plant structures; EXPRESSED DURING: 7 growth stages; CONTAINS InterPro DOMAIN/s: Phosphatidylethanolamine-binding, conserved site (InterPro:IPR0…	GO:0005515;protein binding|GO:0005634;nucleus|GO:0005737;cytoplasm|GO:0005783;endoplasmic reticulum|GO:0007275;multicellular organism development|GO:0008429;phosphatidylethanolamine binding|GO:0009908;flower development|GO:0009909;regulation of flower development|GO:0009911;positive regulation of flower development|GO:0010119;regulation of stomatal movement|GO:0030154;cell differentiation|GO:0048…
TC_61924	1	2	4	3	2	125	77	106	110	4.74388e-40	1.03512e-36	16		2.4	0.509902	104.5	10.0374	43.5417		TC_61924	AT4G13180.1	AT4G13180			NAD(P)-binding Rossmann-fold superfamily protein	NAD(P)-binding Rossmann-fold superfamily protein; FUNCTIONS IN: oxidoreductase activity, binding, catalytic activity; INVOLVED IN: response to arsenic; EXPRESSED IN: 22 plant structures; EXPRESSED DURING: 13 growth stages; CONTAINS InterPro DOMAIN/s: NAD(P)-binding domain (InterPro:IPR016040), Glucose/ribitol dehydrogenase (InterPro:IPR002347), Short-chain dehydrogenase/reductase SDR (InterPro:IP…	GO:0005515;protein binding|GO:0046685;response to arsenic-containing substance
TC_25681	2	1	0	0	0	27	14	21	25	9.59612e-17	2.29466e-14	146		0.6	0.4	21.75	2.86865	36.25		TC_25681	AT5G45970.1	AT5G45970	ARAC2		RAC-like 2	RAC-like 2 (RAC2); FUNCTIONS IN: GTP binding; INVOLVED IN: small GTPase mediated signal transduction; LOCATED IN: intracellular; EXPRESSED IN: 7 plant structures; EXPRESSED DURING: 4 anthesis, petal differentiation and expansion stage; CONTAINS InterPro DOMAIN/s: Ras GTPase (InterPro:IPR001806), Small GTP-binding protein (InterPro:IPR005225), Ras (InterPro:IPR013753), Small GTPase, Rho type (Inte…	GO:0000166;nucleotide binding|GO:0003924;GTPase activity|GO:0005525;GTP binding|GO:0005622;intracellular|GO:0005737;cytoplasm|GO:0005886;plasma membrane|GO:0007264;small GTPase mediated signal transduction|GO:0016020;membrane
TC_66333	145	127	148	126	124	5636	3445	4115	4921	4.93475e-161	1.72282e-156	1		134	5.14782	4529.25	476.582	33.8004		TC_66333	AT1G17180.1	AT1G17180	GSTU25		glutathione S-transferase TAU 25	glutathione S-transferase TAU 25 (GSTU25); CONTAINS InterPro DOMAIN/s: Thioredoxin fold (InterPro:IPR012335), Glutathione S-transferase, C-terminal (InterPro:IPR004046), Glutathione S-transferase, C-terminal-like (InterPro:IPR010987), Glutathione S-transferase/chloride channel, C-terminal (InterPro:IPR017933), Glutathione S-transferase, N-terminal (InterPro:IPR004045), Thioredoxin-like fold (Inte…	GO:0004364;glutathione transferase activity|GO:0005515;protein binding|GO:0005737;cytoplasm|GO:0005829;cytosol|GO:0006749;glutathione metabolic process|GO:0009407;toxin catabolic process|GO:0009636;response to toxic substance|GO:0016740;transferase activity|GO:0046256;2
TC_25493	20	21	23	23	20	769	560	737	580	3.19103e-92	3.71351e-88	3		21.4	0.678233	661.5	53.3862	30.9112		TC_25493	AT3G09270.1	AT3G09270	GSTU8		glutathione S-transferase TAU 8	glutathione S-transferase TAU 8 (GSTU8); FUNCTIONS IN: glutathione transferase activity; INVOLVED IN: response to cadmium ion, toxin catabolic process; LOCATED IN: cytoplasm; EXPRESSED IN: 7 plant structures; EXPRESSED DURING: LP.06 six leaves visible, LP.04 four leaves visible, 4 anthesis, petal differentiation and expansion stage; CONTAINS InterPro DOMAIN/s: Thioredoxin fold (InterPro:IPR012335…	GO:0004364;glutathione transferase activity|GO:0005515;protein binding|GO:0005737;cytoplasm|GO:0005829;cytosol|GO:0006749;glutathione metabolic process|GO:0009407;toxin catabolic process|GO:0009636;response to toxic substance|GO:0016740;transferase activity|GO:0046686;response to cadmium ion
TC_66416	74	55	82	70	31	1605	1038	1501	1982	2.01079e-73	1.75502e-69	4		62.4	8.99222	1531.5	194.256	24.5433		TC_66416	AT2G15480.1	AT2G15480	UGT73B5		UDP-glucosyl transferase 73B5	UDP-glucosyl transferase 73B5 (UGT73B5); FUNCTIONS IN: quercetin 3-O-glucosyltransferase activity, UDP-glycosyltransferase activity, UDP-glucosyltransferase activity, transferase activity, transferring glycosyl groups; INVOLVED IN: response to other organism; LOCATED IN: endomembrane system; EXPRESSED IN: 9 plant structures; EXPRESSED DURING: L mature pollen stage, M germinated pollen stage, LP.0…	GO:0006952;defense response|GO:0008152;metabolic process|GO:0016740;transferase activity|GO:0016757;transferase activity|GO:0016758;transferase activity|GO:0035251;UDP-glucosyltransferase activity|GO:0043231;intracellular membrane-bounded organelle|GO:0047893;flavonol 3-O-glucosyltransferase activity|GO:0051707;response to other organism|GO:0080043;quercetin 3-O-glucosyltransferase activity|GO:00…
TC_27176	98	69	46	36	28	998	1085	1039	1978	4.99849e-48	1.74507e-44	10		55.4	12.6791	1275	235.006	23.0144		TC_27176	AT4G16370.1	AT4G16370	OPT3		oligopeptide transporter	oligopeptide transporter (OPT3); CONTAINS InterPro DOMAIN/s: Tetrapeptide transporter, OPT1/isp4 (InterPro:IPR004648), Oligopeptide transporter OPT superfamily (InterPro:IPR004813); BEST Arabidopsis thaliana protein match is: oligopeptide transporter 2 (TAIR:AT1G09930.1); Has 1146 Blast hits to 1125 proteins in 109 species: Archae - 0; Bacteria - 26; Metazoa - 0; Fungi - 775; Plants - 337; Viruse…	GO:0005886;plasma membrane|GO:0006875;cellular metal ion homeostasis|GO:0007275;multicellular organism development|GO:0009506;plasmodesma|GO:0015031;protein transport|GO:0015833;peptide transport|GO:0016020;membrane|GO:0016021;integral component of membrane|GO:0046915;transition metal ion transmembrane transporter activity|GO:0055072;iron ion homeostasis|GO:0055085;transmembrane transport|GO:1990…
TC_27164	13	13	6	3	0	200	74	136	163	3.96572e-21	1.79807e-18	77		7	2.62679	143.25	26.5499	20.4643		TC_27164	AT1G52400.3	AT1G52400	BGLU18		beta glucosidase 18	beta glucosidase 18 (BGLU18); FUNCTIONS IN: abscisic acid glucose ester beta-glucosidase activity, hydrolase activity, hydrolyzing O-glycosyl compounds, identical protein binding; INVOLVED IN: in 6 processes; LOCATED IN: in 6 components; EXPRESSED IN: 24 plant structures; EXPRESSED DURING: 15 growth stages; CONTAINS InterPro DOMAIN/s: Glycoside hydrolase, family 1 (InterPro:IPR001360), Glycoside …	GO:0004553;hydrolase activity|GO:0005634;nucleus|GO:0005773;vacuole|GO:0005777;peroxisome|GO:0005783;endoplasmic reticulum|GO:0005788;endoplasmic reticulum lumen|GO:0005975;carbohydrate metabolic process|GO:0008152;metabolic process|GO:0008422;beta-glucosidase activity|GO:0009414;response to water deprivation|GO:0009506;plasmodesma|GO:0009507;chloroplast|GO:0009625;response to insect|GO:0009651;r…
TC_24887	4	0	6	0	2	35	34	68	57	1.97317e-20	8.1044e-18	85		2.4	1.16619	48.5	8.39146	20.2083		TC_24887	Bo2g140480.1	AT3G27200			Cupredoxin superfamily protein	Cupredoxin superfamily protein; FUNCTIONS IN: electron carrier activity, copper ion binding; LOCATED IN: anchored to membrane; EXPRESSED IN: 22 plant structures; EXPRESSED DURING: 12 growth stages; CONTAINS InterPro DOMAIN/s: Plastocyanin-like (InterPro:IPR003245), Cupredoxin (InterPro:IPR008972); BEST Arabidopsis thaliana protein match is: uclacyanin 1 (TAIR:AT2G32300.1); Has 1603 Blast hits to …	GO:0009055;electron transfer activity|GO:0022900;electron transport chain
TC_66490	6	3	3	7	2	39	13	53	226	2.20134e-10	2.02245e-08	380		4.2	0.969536	82.75	48.4637	19.7024		TC_66490	AT5G40690.1	AT5G40690			#N/A	CONTAINS InterPro DOMAIN/s: EF-Hand 1, calcium-binding site (InterPro:IPR018247); BEST Arabidopsis thaliana protein match is: unknown protein (TAIR:AT2G41730.1); Has 1807 Blast hits to 1807 proteins in 277 species: Archae - 0; Bacteria - 0; Metazoa - 736; Fungi - 347; Plants - 385; Viruses - 0; Other Eukaryotes - 339 (source: NCBI BLink).	GO:0005634;nucleus|GO:0005737;cytoplasm|GO:0008168;methyltransferase activity|GO:0016740;transferase activity|GO:0032259;methylation
TC_27103	2	2	5	0	2	35	22	77	38	6.98375e-17	1.70501e-14	143		2.2	0.8	43	11.8533	19.5455		TC_27103	AT5G04380.1	AT5G04380			S-adenosyl-L-methionine-dependent methyltransferases superfamily protein	S-adenosyl-L-methionine-dependent methyltransferases superfamily protein; FUNCTIONS IN: methyltransferase activity; INVOLVED IN: response to cadmium ion; LOCATED IN: cellular_component unknown; EXPRESSED IN: sperm cell, cultured cell; CONTAINS InterPro DOMAIN/s: SAM dependent carboxyl methyltransferase (InterPro:IPR005299); BEST Arabidopsis thaliana protein match is: S-adenosyl-L-methionine-depen…	GO:0005575;cellular_component|GO:0008168;methyltransferase activity|GO:0016740;transferase activity|GO:0032259;methylation|GO:0046686;response to cadmium ion
TC_56672	12	19	13	13	9	16	899	28	31	1.59184e-06	5.63634e-05	986		13.2	1.62481	243.5	218.524	18.447		TC_56672	AT5G53350.1	AT5G53350	CLPX1		CLP protease regulatory subunit X	CLP protease regulatory subunit X (CLPX); FUNCTIONS IN: unfolded protein binding, nucleoside-triphosphatase activity, ATPase activity, nucleotide binding, ATP binding; INVOLVED IN: protein folding; LOCATED IN: mitochondrion, mitochondrial matrix; EXPRESSED IN: 24 plant structures; EXPRESSED DURING: 15 growth stages; CONTAINS InterPro DOMAIN/s: Clp ATPase, C-terminal (InterPro:IPR019489), ATPase, …	GO:0000166;nucleotide binding|GO:0004176;ATP-dependent peptidase activity|GO:0005524;ATP binding|GO:0005739;mitochondrion|GO:0006457;protein folding|GO:0006508;proteolysis|GO:0008233;peptidase activity|GO:0016787;hydrolase activity|GO:0030163;protein catabolic process|GO:0051082;unfolded protein binding
TC_25684	8	4	1	11	3	71	82	98	113	6.15615e-25	4.67225e-22	46		5.4	1.80555	91	9.19239	16.8519		TC_25684	AT3G56970.1	AT3G56970	bHLH38/ORG2		basic helix-loop-helix (bHLH) DNA-binding superfamily protein	BHLH038; FUNCTIONS IN: DNA binding, sequence-specific DNA binding transcription factor activity; INVOLVED IN: regulation of transcription; LOCATED IN: nucleus; CONTAINS InterPro DOMAIN/s: Achaete-scute transcription factor related (InterPro:IPR015660), Helix-loop-helix DNA-binding domain (InterPro:IPR001092), Helix-loop-helix DNA-binding (InterPro:IPR011598); BEST Arabidopsis thaliana protein mat…	GO:0000977;RNA polymerase II regulatory region sequence-specific DNA binding|GO:0003677;DNA binding|GO:0003700;DNA binding transcription factor activity|GO:0005515;protein binding|GO:0005634;nucleus|GO:0006351;transcription|GO:0006355;regulation of transcription|GO:0006357;regulation of transcription from RNA polymerase II promoter|GO:0010106;cellular response to iron ion starvation|GO:0046983;pr…
TC_54597	0	3	2	0	2	13	11	22	43	1.51728e-11	1.70326e-09	311		1.4	0.6	22.25	7.31864	15.8929		TC_54597	Bo6g057620.1	At5G36970	NHL25		NDR1/HIN1-like 25	NDR1/HIN1-like 25 (NHL25); FUNCTIONS IN: molecular_function unknown; INVOLVED IN: defense response, incompatible interaction, salicylic acid mediated signaling pathway; LOCATED IN: cellular_component unknown; CONTAINS InterPro DOMAIN/s: Late embryogenesis abundant protein, group 2 (InterPro:IPR004864); BEST Arabidopsis thaliana protein match is: Late embryogenesis abundant (LEA) hydroxyproline-ri…	#N/A
TC_49090	10	8	13	8	1	144	82	121	160	1.7598e-26	1.57533e-23	39		8	1.97484	126.75	16.9282	15.8438		TC_49090	AT4G39810.1	AT4G39810	NEN4		Polynucleotidyl transferase, ribonuclease H-like superfamily protein	Polynucleotidyl transferase, ribonuclease H-like superfamily protein; FUNCTIONS IN: exonuclease activity, nucleic acid binding; INVOLVED IN: biological_process unknown; LOCATED IN: intracellular; CONTAINS InterPro DOMAIN/s: Exonuclease (InterPro:IPR006055), Polynucleotidyl transferase, ribonuclease H fold (InterPro:IPR012337), Exonuclease, RNase T/DNA polymerase III (InterPro:IPR013520); BEST Ara…	GO:0003676;nucleic acid binding|GO:0004518;nuclease activity|GO:0004527;exonuclease activity|GO:0005634;nucleus|GO:0008408;3'-5' exonuclease activity|GO:0016787;hydrolase activity|GO:0046872;metal ion binding|GO:0090305;nucleic acid phosphodiester bond hydrolysis
TC_25836	3	3	5	5	5	50	57	71	71	2.18364e-26	1.85939e-23	41		4.2	0.489898	62.25	5.25	14.8214		TC_25836	AT3G29260.1	AT3G29260	SDR5		NAD(P)-binding Rossmann-fold superfamily protein	NAD(P)-binding Rossmann-fold superfamily protein; FUNCTIONS IN: oxidoreductase activity, binding, catalytic activity; INVOLVED IN: oxidation reduction, metabolic process; LOCATED IN: cellular_component unknown; CONTAINS InterPro DOMAIN/s: NAD(P)-binding domain (InterPro:IPR016040), Polyketide synthase/Fatty acid synthase, KR (InterPro:IPR020842), Glucose/ribitol dehydrogenase (InterPro:IPR002347)…	GO:0016491;oxidoreductase activity|GO:0055114;oxidation-reduction process
TC_24774	24	31	52	26	12	602	297	466	311	2.02788e-29	2.21242e-26	32		29	6.54217	419	72.022	14.4483		TC_24774	AT4G14060.1	AT4G14060			Polyketide cyclase/dehydrase and lipid transport superfamily protein	Polyketide cyclase/dehydrase and lipid transport superfamily protein; FUNCTIONS IN: molecular_function unknown; INVOLVED IN: response to biotic stimulus, defense response; LOCATED IN: cellular_component unknown; EXPRESSED IN: cotyledon, root; CONTAINS InterPro DOMAIN/s: Bet v I allergen (InterPro:IPR000916); BEST Arabidopsis thaliana protein match is: MLP-like protein 328 (TAIR:AT2G01520.1); Has …	GO:0006952;defense response|GO:0009607;response to biotic stimulus
TC_23989	0	4	0	0	0	14	12	12	6	2.94821e-08	1.77156e-06	581		0.8	0.8	11	1.73205	13.75		TC_23989	AT2G25260.1	AT2G25260	HPAT2		#N/A	unknown protein; FUNCTIONS IN: molecular_function unknown; INVOLVED IN: biological_process unknown; LOCATED IN: endomembrane system; BEST Arabidopsis thaliana protein match is: unknown protein (TAIR:AT5G25265.1); Has 35333 Blast hits to 34131 proteins in 2444 species: Archae - 798; Bacteria - 22429; Metazoa - 974; Fungi - 991; Plants - 531; Viruses - 0; Other Eukaryotes - 9610 (source: NCBI BLink…	GO:0005794;Golgi apparatus|GO:0008150;biological_process|GO:0016020;membrane|GO:0016021;integral component of membrane|GO:0016740;transferase activity|GO:0016757;transferase activity|GO:1990585;hydroxyproline O-arabinosyltransferase activity
TC_24610	1	2	1	0	3	9	8	34	25	2.1549e-09	1.66811e-07	451		1.4	0.509902	19	6.33772	13.5714		TC_24610	AT3G61930.1	AT3G61930			#N/A	unknown protein; FUNCTIONS IN: molecular_function unknown; INVOLVED IN: N-terminal protein myristoylation; EXPRESSED IN: 11 plant structures; EXPRESSED DURING: 4 anthesis, C globular stage, petal differentiation and expansion stage; Has 11 Blast hits to 11 proteins in 5 species: Archae - 0; Bacteria - 0; Metazoa - 0; Fungi - 0; Plants - 11; Viruses - 0; Other Eukaryotes - 0 (source: NCBI BLink).	#N/A
TC_24488	8	6	5	4	4	60	28	78	126	4.04777e-17	1.0315e-14	137		5.4	0.748331	73	20.4695	13.5185		TC_24488	AT1G68620.1	AT1G68620	CXE6		alpha/beta-Hydrolases superfamily protein	alpha/beta-Hydrolases superfamily protein; FUNCTIONS IN: hydrolase activity; INVOLVED IN: metabolic process; LOCATED IN: cellular_component unknown; EXPRESSED IN: 11 plant structures; EXPRESSED DURING: LP.06 six leaves visible, LP.04 four leaves visible, 4 anthesis, C globular stage, petal differentiation and expansion stage; CONTAINS InterPro DOMAIN/s: Lipase, GDXG, active site (InterPro:IPR0021…	GO:0008152;metabolic process|GO:0009056;catabolic process|GO:0016787;hydrolase activity|GO:0052689;carboxylic ester hydrolase activity
TC_26487	62	11	17	7	6	246	139	317	358	2.48193e-12	3.05103e-10	284		20.6	10.529	265	47.9496	12.8641		TC_26487	AT1G17710.1	AT1G17710			Pyridoxal phosphate phosphatase-related protein	Pyridoxal phosphate phosphatase-related protein; FUNCTIONS IN: phosphatase activity; INVOLVED IN: metabolic process; EXPRESSED IN: 9 plant structures; EXPRESSED DURING: L mature pollen stage, M germinated pollen stage, 4 anthesis, petal differentiation and expansion stage; CONTAINS InterPro DOMAIN/s: Pyridoxal phosphate phosphatase, PHOSPHO2 (InterPro:IPR016965), HAD-superfamily hydrolase, subfam…	GO:0004427;inorganic diphosphatase activity|GO:0016311;dephosphorylation|GO:0016787;hydrolase activity|GO:0016791;phosphatase activity|GO:0046872;metal ion binding|GO:0051262;protein tetramerization|GO:0052731;phosphocholine phosphatase activity|GO:0052732;phosphoethanolamine phosphatase activity
TC_42901	30	59	12	15	21	180	166	374	687	1.76692e-16	4.11244e-14	150		27.4	8.47703	351.75	121.411	12.8376		TC_42901	AT4G01870.1	AT4G01870			tolB protein-related	tolB protein-related; FUNCTIONS IN: molecular_function unknown; INVOLVED IN: response to cyclopentenone; LOCATED IN: membrane; EXPRESSED IN: 22 plant structures; EXPRESSED DURING: 13 growth stages; CONTAINS InterPro DOMAIN/s: WD40-like Beta Propeller (InterPro:IPR011659), Peptidase S9B, dipeptidylpeptidase IV N-terminal (InterPro:IPR002469), Six-bladed beta-propeller, TolB-like (InterPro:IPR01104…	GO:0006508;proteolysis
TC_26451	1	1	6	3	3	45	16	42	40	3.87705e-14	6.53892e-12	207		2.8	0.916515	35.75	6.66302	12.7679		TC_26451	AT5G55620.1	AT5G55620			#N/A	unknown protein; BEST Arabidopsis thaliana protein match is: unknown protein (TAIR:AT3G09950.1); Has 30201 Blast hits to 17322 proteins in 780 species: Archae - 12; Bacteria - 1396; Metazoa - 17338; Fungi - 3422; Plants - 5037; Viruses - 0; Other Eukaryotes - 2996 (source: NCBI BLink).	GO:0005575;cellular_component|GO:0071281;cellular response to iron ion|GO:0071369;cellular response to ethylene stimulus|GO:0071732;cellular response to nitric oxide
TC_47390	179	130	194	74	56	1985	1232	1193	1732	8.43819e-33	1.22748e-29	24		126.6	27.4328	1535.5	193.667	12.1288		TC_47390	AT1G09310.1	AT1G09310			Protein of unknown function, DUF538	Protein of unknown function, DUF538; INVOLVED IN: biological_process unknown; LOCATED IN: apoplast; EXPRESSED IN: 22 plant structures; EXPRESSED DURING: 14 growth stages; CONTAINS InterPro DOMAIN/s: Protein of unknown function DUF538 (InterPro:IPR007493); BEST Arabidopsis thaliana protein match is: Protein of unknown function, DUF538 (TAIR:AT1G56580.1); Has 409 Blast hits to 409 proteins in 33 sp…	GO:0008150;biological_process|GO:0048046;apoplast
TC_48592	62	48	39	54	38	753	361	501	599	1.26918e-39	2.60645e-36	17		48.2	4.54313	553.5	82.504	11.4834		TC_48592	AT3G56240.1	AT3G56240	CCH		copper chaperone	copper chaperone (CCH); FUNCTIONS IN: copper chaperone activity; INVOLVED IN: in 6 processes; LOCATED IN: chloroplast; EXPRESSED IN: 26 plant structures; EXPRESSED DURING: 15 growth stages; CONTAINS InterPro DOMAIN/s: Heavy metal transport/detoxification protein (InterPro:IPR006121); BEST Arabidopsis thaliana protein match is: homolog of anti-oxidant 1 (TAIR:AT1G66240.1); Has 2051 Blast hits to 1…	GO:0006811;ion transport|GO:0006825;copper ion transport|GO:0006878;cellular copper ion homeostasis|GO:0009507;chloroplast|GO:0009651;response to salt stress|GO:0016531;copper chaperone activity|GO:0019904;protein domain specific binding|GO:0030001;metal ion transport|GO:0046686;response to cadmium ion|GO:0046872;metal ion binding|GO:0046914;transition metal ion binding|GO:0048046;apoplast
TC_48160	17	5	5	12	5	131	78	88	98	1.71583e-19	5.99032e-17	100		8.8	2.45764	98.75	11.4991	11.2216		TC_48160	AT1G02950.3	AT1G02950	GSTF4		glutathione S-transferase F4	glutathione S-transferase F4 (GSTF4); CONTAINS InterPro DOMAIN/s: Thioredoxin fold (InterPro:IPR012335), Glutathione S-transferase, C-terminal (InterPro:IPR004046), Glutathione S-transferase, C-terminal-like (InterPro:IPR010987), Glutathione S-transferase/chloride channel, C-terminal (InterPro:IPR017933), Glutathione S-transferase, N-terminal (InterPro:IPR004045), Thioredoxin-like fold (InterPro:…	GO:0004364;glutathione transferase activity|GO:0005515;protein binding|GO:0005737;cytoplasm|GO:0005829;cytosol|GO:0006749;glutathione metabolic process|GO:0009407;toxin catabolic process|GO:0009636;response to toxic substance|GO:0016740;transferase activity
TC_23056	29	27	23	29	15	484	178	244	189	1.47795e-22	8.32229e-20	62		24.6	2.63818	273.75	71.5546	11.128		TC_23056	AT3G23880.1	AT3G23880			F-box and associated interaction domains-containing protein	F-box and associated interaction domains-containing protein; FUNCTIONS IN: molecular_function unknown; INVOLVED IN: biological_process unknown; LOCATED IN: nucleus; EXPRESSED IN: 16 plant structures; EXPRESSED DURING: 10 growth stages; CONTAINS InterPro DOMAIN/s: F-box domain, cyclin-like (InterPro:IPR001810), F-box domain, Skp2-like (InterPro:IPR022364), F-box associated domain, type 3 (InterPro…	GO:0004842;ubiquitin-protein transferase activity|GO:0005515;protein binding|GO:0005634;nucleus|GO:0008150;biological_process|GO:0016567;protein ubiquitination|GO:0031146;SCF-dependent proteasomal ubiquitin-dependent protein catabolic process
TC_25342	28	13	16	10	3	185	143	120	169	8.05739e-20	2.96105e-17	95		14	4.11096	154.25	14.3258	11.0179		TC_25342	AT3G47360.1	AT3G47360	HSD3		hydroxysteroid dehydrogenase 3	hydroxysteroid dehydrogenase 3 (HSD3); FUNCTIONS IN: oxidoreductase activity, binding, catalytic activity; INVOLVED IN: oxidation reduction, metabolic process; LOCATED IN: endomembrane system; CONTAINS InterPro DOMAIN/s: Short-chain dehydrogenase/reductase, conserved site (InterPro:IPR020904), NAD(P)-binding domain (InterPro:IPR016040), Glucose/ribitol dehydrogenase (InterPro:IPR002347), Short-ch…	GO:0006629;lipid metabolic process|GO:0006694;steroid biosynthetic process|GO:0016020;membrane|GO:0016021;integral component of membrane|GO:0016491;oxidoreductase activity|GO:0055114;oxidation-reduction process
TC_36618	205	377	302	283	190	3552	2193	2778	3061	8.46648e-62	4.92637e-58	6		271.4	34.1007	2896	283.68	10.6706		TC_36618	Bo1g059060.1	AT3G51600	LTP5		lipid transfer protein 5	lipid transfer protein 5 (LTP5); FUNCTIONS IN: lipid transporter activity; INVOLVED IN: lipid transport; LOCATED IN: cell wall; EXPRESSED IN: 21 plant structures; EXPRESSED DURING: 13 growth stages; CONTAINS InterPro DOMAIN/s: Bifunctional inhibitor/plant lipid transfer protein/seed storage (InterPro:IPR016140), Plant lipid transfer protein/seed storage/trypsin-alpha amylase inhibitor (InterPro:I…	GO:0006869;lipid transport|GO:0008289;lipid binding
TC_43598	3	4	4	3	7	8	9	33	129	7.67208e-07	2.9794e-05	899		4.2	0.734847	44.75	28.6716	10.6548		TC_43598	AT4G15610.1	AT4G15610			Uncharacterised protein family (UPF0497)	Uncharacterised protein family (UPF0497); CONTAINS InterPro DOMAIN/s: Uncharacterised protein family UPF0497, trans-membrane plant (InterPro:IPR006702), Uncharacterised protein family UPF0497, trans-membrane plant subgroup (InterPro:IPR006459); BEST Arabidopsis thaliana protein match is: Uncharacterised protein family (UPF0497) (TAIR:AT3G06390.1); Has 30201 Blast hits to 17322 proteins in 780 spe…	GO:0005768;endosome|GO:0005794;Golgi apparatus|GO:0005802;trans-Golgi network|GO:0005886;plasma membrane|GO:0016020;membrane|GO:0016021;integral component of membrane|GO:0051536;iron-sulfur cluster binding
TC_28426	58	31	43	16	17	482	298	332	292	3.88998e-24	2.51494e-21	54		33	7.98123	351	44.5459	10.6364		TC_28426	Bo2g146260.1	AT3G28220			TRAF-like family protein	TRAF-like family protein; FUNCTIONS IN: molecular_function unknown; INVOLVED IN: response to salt stress; LOCATED IN: vacuole, chloroplast envelope; EXPRESSED IN: 19 plant structures; EXPRESSED DURING: 13 growth stages; CONTAINS InterPro DOMAIN/s: TRAF-like (InterPro:IPR008974), MATH (InterPro:IPR002083); BEST Arabidopsis thaliana protein match is: TRAF-like family protein (TAIR:AT1G58270.1); Has…	GO:0005515;protein binding
TC_23789	3	0	1	0	0	12	7	6	9	8.96159e-07	3.40073e-05	920		0.8	0.583095	8.5	1.32288	10.625		TC_23789	AT3G15800.1	AT3G15800			Glycosyl hydrolase superfamily protein	Glycosyl hydrolase superfamily protein; FUNCTIONS IN: cation binding, hydrolase activity, hydrolyzing O-glycosyl compounds, catalytic activity; INVOLVED IN: carbohydrate metabolic process; LOCATED IN: anchored to membrane; EXPRESSED IN: root; CONTAINS InterPro DOMAIN/s: Glycoside hydrolase, family 17 (InterPro:IPR000490), Glycoside hydrolase, catalytic core (InterPro:IPR017853), Glycoside hydrola…	GO:0004553;hydrolase activity|GO:0005975;carbohydrate metabolic process|GO:0016787;hydrolase activity|GO:0030247;polysaccharide binding|GO:0031225;anchored component of membrane|GO:0046658;anchored component of plasma membrane
TC_2709	109	105	57	78	37	821	592	704	1033	8.60348e-34	1.36529e-30	22		77.2	13.8	787.5	94.2448	10.2008		TC_2709	AT1G76680.1	AT1G76680	OPR1		12-oxophytodienoate reductase 1	12-oxophytodienoate reductase 1 (OPR1); FUNCTIONS IN: 12-oxophytodienoate reductase activity; INVOLVED IN: in 7 processes; LOCATED IN: cellular_component unknown; EXPRESSED IN: 11 plant structures; EXPRESSED DURING: seedling growth, developing seed stage; CONTAINS InterPro DOMAIN/s: NADH:flavin oxidoreductase/NADH oxidase, N-terminal (InterPro:IPR001155), Aldolase-type TIM barrel (InterPro:IPR013…	GO:0003824;catalytic activity|GO:0005737;cytoplasm|GO:0005829;cytosol|GO:0006629;lipid metabolic process|GO:0006631;fatty acid metabolic process|GO:0006633;fatty acid biosynthetic process|GO:0009611;response to wounding|GO:0009751;response to salicylic acid|GO:0010181;FMN binding|GO:0016491;oxidoreductase activity|GO:0016629;12-oxophytodienoate reductase activity|GO:0031407;oxylipin metabolic pro…
TC_25073	36	37	35	31	40	359	340	338	399	3.74266e-50	1.6333e-46	8		35.8	1.46287	359	14.148	10.0279		TC_25073	AT1G78340.1	AT1G78340	GSTU22		glutathione S-transferase TAU 22	glutathione S-transferase TAU 22 (GSTU22); CONTAINS InterPro DOMAIN/s: Thioredoxin fold (InterPro:IPR012335), Glutathione S-transferase, C-terminal (InterPro:IPR004046), Glutathione S-transferase, C-terminal-like (InterPro:IPR010987), Glutathione S-transferase/chloride channel, C-terminal (InterPro:IPR017933), Glutathione S-transferase, N-terminal (InterPro:IPR004045), Thioredoxin-like fold (Inte…	GO:0004364;glutathione transferase activity|GO:0005515;protein binding|GO:0005737;cytoplasm|GO:0005829;cytosol|GO:0006749;glutathione metabolic process|GO:0009407;toxin catabolic process|GO:0009636;response to toxic substance|GO:0016740;transferase activity
TC_24096	12	10	3	10	6	17	13	21	269	1.43058e-05	0.000357255	1398		8.2	1.62481	80	63.0212	9.7561		TC_24096	AT5G09800.1	AT5G09800	PUB28		ARM repeat superfamily protein	ARM repeat superfamily protein; FUNCTIONS IN: ubiquitin-protein ligase activity, binding; INVOLVED IN: response to chitin; LOCATED IN: ubiquitin ligase complex; EXPRESSED IN: 10 plant structures; EXPRESSED DURING: L mature pollen stage, LP.06 six leaves visible, M germinated pollen stage, 4 anthesis; CONTAINS InterPro DOMAIN/s: U box domain (InterPro:IPR003613), Armadillo-like helical (InterPro:I…	GO:0004842;ubiquitin-protein transferase activity|GO:0005488;binding|GO:0005515;protein binding|GO:0010200;response to chitin|GO:0016567;protein ubiquitination|GO:0016740;transferase activity
TC_28186	9	11	8	9	10	115	59	97	93	7.992e-23	4.65028e-20	60		9.4	0.509902	91	11.6905	9.68085		TC_28186	AT1G52410.2	AT1G52410	TSA1		TSK-associating protein 1	TSK-associating protein 1 (TSA1); FUNCTIONS IN: protein binding, calcium ion binding; INVOLVED IN: response to salt stress, defense response to fungus; LOCATED IN: chloroplast thylakoid membrane, peroxisome, vacuole; EXPRESSED IN: 22 plant structures; EXPRESSED DURING: 12 growth stages; BEST Arabidopsis thaliana protein match is: DNA topoisomerase-related (TAIR:AT3G15950.1); Has 59847 Blast hits …	GO:0005509;calcium ion binding|GO:0005515;protein binding|GO:0005634;nucleus|GO:0005635;nuclear envelope|GO:0005737;cytoplasm|GO:0005773;vacuole|GO:0005777;peroxisome|GO:0005783;endoplasmic reticulum|GO:0005788;endoplasmic reticulum lumen|GO:0009535;chloroplast thylakoid membrane|GO:0009640;photomorphogenesis|GO:0050832;defense response to fungus
TC_24051	7	9	1	6	4	56	36	49	68	9.83609e-17	2.32025e-14	148		5.4	1.36382	52.25	6.68799	9.67593		TC_24051	AT3G61890.1	AT3G61890	HB-12		homeobox 12	homeobox 12 (HB-12); CONTAINS InterPro DOMAIN/s: Homeobox, conserved site (InterPro:IPR017970), Homeobox (InterPro:IPR001356), Homeodomain-like (InterPro:IPR009057), Helix-turn-helix motif, lambda-like repressor (InterPro:IPR000047), Leucine zipper, homeobox-associated (InterPro:IPR003106), Homeodomain-related (InterPro:IPR012287); BEST Arabidopsis thaliana protein match is: homeobox 7 (TAIR:AT2G…	GO:0003677;DNA binding|GO:0003700;DNA binding transcription factor activity|GO:0005515;protein binding|GO:0005634;nucleus|GO:0006351;transcription|GO:0006355;regulation of transcription|GO:0006970;response to osmotic stress|GO:0007275;multicellular organism development|GO:0009414;response to water deprivation|GO:0009615;response to virus|GO:0009737;response to abscisic acid|GO:0043565;sequence-sp…
TC_35967	778	1180	783	992	560	11630	7462	5368	8443	4.03599e-41	9.39363e-38	15		858.6	105.467	8225.75	1303.4	9.58042		TC_35967	AT1G62480.1	AT1G62480			Vacuolar calcium-binding protein-related	Vacuolar calcium-binding protein-related; INVOLVED IN: response to cadmium ion, response to salt stress; LOCATED IN: cellular_component unknown; EXPRESSED IN: 23 plant structures; EXPRESSED DURING: 13 growth stages; Has 21787 Blast hits to 9668 proteins in 1087 species: Archae - 111; Bacteria - 3941; Metazoa - 6730; Fungi - 2179; Plants - 741; Viruses - 179; Other Eukaryotes - 7906 (source: NCBI …	GO:0005575;cellular_component|GO:0009651;response to salt stress|GO:0046686;response to cadmium ion
TC_23748	9	6	8	10	14	97	74	78	110	2.74358e-23	1.71042e-20	56		9.4	1.32665	89.75	8.41006	9.54787		TC_23748	AT1G02220.1	AT1G02220	NAC005		NAC domain containing protein 5	NAC domain containing protein 3 (NAC005); FUNCTIONS IN: sequence-specific DNA binding transcription factor activity; INVOLVED IN: multicellular organismal development, regulation of transcription; LOCATED IN: cellular_component unknown; EXPRESSED IN: 17 plant structures; EXPRESSED DURING: LP.06 six leaves visible, LP.04 four leaves visible, 4 anthesis, 4 leaf senescence stage, petal differentiati…	GO:0003677;DNA binding|GO:0003700;DNA binding transcription factor activity|GO:0005634;nucleus|GO:0006351;transcription|GO:0006355;regulation of transcription|GO:0044212;transcription regulatory region DNA binding
TC_33132	3	11	12	4	4	46	37	94	79	6.76392e-15	1.24943e-12	189		6.8	1.93391	64	13.4722	9.41176		TC_33132	AT5G40010.1	AT5G40010	AATP1		AAA-ATPase 1	AAA-ATPase 1 (AATP1); FUNCTIONS IN: nucleoside-triphosphatase activity, ATPase activity, nucleotide binding, ATP binding; EXPRESSED IN: stem, inflorescence meristem, root, flower, stamen; EXPRESSED DURING: 4 anthesis, petal differentiation and expansion stage; CONTAINS InterPro DOMAIN/s: ATPase, AAA-type, core (InterPro:IPR003959), ATPase, AAA+ type, core (InterPro:IPR003593), ATPase, AAA-type, c…	GO:0000166;nucleotide binding|GO:0005524;ATP binding|GO:0005739;mitochondrion|GO:0005783;endoplasmic reticulum|GO:0009409;response to cold|GO:0009414;response to water deprivation|GO:0009651;response to salt stress|GO:0009737;response to abscisic acid|GO:0010154;fruit development|GO:0010431;seed maturation|GO:0016020;membrane|GO:0016021;integral component of membrane|GO:0016787;hydrolase activity…
TC_24705	4	11	10	7	4	81	49	50	86	1.46067e-17	3.9227e-15	130		7.2	1.46287	66.5	9.86999	9.23611		TC_24705	AT1G45010.1	AT1G45010			TRAM, LAG1 and CLN8 (TLC) lipid-sensing domain containing protein	TRAM, LAG1 and CLN8 (TLC) lipid-sensing domain containing protein; FUNCTIONS IN: molecular_function unknown; INVOLVED IN: biological_process unknown; LOCATED IN: endomembrane system, integral to membrane; CONTAINS InterPro DOMAIN/s: TRAM/LAG1/CLN8 homology domain (InterPro:IPR006634); BEST Arabidopsis thaliana protein match is: TRAM, LAG1 and CLN8 (TLC) lipid-sensing domain containing protein (TA…	GO:0008150;biological_process|GO:0016020;membrane|GO:0016021;integral component of membrane
TC_26015	4	4	7	6	3	60	23	50	40	4.96807e-14	8.22015e-12	211		4.8	0.734847	43.25	7.88855	9.01042		TC_26015	AT3G53190.1	AT3G53190			Pectin lyase-like superfamily protein	Pectin lyase-like superfamily protein; CONTAINS InterPro DOMAIN/s: Pectin lyase fold/virulence factor (InterPro:IPR011050), AmbAllergen (InterPro:IPR018082), Pectate lyase/Amb allergen (InterPro:IPR002022), Pectin lyase fold (InterPro:IPR012334); BEST Arabidopsis thaliana protein match is: Pectin lyase-like superfamily protein (TAIR:AT5G04310.1); Has 1735 Blast hits to 1728 proteins in 275 specie…	GO:0016020;membrane|GO:0016021;integral component of membrane|GO:0016829;lyase activity|GO:0030570;pectate lyase activity|GO:0031225;anchored component of membrane|GO:0045490;pectin catabolic process|GO:0046872;metal ion binding
TC_17628	101	123	76	74	78	369	331	591	1906	1.82919e-15	3.67015e-13	174		90.4	9.50053	799.25	373.345	8.84126		TC_17628	AT2G15480.1	AT2G15480	UGT73B5		UDP-glucosyl transferase 73B5	UDP-glucosyl transferase 73B5 (UGT73B5); FUNCTIONS IN: quercetin 3-O-glucosyltransferase activity, UDP-glycosyltransferase activity, UDP-glucosyltransferase activity, transferase activity, transferring glycosyl groups; INVOLVED IN: response to other organism; LOCATED IN: endomembrane system; EXPRESSED IN: 9 plant structures; EXPRESSED DURING: L mature pollen stage, M germinated pollen stage, LP.0…	GO:0006952;defense response|GO:0008152;metabolic process|GO:0016740;transferase activity|GO:0016757;transferase activity|GO:0016758;transferase activity|GO:0035251;UDP-glucosyltransferase activity|GO:0043231;intracellular membrane-bounded organelle|GO:0047893;flavonol 3-O-glucosyltransferase activity|GO:0051707;response to other organism|GO:0080043;quercetin 3-O-glucosyltransferase activity|GO:00…
TC_22412	26	17	16	35	12	264	175	164	145	2.10303e-19	7.26941e-17	101		21.2	4.14005	187	26.4039	8.82075		TC_22412	AT5G40730.1	AT5G40730	AGP24		arabinogalactan protein 24	arabinogalactan protein 24 (AGP24); Has 1807 Blast hits to 1807 proteins in 277 species: Archae - 0; Bacteria - 0; Metazoa - 736; Fungi - 347; Plants - 385; Viruses - 0; Other Eukaryotes - 339 (source: NCBI BLink).	GO:0005886;plasma membrane|GO:0008150;biological_process|GO:0016020;membrane|GO:0031225;anchored component of membrane
TC_25591	24	12	4	4	1	57	75	88	97	8.71867e-11	8.57426e-09	355		9	4.17133	79.25	8.68308	8.80556		TC_25591	AT4G30420.1	AT4G30420	UMAMIT34		nodulin MtN21 /EamA-like transporter family protein	nodulin MtN21 /EamA-like transporter family protein; FUNCTIONS IN: molecular_function unknown; INVOLVED IN: biological_process unknown; LOCATED IN: membrane; EXPRESSED IN: 19 plant structures; EXPRESSED DURING: 6 growth stages; CONTAINS InterPro DOMAIN/s: Protein of unknown function DUF6, transmembrane (InterPro:IPR000620); BEST Arabidopsis thaliana protein match is: nodulin MtN21 /EamA-like tran…	GO:0005886;plasma membrane|GO:0006810;transport|GO:0016020;membrane|GO:0016021;integral component of membrane|GO:0022857;transmembrane transporter activity|GO:0055085;transmembrane transport
TC_24762	5	3	10	6	4	63	30	55	49	2.93627e-15	5.69506e-13	180		5.6	1.2083	49.25	7.02822	8.79464		TC_24762	AT1G23965.1	AT1G23965			#N/A	unknown protein; FUNCTIONS IN: molecular_function unknown; INVOLVED IN: biological_process unknown; LOCATED IN: cellular_component unknown; BEST Arabidopsis thaliana protein match is: unknown protein (TAIR:AT1G70270.1); Has 30 Blast hits to 30 proteins in 8 species: Archae - 0; Bacteria - 0; Metazoa - 0; Fungi - 0; Plants - 30; Viruses - 0; Other Eukaryotes - 0 (source: NCBI BLink).	GO:0008150;biological_process|GO:0046983;protein dimerization activity
TC_26779	15	16	21	23	8	272	130	64	105	5.31526e-13	7.30577e-11	254		16.6	2.61916	142.75	45.18	8.5994		TC_26779	Bo5g116920.1	AT5G48485			Bifunctional inhibitor/lipid-transfer protein/seed storage 2S albumin superfamily protein	DEFECTIVE IN INDUCED RESISTANCE 1 (DIR1); FUNCTIONS IN: lipid binding, lipid transporter activity; INVOLVED IN: systemic acquired resistance, lipid transport; LOCATED IN: endomembrane system; EXPRESSED IN: 22 plant structures; EXPRESSED DURING: 13 growth stages; CONTAINS InterPro DOMAIN/s: Bifunctional inhibitor/plant lipid transfer protein/seed storage (InterPro:IPR016140), Plant lipid transfer …	#N/A
TC_9428	6	16	15	18	19	109	120	105	173	2.06835e-22	1.12829e-19	64		14.8	2.31084	126.75	15.7394	8.56419		TC_9428	AT1G76680.1	AT1G76680	OPR1		12-oxophytodienoate reductase 1	12-oxophytodienoate reductase 1 (OPR1); FUNCTIONS IN: 12-oxophytodienoate reductase activity; INVOLVED IN: in 7 processes; LOCATED IN: cellular_component unknown; EXPRESSED IN: 11 plant structures; EXPRESSED DURING: seedling growth, developing seed stage; CONTAINS InterPro DOMAIN/s: NADH:flavin oxidoreductase/NADH oxidase, N-terminal (InterPro:IPR001155), Aldolase-type TIM barrel (InterPro:IPR013…	GO:0003824;catalytic activity|GO:0005737;cytoplasm|GO:0005829;cytosol|GO:0006629;lipid metabolic process|GO:0006631;fatty acid metabolic process|GO:0006633;fatty acid biosynthetic process|GO:0009611;response to wounding|GO:0009751;response to salicylic acid|GO:0010181;FMN binding|GO:0016491;oxidoreductase activity|GO:0016629;12-oxophytodienoate reductase activity|GO:0031407;oxylipin metabolic pro…
TC_21377	3	0	1	2	0	9	15	11	6	7.22215e-07	2.83622e-05	889		1.2	0.583095	10.25	1.88746	8.54167		TC_21377	AT3G50220.1	AT3G50220	IRX15		Protein of unknown function (DUF579)	Protein of unknown function (DUF579); CONTAINS InterPro DOMAIN/s: Protein of unknown function DUF579 (InterPro:IPR021148), Conserved hypothetical protein CHP01627 (InterPro:IPR006514); BEST Arabidopsis thaliana protein match is: Protein of unknown function (DUF579) (TAIR:AT5G67210.1); Has 252 Blast hits to 252 proteins in 20 species: Archae - 0; Bacteria - 5; Metazoa - 0; Fungi - 0; Plants - 240;…	GO:0000139;Golgi membrane|GO:0005794;Golgi apparatus|GO:0009834;plant-type secondary cell wall biogenesis|GO:0016020;membrane|GO:0016021;integral component of membrane|GO:0045492;xylan biosynthetic process
TC_24103	13	9	14	10	7	112	55	76	113	1.3162e-18	4.03082e-16	114		10.6	1.28841	89	14.2302	8.39623		TC_24103	AT4G14540.1	AT4G14540	NFYB3		nuclear factor Y, subunit B3	nuclear factor Y, subunit B3 (NF-YB3); FUNCTIONS IN: sequence-specific DNA binding transcription factor activity; INVOLVED IN: regulation of transcription, DNA-dependent; LOCATED IN: nucleus, intracellular; EXPRESSED IN: 21 plant structures; EXPRESSED DURING: 13 growth stages; CONTAINS InterPro DOMAIN/s: Transcription factor, CBFA/NFYB, DNA topoisomerase (InterPro:IPR003957), Transcription factor…	GO:0003677;DNA binding|GO:0003700;DNA binding transcription factor activity|GO:0005515;protein binding|GO:0005634;nucleus|GO:0006351;transcription|GO:0006355;regulation of transcription|GO:0043565;sequence-specific DNA binding|GO:0046982;protein heterodimerization activity
TC_48708	34	56	25	41	50	172	175	196	833	7.70835e-13	1.03441e-10	260		41.2	5.5263	344	163.087	8.34951		TC_48708	AT1G71520.1	AT1G71520	ERF2		Integrase-type DNA-binding superfamily protein	Integrase-type DNA-binding superfamily protein; CONTAINS InterPro DOMAIN/s: DNA-binding, integrase-type (InterPro:IPR016177), Pathogenesis-related transcriptional factor/ERF, DNA-binding (InterPro:IPR001471); BEST Arabidopsis thaliana protein match is: Integrase-type DNA-binding superfamily protein (TAIR:AT1G22810.1); Has 4894 Blast hits to 4892 proteins in 218 species: Archae - 0; Bacteria - 0; …	GO:0003677;DNA binding|GO:0003700;DNA binding transcription factor activity|GO:0005634;nucleus|GO:0006351;transcription|GO:0006355;regulation of transcription|GO:0009873;ethylene-activated signaling pathway|GO:0010200;response to chitin
TC_22581	14	14	10	20	12	26	32	43	364	1.92506e-06	6.63959e-05	1012		14	1.67332	116.25	82.6583	8.30357		TC_22581	AT3G23230.1	AT3G23230	ERF98		Integrase-type DNA-binding superfamily protein	Integrase-type DNA-binding superfamily protein; CONTAINS InterPro DOMAIN/s: DNA-binding, integrase-type (InterPro:IPR016177), Pathogenesis-related transcriptional factor/ERF, DNA-binding (InterPro:IPR001471); BEST Arabidopsis thaliana protein match is: Integrase-type DNA-binding superfamily protein (TAIR:AT5G43410.1); Has 5843 Blast hits to 5635 proteins in 250 species: Archae - 0; Bacteria - 2; …	GO:0003677;DNA binding|GO:0003700;DNA binding transcription factor activity|GO:0005634;nucleus|GO:0006351;transcription|GO:0006355;regulation of transcription|GO:0009873;ethylene-activated signaling pathway|GO:0010200;response to chitin
TC_26766	17	12	13	9	3	96	68	77	116	7.09479e-18	1.98155e-15	125		10.8	2.33238	89.25	10.6566	8.26389		TC_26766	AT5G26330.1	AT5G26330			Cupredoxin superfamily protein	Cupredoxin superfamily protein; FUNCTIONS IN: electron carrier activity, copper ion binding; LOCATED IN: anchored to membrane; EXPRESSED IN: 16 plant structures; EXPRESSED DURING: 10 growth stages; CONTAINS InterPro DOMAIN/s: Plastocyanin-like (InterPro:IPR003245), Cupredoxin (InterPro:IPR008972); BEST Arabidopsis thaliana protein match is: Cupredoxin superfamily protein (TAIR:AT2G31050.1); Has 1…	GO:0009055;electron transfer activity|GO:0022900;electron transport chain|GO:0031225;anchored component of membrane|GO:0046658;anchored component of plasma membrane
TC_38455	73	70	80	86	22	793	414	532	424	2.99831e-20	1.18951e-17	88		66.2	11.3947	540.75	88.2245	8.16843		TC_38455	AT1G04040.1	AT1G04040			HAD superfamily, subfamily IIIB acid phosphatase	HAD superfamily, subfamily IIIB acid phosphatase ; FUNCTIONS IN: acid phosphatase activity; INVOLVED IN: biological_process unknown; LOCATED IN: cell wall, plasma membrane, vacuole, plant-type cell wall; EXPRESSED IN: 19 plant structures; EXPRESSED DURING: 9 growth stages; CONTAINS InterPro DOMAIN/s: Acid phosphatase (Class B) (InterPro:IPR005519), Vegetative storage protein/acid phosphatase (Int…	GO:0003993;acid phosphatase activity|GO:0005618;cell wall|GO:0005773;vacuole|GO:0005774;vacuolar membrane|GO:0009505;plant-type cell wall|GO:0009506;plasmodesma|GO:0016311;dephosphorylation
TC_28464	215	174	79	95	61	1331	631	980	1062	5.51805e-21	2.43856e-18	79		124.8	29.6756	1001	144.327	8.02083		TC_28464	AT1G62660.1	AT1G62660	BFRUCT3		Glycosyl hydrolases family 32 protein	Glycosyl hydrolases family 32 protein; FUNCTIONS IN: hydrolase activity, hydrolyzing O-glycosyl compounds; INVOLVED IN: sucrose catabolic process, using beta-fructofuranosidase, carbohydrate metabolic process; LOCATED IN: vacuole; EXPRESSED IN: 23 plant structures; EXPRESSED DURING: 12 growth stages; CONTAINS InterPro DOMAIN/s: Protein of unknown function DUF3357 (InterPro:IPR021792), Glycoside h…	GO:0000325;plant-type vacuole|GO:0004553;hydrolase activity|GO:0004564;beta-fructofuranosidase activity|GO:0004575;sucrose alpha-glucosidase activity|GO:0005773;vacuole|GO:0005775;vacuolar lumen|GO:0005975;carbohydrate metabolic process|GO:0005985;sucrose metabolic process|GO:0008152;metabolic process|GO:0009617;response to bacterium|GO:0009738;abscisic acid-activated signaling pathway|GO:0016020…
TC_27848	26	60	25	19	24	62	64	161	698	1.35214e-07	6.63936e-06	711		30.8	7.39865	246.25	152.345	7.99513		TC_27848	AT1G75270.1	AT1G75270	DHAR2		dehydroascorbate reductase 2	dehydroascorbate reductase 2 (DHAR2); FUNCTIONS IN: glutathione binding, glutathione dehydrogenase (ascorbate) activity; INVOLVED IN: protein amino acid glutathionylation; LOCATED IN: plasma membrane; EXPRESSED IN: 25 plant structures; EXPRESSED DURING: 16 growth stages; CONTAINS InterPro DOMAIN/s: Thioredoxin fold (InterPro:IPR012335), Glutathione S-transferase, C-terminal-like (InterPro:IPR0109…	GO:0004364;glutathione transferase activity|GO:0005515;protein binding|GO:0005737;cytoplasm|GO:0005829;cytosol|GO:0005886;plasma membrane|GO:0006749;glutathione metabolic process|GO:0009636;response to toxic substance|GO:0010731;protein glutathionylation|GO:0016491;oxidoreductase activity|GO:0016740;transferase activity|GO:0043295;glutathione binding|GO:0045174;glutathione dehydrogenase (ascorbat…
TC_66682	46	36	19	6	23	249	79	284	210	1.45838e-12	1.86501e-10	273		26	6.92098	205.5	44.793	7.90385		TC_66682	AT3G23450.1	AT3G23450			#N/A	unknown protein; FUNCTIONS IN: molecular_function unknown; INVOLVED IN: biological_process unknown; LOCATED IN: endomembrane system; EXPRESSED IN: 14 plant structures; EXPRESSED DURING: 8 growth stages; Has 694543 Blast hits to 47111 proteins in 2535 species: Archae - 1794; Bacteria - 163056; Metazoa - 258989; Fungi - 49151; Plants - 70496; Viruses - 8919; Other Eukaryotes - 142138 (source: NCBI …	GO:0003729;mRNA binding|GO:0008150;biological_process|GO:0016021;integral component of membrane
TC_62123	43	54	34	76	41	555	237	312	457	1.71036e-21	7.96161e-19	75		49.6	7.33894	390.25	71.4182	7.86794		TC_62123	AT4G25100.5	AT4G25100	FSD1		Fe superoxide dismutase 1	Fe superoxide dismutase 1 (FSD1); FUNCTIONS IN: superoxide dismutase activity, copper ion binding; INVOLVED IN: response to oxidative stress, response to cadmium ion, removal of superoxide radicals, response to copper ion, circadian rhythm; LOCATED IN: in 6 components; EXPRESSED IN: 22 plant structures; EXPRESSED DURING: 14 growth stages; CONTAINS InterPro DOMAIN/s: Manganese/iron superoxide dism…	GO:0004784;superoxide dismutase activity|GO:0005507;copper ion binding|GO:0005515;protein binding|GO:0005737;cytoplasm|GO:0005739;mitochondrion|GO:0005886;plasma membrane|GO:0006801;superoxide metabolic process|GO:0006979;response to oxidative stress|GO:0007623;circadian rhythm|GO:0009507;chloroplast|GO:0009536;plastid|GO:0009570;chloroplast stroma|GO:0009579;thylakoid|GO:0009642;response to ligh…
TC_49570	48	56	51	27	18	334	243	277	404	2.26889e-24	1.58423e-21	50		40	7.39594	314.5	35.2479	7.8625		TC_49570	AT2G27140.1	AT2G27140			HSP20-like chaperones superfamily protein	HSP20-like chaperones superfamily protein; FUNCTIONS IN: molecular_function unknown; INVOLVED IN: response to heat; LOCATED IN: membrane; EXPRESSED IN: 19 plant structures; EXPRESSED DURING: 12 growth stages; CONTAINS InterPro DOMAIN/s: Heat shock protein Hsp20 (InterPro:IPR002068), HSP20-like chaperone (InterPro:IPR008978); BEST Arabidopsis thaliana protein match is: HSP20-like chaperones superf…	GO:0003674;molecular_function|GO:0016020;membrane|GO:0016021;integral component of membrane
TC_48356	14	11	8	4	7	99	76	52	44	7.29471e-14	1.1635e-11	218		8.8	1.71464	67.75	12.439	7.69886		TC_48356	AT2G01520.1	AT2G01520	MLP328		MLP-like protein 328	MLP-like protein 328 (MLP328); FUNCTIONS IN: copper ion binding; INVOLVED IN: response to zinc ion; LOCATED IN: cellular_component unknown; EXPRESSED IN: 13 plant structures; EXPRESSED DURING: 7 growth stages; CONTAINS InterPro DOMAIN/s: Bet v I allergen (InterPro:IPR000916); BEST Arabidopsis thaliana protein match is: Polyketide cyclase/dehydrase and lipid transport superfamily protein (TAIR:AT4…	GO:0005507;copper ion binding|GO:0005829;cytosol|GO:0006952;defense response|GO:0009607;response to biotic stimulus|GO:0010043;response to zinc ion|GO:0010228;vegetative to reproductive phase transition of meristem|GO:0080184;response to phenylpropanoid
TC_26426	18	11	10	9	5	86	71	61	101	3.7665e-17	9.68853e-15	135		10.6	2.11187	79.75	8.75	7.52358		TC_26426	AT1G54400.1	AT1G54400	HSP20		HSP20-like chaperones superfamily protein	HSP20-like chaperones superfamily protein; CONTAINS InterPro DOMAIN/s: Heat shock protein Hsp20 (InterPro:IPR002068), HSP20-like chaperone (InterPro:IPR008978); BEST Arabidopsis thaliana protein match is: HSP20-like chaperones superfamily protein (TAIR:AT2G27140.1); Has 638 Blast hits to 638 proteins in 68 species: Archae - 0; Bacteria - 6; Metazoa - 0; Fungi - 34; Plants - 583; Viruses - 0; Othe…	GO:0003674;molecular_function|GO:0016020;membrane|GO:0016021;integral component of membrane
TC_24655	46	30	13	16	16	127	196	160	232	3.77417e-17	9.68853e-15	136		24.2	6.2	178.75	22.6619	7.38636		TC_24655	AT5G05250.1	AT5G05250			#N/A	unknown protein; BEST Arabidopsis thaliana protein match is: unknown protein (TAIR:AT3G56360.1); Has 30201 Blast hits to 17322 proteins in 780 species: Archae - 12; Bacteria - 1396; Metazoa - 17338; Fungi - 3422; Plants - 5037; Viruses - 0; Other Eukaryotes - 2996 (source: NCBI BLink).	GO:0008150;biological_process
TC_24646	19	22	26	28	11	144	119	133	221	4.01208e-20	1.55633e-17	90		21.2	2.98998	154.25	22.8304	7.27594		TC_24646	AT4G08555.1	AT4G08555			#N/A	unknown protein; FUNCTIONS IN: molecular_function unknown; INVOLVED IN: biological_process unknown; LOCATED IN: cellular_component unknown; EXPRESSED IN: cultured cell; Has 4 Blast hits to 4 proteins in 2 species: Archae - 0; Bacteria - 0; Metazoa - 0; Fungi - 0; Plants - 4; Viruses - 0; Other Eukaryotes - 0 (source: NCBI BLink).	GO:0005575;cellular_component|GO:0008150;biological_process
TC_42452	9	6	8	23	7	37	43	79	149	3.40182e-09	2.51619e-07	472		10.6	3.14006	77	25.7294	7.26415		TC_42452	AT5G13080.1	AT5G13080	WRKY75		WRKY DNA-binding protein 75	WRKY DNA-binding protein 75 (WRKY75); CONTAINS InterPro DOMAIN/s: DNA-binding WRKY (InterPro:IPR003657); BEST Arabidopsis thaliana protein match is: WRKY DNA-binding protein 45 (TAIR:AT3G01970.1); Has 1807 Blast hits to 1807 proteins in 277 species: Archae - 0; Bacteria - 0; Metazoa - 736; Fungi - 347; Plants - 385; Viruses - 0; Other Eukaryotes - 339 (source: NCBI BLink).	GO:0000122;negative regulation of transcription from RNA polymerase II promoter|GO:0000978;RNA polymerase II proximal promoter sequence-specific DNA binding|GO:0001046;core promoter sequence-specific DNA binding|GO:0003677;DNA binding|GO:0003700;DNA binding transcription factor activity|GO:0005634;nucleus|GO:0006351;transcription|GO:0006355;regulation of transcription|GO:0010055;atrichoblast diff…
TC_38602	7	7	6	7	3	52	30	44	48	6.3497e-15	1.18546e-12	187		6	0.774597	43.5	4.78714	7.25		TC_38602	AT4G25100.5	AT4G25100	FSD1		Fe superoxide dismutase 1	Fe superoxide dismutase 1 (FSD1); FUNCTIONS IN: superoxide dismutase activity, copper ion binding; INVOLVED IN: response to oxidative stress, response to cadmium ion, removal of superoxide radicals, response to copper ion, circadian rhythm; LOCATED IN: in 6 components; EXPRESSED IN: 22 plant structures; EXPRESSED DURING: 14 growth stages; CONTAINS InterPro DOMAIN/s: Manganese/iron superoxide dism…	GO:0004784;superoxide dismutase activity|GO:0005507;copper ion binding|GO:0005515;protein binding|GO:0005737;cytoplasm|GO:0005739;mitochondrion|GO:0005886;plasma membrane|GO:0006801;superoxide metabolic process|GO:0006979;response to oxidative stress|GO:0007623;circadian rhythm|GO:0009507;chloroplast|GO:0009536;plastid|GO:0009570;chloroplast stroma|GO:0009579;thylakoid|GO:0009642;response to ligh…
TC_25093	41	24	35	52	22	242	224	242	287	3.14492e-23	1.89303e-20	58		34.8	5.54437	248.75	13.4374	7.14799		TC_25093	AT2G29490.1	AT2G29490	GSTU1		glutathione S-transferase TAU 1	glutathione S-transferase TAU 1 (GSTU1); CONTAINS InterPro DOMAIN/s: Thioredoxin fold (InterPro:IPR012335), Glutathione S-transferase, C-terminal (InterPro:IPR004046), Glutathione S-transferase, C-terminal-like (InterPro:IPR010987), Glutathione S-transferase/chloride channel, C-terminal (InterPro:IPR017933), Glutathione S-transferase, N-terminal (InterPro:IPR004045), Thioredoxin-like fold (InterP…	GO:0004364;glutathione transferase activity|GO:0005515;protein binding|GO:0005737;cytoplasm|GO:0005829;cytosol|GO:0006749;glutathione metabolic process|GO:0009407;toxin catabolic process|GO:0009636;response to toxic substance|GO:0016740;transferase activity
TC_25766	775	956	557	450	216	6811	2956	2527	4596	6.66438e-17	1.65012e-14	141		590.8	128.207	4222.5	971.192	7.14709		TC_25766	AT1G12090.1	AT1G12090	ELP		extensin-like protein	extensin-like protein (ELP); FUNCTIONS IN: lipid binding; INVOLVED IN: lipid transport; LOCATED IN: endomembrane system; EXPRESSED IN: 22 plant structures; EXPRESSED DURING: 13 growth stages; CONTAINS InterPro DOMAIN/s: Bifunctional inhibitor/plant lipid transfer protein/seed storage (InterPro:IPR016140), Plant lipid transfer protein/seed storage/trypsin-alpha amylase inhibitor (InterPro:IPR00361…	#N/A
TC_24555	6	3	9	2	9	51	30	32	51	1.18889e-12	1.54212e-10	269		5.8	1.46287	41	5.78792	7.06897		TC_24555	AT1G28010.1	AT1G28010	ABCB14		P-glycoprotein 14	P-glycoprotein 14 (PGP14); FUNCTIONS IN: ATPase activity, coupled to transmembrane movement of substances; INVOLVED IN: transport, transmembrane transport; LOCATED IN: integral to membrane; EXPRESSED IN: 9 plant structures; EXPRESSED DURING: LP.04 four leaves visible, LP.02 two leaves visible, LP.12 twelve leaves visible; CONTAINS InterPro DOMAIN/s: ATPase, AAA+ type, core (InterPro:IPR003593), A…	GO:0000166;nucleotide binding|GO:0005524;ATP binding|GO:0016020;membrane|GO:0016021;integral component of membrane|GO:0016887;ATPase activity|GO:0042626;ATPase activity|GO:0055085;transmembrane transport
TC_67173	4	3	1	0	1	10	9	11	19	6.66221e-07	2.64609e-05	879		1.8	0.734847	12.25	2.28674	6.80556		TC_67173	AT1G76680.2	AT1G76680	OPR1		12-oxophytodienoate reductase 1	12-oxophytodienoate reductase 1 (OPR1); FUNCTIONS IN: 12-oxophytodienoate reductase activity; INVOLVED IN: in 7 processes; LOCATED IN: cellular_component unknown; EXPRESSED IN: 11 plant structures; EXPRESSED DURING: seedling growth, developing seed stage; CONTAINS InterPro DOMAIN/s: NADH:flavin oxidoreductase/NADH oxidase, N-terminal (InterPro:IPR001155), Aldolase-type TIM barrel (InterPro:IPR013…	GO:0003824;catalytic activity|GO:0005737;cytoplasm|GO:0005829;cytosol|GO:0006629;lipid metabolic process|GO:0006631;fatty acid metabolic process|GO:0006633;fatty acid biosynthetic process|GO:0009611;response to wounding|GO:0009751;response to salicylic acid|GO:0010181;FMN binding|GO:0016491;oxidoreductase activity|GO:0016629;12-oxophytodienoate reductase activity|GO:0031407;oxylipin metabolic pro…
TC_47372	57	76	37	20	11	255	148	270	415	1.02946e-11	1.17071e-09	307		40.2	11.9055	272	54.8619	6.76617		TC_47372	AT1G21310.1	AT1G21310	EXT3		extensin 3	extensin 3 (EXT3); FUNCTIONS IN: structural constituent of cell wall; INVOLVED IN: plant-type cell wall organization; LOCATED IN: endomembrane system; EXPRESSED IN: 7 plant structures; EXPRESSED DURING: 4 anthesis, F mature embryo stage, petal differentiation and expansion stage, E expanded cotyledon stage, D bilateral stage; CONTAINS InterPro DOMAIN/s: Extensin-like repeat (InterPro:IPR006706); …	GO:0005199;structural constituent of cell wall|GO:0005576;extracellular region|GO:0005618;cell wall|GO:0009530;primary cell wall|GO:0009664;plant-type cell wall organization|GO:0071555;cell wall organization
TC_69848	23	21	23	27	14	166	118	165	135	5.18626e-22	2.6241e-19	69		21.6	2.13542	146	11.7828	6.75926		TC_69848	AT1G78340.1	AT1G78340	GSTU22		glutathione S-transferase TAU 22	glutathione S-transferase TAU 22 (GSTU22); CONTAINS InterPro DOMAIN/s: Thioredoxin fold (InterPro:IPR012335), Glutathione S-transferase, C-terminal (InterPro:IPR004046), Glutathione S-transferase, C-terminal-like (InterPro:IPR010987), Glutathione S-transferase/chloride channel, C-terminal (InterPro:IPR017933), Glutathione S-transferase, N-terminal (InterPro:IPR004045), Thioredoxin-like fold (Inte…	GO:0004364;glutathione transferase activity|GO:0005515;protein binding|GO:0005737;cytoplasm|GO:0005829;cytosol|GO:0006749;glutathione metabolic process|GO:0009407;toxin catabolic process|GO:0009636;response to toxic substance|GO:0016740;transferase activity
TC_24310	5	3	7	9	3	28	32	51	35	2.42918e-12	2.99674e-10	283		5.4	1.16619	36.5	5.04149	6.75926		TC_24310	AT2G05530.1	AT2G05530			Glycine-rich protein family	Glycine-rich protein family; FUNCTIONS IN: molecular_function unknown; INVOLVED IN: biological_process unknown; LOCATED IN: endomembrane system; EXPRESSED IN: leaf whorl, root, leaf; EXPRESSED DURING: LP.04 four leaves visible; CONTAINS InterPro DOMAIN/s: Glycine rich protein (InterPro:IPR010800); BEST Arabidopsis thaliana protein match is: glycine-rich protein 3 (TAIR:AT2G05520.5); Has 32113 Bla…	GO:0008150;biological_process
TC_54766	1	5	2	1	2	20	9	13	17	4.16223e-08	2.36279e-06	615		2.2	0.734847	14.75	2.39357	6.70455		TC_54766	AT1G11500.1	AT1G11500			Protein of unknown function (DUF1218)	Protein of unknown function (DUF1218); FUNCTIONS IN: molecular_function unknown; INVOLVED IN: biological_process unknown; LOCATED IN: endomembrane system; CONTAINS InterPro DOMAIN/s: Protein of unknown function DUF1218 (InterPro:IPR009606); BEST Arabidopsis thaliana protein match is: Protein of unknown function (DUF1218) (TAIR:AT4G21310.1); Has 30201 Blast hits to 17322 proteins in 780 species: A…	GO:0008150;biological_process|GO:0016020;membrane|GO:0016021;integral component of membrane
TC_24592	22	6	15	12	4	96	73	71	74	7.73318e-13	1.03441e-10	261		11.8	3.2311	78.5	5.86657	6.65254		TC_24592	AT5G38770.1	AT5G38770	GDU7		glutamine dumper 7	glutamine dumper 7 (GDU7); Has 1807 Blast hits to 1807 proteins in 277 species: Archae - 0; Bacteria - 0; Metazoa - 736; Fungi - 347; Plants - 385; Viruses - 0; Other Eukaryotes - 339 (source: NCBI BLink).	GO:0006865;amino acid transport|GO:0016020;membrane|GO:0016021;integral component of membrane|GO:0080143;regulation of amino acid export
TC_37116	89	142	97	102	93	745	606	692	738	1.13388e-45	3.04508e-42	13		104.6	9.59479	695.25	31.988	6.64675		TC_37116	AT5G66170.3	AT5G66170	STR18		sulfurtransferase 18	sulfurtransferase 18 (STR18); CONTAINS InterPro DOMAIN/s: Rhodanese-like (InterPro:IPR001763); BEST Arabidopsis thaliana protein match is: Rhodanese/Cell cycle control phosphatase superfamily protein (TAIR:AT2G17850.1); Has 200 Blast hits to 200 proteins in 47 species: Archae - 2; Bacteria - 43; Metazoa - 0; Fungi - 0; Plants - 144; Viruses - 0; Other Eukaryotes - 11 (source: NCBI BLink).	GO:0004792;thiosulfate sulfurtransferase activity|GO:0005737;cytoplasm|GO:0016740;transferase activity
TC_49069	31	15	22	21	7	144	98	132	127	4.79044e-16	1.02054e-13	163		19.2	3.97995	125.25	9.75854	6.52344		TC_49069	AT2G42820.1	AT2G42820	HVA22F		HVA22-like protein F	HVA22-like protein F (HVA22F); FUNCTIONS IN: molecular_function unknown; INVOLVED IN: biological_process unknown; LOCATED IN: endomembrane system; CONTAINS InterPro DOMAIN/s: TB2/DP1/HVA22 related protein (InterPro:IPR004345); BEST Arabidopsis thaliana protein match is: HVA22 homologue A (TAIR:AT1G74520.1); Has 35333 Blast hits to 34131 proteins in 2444 species: Archae - 798; Bacteria - 22429; Me…	GO:0008150;biological_process|GO:0016020;membrane|GO:0016021;integral component of membrane
TC_56525	42	39	29	27	11	295	151	164	162	4.26032e-15	8.17232e-13	182		29.6	5.45527	193	34.1199	6.52027		TC_56525	AT4G30170.1	AT4G30170	PER45		Peroxidase family protein	Peroxidase family protein; FUNCTIONS IN: peroxidase activity, heme binding; INVOLVED IN: oxidation reduction, response to oxidative stress; LOCATED IN: endomembrane system; EXPRESSED IN: hypocotyl, root; CONTAINS InterPro DOMAIN/s: Haem peroxidase (InterPro:IPR010255), Plant peroxidase (InterPro:IPR000823), Peroxidases heam-ligand binding site (InterPro:IPR019793), Haem peroxidase, plant/fungal/b…	GO:0004601;peroxidase activity|GO:0005576;extracellular region|GO:0006979;response to oxidative stress|GO:0016491;oxidoreductase activity|GO:0020037;heme binding|GO:0042744;hydrogen peroxide catabolic process|GO:0046872;metal ion binding|GO:0055114;oxidation-reduction process|GO:0098869;cellular oxidant detoxification
TC_57989	66	57	30	41	16	398	182	190	317	8.11913e-14	1.2826e-11	221		42	9.00555	271.75	52.2213	6.47024		TC_57989	AT4G25100.5	AT4G25100	FSD1		Fe superoxide dismutase 1	Fe superoxide dismutase 1 (FSD1); FUNCTIONS IN: superoxide dismutase activity, copper ion binding; INVOLVED IN: response to oxidative stress, response to cadmium ion, removal of superoxide radicals, response to copper ion, circadian rhythm; LOCATED IN: in 6 components; EXPRESSED IN: 22 plant structures; EXPRESSED DURING: 14 growth stages; CONTAINS InterPro DOMAIN/s: Manganese/iron superoxide dism…	GO:0004784;superoxide dismutase activity|GO:0005507;copper ion binding|GO:0005515;protein binding|GO:0005737;cytoplasm|GO:0005739;mitochondrion|GO:0005886;plasma membrane|GO:0006801;superoxide metabolic process|GO:0006979;response to oxidative stress|GO:0007623;circadian rhythm|GO:0009507;chloroplast|GO:0009536;plastid|GO:0009570;chloroplast stroma|GO:0009579;thylakoid|GO:0009642;response to ligh…
TC_54077	25	25	27	17	19	120	102	135	225	1.51722e-19	5.35041e-17	99		22.6	1.93907	145.5	27.345	6.43805		TC_54077	AT3G53480.1	AT3G53480	ABCG37		pleiotropic drug resistance 9	pleiotropic drug resistance 9 (PDR9); FUNCTIONS IN: ATPase activity, coupled to transmembrane movement of substances, transporter activity; INVOLVED IN: cellular response to indolebutyric acid stimulus, drug transmembrane transport, root development, auxin polar transport; LOCATED IN: plasma membrane; EXPRESSED IN: 7 plant structures; EXPRESSED DURING: 4 anthesis; CONTAINS InterPro DOMAIN/s: ATPa…	GO:0000166;nucleotide binding|GO:0005215;transporter activity|GO:0005524;ATP binding|GO:0005886;plasma membrane|GO:0006855;drug transmembrane transport|GO:0009506;plasmodesma|GO:0009926;auxin polar transport|GO:0016020;membrane|GO:0016021;integral component of membrane|GO:0016887;ATPase activity|GO:0042626;ATPase activity|GO:0048364;root development|GO:0055085;transmembrane transport|GO:0071366;c…
TC_49957	6	10	9	4	5	57	32	34	52	4.63406e-13	6.49736e-11	249		6.8	1.15758	43.75	6.30311	6.43382		TC_49957	AT1G45130.1	AT1G45130	BGAL5		beta-galactosidase 5	beta-galactosidase 5 (BGAL5); FUNCTIONS IN: cation binding, beta-galactosidase activity, hydrolase activity, hydrolyzing O-glycosyl compounds, catalytic activity; INVOLVED IN: lactose catabolic process, using glucoside 3-dehydrogenase, carbohydrate metabolic process, lactose catabolic process via UDP-galactose, lactose catabolic process; LOCATED IN: endomembrane system; EXPRESSED IN: 24 plant str…	GO:0004553;hydrolase activity|GO:0004565;beta-galactosidase activity|GO:0005576;extracellular region|GO:0005773;vacuole|GO:0005975;carbohydrate metabolic process|GO:0008152;metabolic process|GO:0009505;plant-type cell wall|GO:0016787;hydrolase activity|GO:0016798;hydrolase activity|GO:0048046;apoplast
TC_13835	14	31	4	7	7	14	12	23	275	0.000563725	0.00673076	2924		12.6	4.88467	81	64.7109	6.42857		TC_13835	AT5G47220.1	AT5G47220	ERF2		ethylene responsive element binding factor 2	ethylene responsive element binding factor 2 (ERF2); CONTAINS InterPro DOMAIN/s: DNA-binding, integrase-type (InterPro:IPR016177), Pathogenesis-related transcriptional factor/ERF, DNA-binding (InterPro:IPR001471); BEST Arabidopsis thaliana protein match is: ethylene responsive element binding factor 1 (TAIR:AT4G17500.1); Has 1807 Blast hits to 1807 proteins in 277 species: Archae - 0; Bacteria - …	GO:0003677;DNA binding|GO:0003700;DNA binding transcription factor activity|GO:0005634;nucleus|GO:0006351;transcription|GO:0006355;regulation of transcription|GO:0006952;defense response|GO:0009864;induced systemic resistance|GO:0009873;ethylene-activated signaling pathway|GO:0010087;phloem or xylem histogenesis|GO:0010200;response to chitin|GO:0045893;positive regulation of transcription|GO:0051…
TC_22389	58	44	29	31	14	281	210	154	260	1.1793e-15	2.4077e-13	171		35.2	7.42563	226.25	28.3148	6.42756		TC_22389	AT5G22430.1	AT5G22430			Pollen Ole e 1 allergen and extensin family protein	Pollen Ole e 1 allergen and extensin family protein; CONTAINS InterPro DOMAIN/s: Pollen Ole e 1 allergen/extensin (InterPro:IPR006041); BEST Arabidopsis thaliana protein match is: Pollen Ole e 1 allergen and extensin family protein (TAIR:AT2G27385.3); Has 30201 Blast hits to 17322 proteins in 780 species: Archae - 12; Bacteria - 1396; Metazoa - 17338; Fungi - 3422; Plants - 5037; Viruses - 0; Oth…	GO:0003674;molecular_function|GO:0008150;biological_process|GO:0031225;anchored component of membrane
TC_26007	10	11	2	10	0	90	15	24	39	1.39551e-05	0.000350252	1391		6.6	2.31517	42	16.7481	6.36364		TC_26007	AT1G12100.1	AT1G12100			Bifunctional inhibitor/lipid-transfer protein/seed storage 2S albumin superfamily protein	Bifunctional inhibitor/lipid-transfer protein/seed storage 2S albumin superfamily protein; FUNCTIONS IN: lipid binding; INVOLVED IN: lipid transport; LOCATED IN: endomembrane system; EXPRESSED IN: shoot apex, embryo, flower, leaf, seed; EXPRESSED DURING: petal differentiation and expansion stage, E expanded cotyledon stage; CONTAINS InterPro DOMAIN/s: Bifunctional inhibitor/plant lipid transfer p…	#N/A
TC_25887	29	13	46	33	34	403	274	68	40	6.57995e-07	2.61639e-05	878		31	5.31977	196.25	86.4353	6.33065		TC_25887	Bo7g095400.1	AT5G26220			ChaC-like family protein	ChaC-like family protein; CONTAINS InterPro DOMAIN/s: ChaC-like protein (InterPro:IPR006840); BEST Arabidopsis thaliana protein match is: ChaC-like family protein (TAIR:AT4G31290.1); Has 1807 Blast hits to 1807 proteins in 277 species: Archae - 0; Bacteria - 0; Metazoa - 736; Fungi - 347; Plants - 385; Viruses - 0; Other Eukaryotes - 339 (source: NCBI BLink).	GO:0003839;gamma-glutamylcyclotransferase activity|GO:0006751;glutathione catabolic process
TC_25543	30	13	20	10	23	134	119	100	124	1.6029e-17	4.23943e-15	132		19.2	3.56931	119.25	7.13413	6.21094		TC_25543	AT5G53710.1	AT5G53710			#N/A	unknown protein; FUNCTIONS IN: molecular_function unknown; INVOLVED IN: biological_process unknown; LOCATED IN: endomembrane system; EXPRESSED IN: 8 plant structures; EXPRESSED DURING: 4 anthesis, C globular stage, petal differentiation and expansion stage; Has 30201 Blast hits to 17322 proteins in 780 species: Archae - 12; Bacteria - 1396; Metazoa - 17338; Fungi - 3422; Plants - 5037; Viruses - …	GO:0008150;biological_process
TC_26322	38	22	25	23	12	215	101	122	158	7.28372e-15	1.33836e-12	190		24	4.15933	149	24.9499	6.20833		TC_26322	AT1G65590.1	AT1G65590	HEXO3		beta-hexosaminidase 3	beta-hexosaminidase 3 (HEXO3); FUNCTIONS IN: hexosaminidase activity, beta-N-acetylhexosaminidase activity; INVOLVED IN: carbohydrate metabolic process; LOCATED IN: cell wall, plasma membrane, plant-type cell wall; EXPRESSED IN: 12 plant structures; EXPRESSED DURING: L mature pollen stage, M germinated pollen stage, 4 anthesis, petal differentiation and expansion stage, E expanded cotyledon stage…	GO:0004553;hydrolase activity|GO:0004563;beta-N-acetylhexosaminidase activity|GO:0005618;cell wall|GO:0005886;plasma membrane|GO:0005975;carbohydrate metabolic process|GO:0008152;metabolic process|GO:0009505;plant-type cell wall|GO:0015929;hexosaminidase activity|GO:0016020;membrane|GO:0016787;hydrolase activity|GO:0016798;hydrolase activity|GO:0102148;N-acetyl-beta-D-galactosaminidase activity
TC_49248	60	56	48	36	49	217	162	255	602	4.79401e-16	1.02054e-13	164		49.8	4.10366	309	99.5147	6.20482		TC_49248	AT1G55920.1	AT1G55920	SAT1		serine acetyltransferase 2;1	serine acetyltransferase 2;1 (SERAT2;1); FUNCTIONS IN: serine O-acetyltransferase activity; INVOLVED IN: cellular response to sulfate starvation, response to cold; LOCATED IN: cytosol, chloroplast, nucleus; EXPRESSED IN: 22 plant structures; EXPRESSED DURING: 13 growth stages; CONTAINS InterPro DOMAIN/s: Hexapeptide transferase, conserved site (InterPro:IPR018357), Serine O-acetyltransferase (Int…	GO:0005515;protein binding|GO:0005634;nucleus|GO:0005737;cytoplasm|GO:0005829;cytosol|GO:0006535;cysteine biosynthetic process from serine|GO:0008652;cellular amino acid biosynthetic process|GO:0009001;serine O-acetyltransferase activity|GO:0009409;response to cold|GO:0009507;chloroplast|GO:0009536;plastid|GO:0009970;cellular response to sulfate starvation|GO:0016740;transferase activity|GO:00167…
TC_49014	49	55	38	35	19	322	196	225	228	3.00812e-19	1.0296e-16	102		39.2	6.21611	242.75	27.3842	6.1926		TC_49014	Bo2g164040.1	AT5G62280			Protein of unknown function (DUF1442)	Protein of unknown function (DUF1442); CONTAINS InterPro DOMAIN/s: Protein of unknown function DUF1442 (InterPro:IPR009902); BEST Arabidopsis thaliana protein match is: Protein of unknown function (DUF1442) (TAIR:AT2G45360.1); Has 92 Blast hits to 92 proteins in 12 species: Archae - 0; Bacteria - 0; Metazoa - 0; Fungi - 0; Plants - 92; Viruses - 0; Other Eukaryotes - 0 (source: NCBI BLink).	#N/A
TC_25208	29	21	26	26	19	152	135	174	130	5.35161e-22	2.66908e-19	70		24.2	1.82757	147.75	9.93626	6.10537		TC_25208	Bo7g087200.1	AT3G29034			#N/A	unknown protein; Has 7 Blast hits to 7 proteins in 3 species: Archae - 0; Bacteria - 0; Metazoa - 0; Fungi - 0; Plants - 7; Viruses - 0; Other Eukaryotes - 0 (source: NCBI BLink).	GO:0016020;membrane|GO:0016021;integral component of membrane
TC_45829	43	50	22	27	10	320	106	118	197	2.07359e-10	1.91011e-08	379		30.4	7.21526	185.25	49.2432	6.09375		TC_45829	AT2G40970.1	AT2G40970	MYBC1		Homeodomain-like superfamily protein	MYBC1; CONTAINS InterPro DOMAIN/s: Homeodomain-like (InterPro:IPR009057), Myb, DNA-binding (InterPro:IPR014778), HTH transcriptional regulator, Myb-type, DNA-binding (InterPro:IPR017930), Myb-like DNA-binding domain, SHAQKYF class (InterPro:IPR006447), Homeodomain-related (InterPro:IPR012287); BEST Arabidopsis thaliana protein match is: Homeodomain-like superfamily protein (TAIR:AT3G10760.1); Has…	GO:0003677;DNA binding|GO:0003700;DNA binding transcription factor activity|GO:0005634;nucleus|GO:0006351;transcription|GO:0006355;regulation of transcription|GO:0009409;response to cold
TC_41220	121	122	94	180	92	946	507	757	752	9.74607e-25	7.23946e-22	47		121.8	15.8884	740.5	89.9801	6.07964		TC_41220	AT4G25100.5	AT4G25100	FSD1		Fe superoxide dismutase 1	Fe superoxide dismutase 1 (FSD1); FUNCTIONS IN: superoxide dismutase activity, copper ion binding; INVOLVED IN: response to oxidative stress, response to cadmium ion, removal of superoxide radicals, response to copper ion, circadian rhythm; LOCATED IN: in 6 components; EXPRESSED IN: 22 plant structures; EXPRESSED DURING: 14 growth stages; CONTAINS InterPro DOMAIN/s: Manganese/iron superoxide dism…	GO:0004784;superoxide dismutase activity|GO:0005507;copper ion binding|GO:0005515;protein binding|GO:0005737;cytoplasm|GO:0005739;mitochondrion|GO:0005886;plasma membrane|GO:0006801;superoxide metabolic process|GO:0006979;response to oxidative stress|GO:0007623;circadian rhythm|GO:0009507;chloroplast|GO:0009536;plastid|GO:0009570;chloroplast stroma|GO:0009579;thylakoid|GO:0009642;response to ligh…
TC_55693	125	132	106	72	86	713	536	629	643	9.71035e-37	1.88338e-33	18		104.2	11.3508	630.25	36.3945	6.04846		TC_55693	AT3G25690.2	AT3G25690	CHUP1		Hydroxyproline-rich glycoprotein family protein	CHLOROPLAST UNUSUAL POSITIONING 1 (CHUP1); INVOLVED IN: chloroplast relocation; LOCATED IN: chloroplast outer membrane, chloroplast; EXPRESSED IN: 22 plant structures; EXPRESSED DURING: 13 growth stages; BEST Arabidopsis thaliana protein match is: Tetratricopeptide repeat (TPR)-like superfamily protein (TAIR:AT4G18570.1); Has 95745 Blast hits to 54491 proteins in 2679 species: Archae - 1109; Bact…	GO:0009507;chloroplast|GO:0009527;plastid outer membrane|GO:0009536;plastid|GO:0009707;chloroplast outer membrane|GO:0009902;chloroplast relocation|GO:0016020;membrane
TC_41461	13	22	21	15	14	94	70	109	138	5.63659e-18	1.61299e-15	122		17	1.87083	102.75	14.2324	6.04412		TC_41461	AT5G26280.1	AT5G26280			TRAF-like family protein	TRAF-like family protein; FUNCTIONS IN: molecular_function unknown; INVOLVED IN: biological_process unknown; LOCATED IN: membrane; EXPRESSED IN: 8 plant structures; EXPRESSED DURING: seedling growth; CONTAINS InterPro DOMAIN/s: TRAF-like (InterPro:IPR008974), MATH (InterPro:IPR002083); BEST Arabidopsis thaliana protein match is: TRAF-like family protein (TAIR:AT5G26300.1); Has 30201 Blast hits to…	GO:0005515;protein binding|GO:0009506;plasmodesma|GO:0016020;membrane
TC_45149	544	310	401	349	443	554	457	2045	6814	7.20941e-07	2.8344e-05	888		409.4	40.5248	2467.5	1493.71	6.02711		TC_45149	AT2G41740.1	AT2G41740	VLN2		villin 2	villin 2 (VLN2); FUNCTIONS IN: actin binding, protein binding; INVOLVED IN: cytoskeleton organization; LOCATED IN: cellular_component unknown; EXPRESSED IN: 24 plant structures; EXPRESSED DURING: 15 growth stages; CONTAINS InterPro DOMAIN/s: Gelsolin (InterPro:IPR007122), Villin headpiece (InterPro:IPR003128), Gelsolin domain (InterPro:IPR007123); BEST Arabidopsis thaliana protein match is: villi…	GO:0003779;actin binding|GO:0005515;protein binding|GO:0005737;cytoplasm|GO:0005856;cytoskeleton|GO:0007010;cytoskeleton organization|GO:0051015;actin filament binding|GO:0051017;actin filament bundle assembly|GO:0051693;actin filament capping
TC_24717	8	5	14	5	7	46	37	48	57	7.37132e-14	1.16976e-11	220		7.8	1.65529	47	4.10284	6.02564		TC_24717	AT2G47950.1	AT2G47950			#N/A	unknown protein; FUNCTIONS IN: molecular_function unknown; INVOLVED IN: biological_process unknown; LOCATED IN: endomembrane system; EXPRESSED IN: root, flower; EXPRESSED DURING: petal differentiation and expansion stage; BEST Arabidopsis thaliana protein match is: unknown protein (TAIR:AT3G62990.1); Has 22 Blast hits to 22 proteins in 5 species: Archae - 0; Bacteria - 0; Metazoa - 0; Fungi - 0; …	GO:0008150;biological_process
TC_342	4	3	1	0	1	10	12	14	7	3.89215e-06	0.00012165	1117		1.8	0.734847	10.75	1.49304	5.97222		TC_342	AT3G61180.1	AT3G61180			RING/U-box superfamily protein	RING/U-box superfamily protein; FUNCTIONS IN: zinc ion binding; LOCATED IN: plasma membrane; EXPRESSED IN: 25 plant structures; EXPRESSED DURING: 14 growth stages; CONTAINS InterPro DOMAIN/s: Zinc finger, RING-type (InterPro:IPR001841), Zinc finger, C3HC4 RING-type (InterPro:IPR018957); BEST Arabidopsis thaliana protein match is: Zinc finger, C3HC4 type (RING finger) family protein (TAIR:AT4G1168…	GO:0005774;vacuolar membrane|GO:0016020;membrane|GO:0016021;integral component of membrane|GO:0016567;protein ubiquitination|GO:0043161;proteasome-mediated ubiquitin-dependent protein catabolic process|GO:0061630;ubiquitin protein ligase activity
TC_25851	2	2	4	9	0	31	10	34	6	5.44133e-05	0.00107691	1764		3.4	1.53623	20.25	7.1458	5.95588		TC_25851	Bo6g119390.1	AT1G75250			RAD-like 6	RAD-like 6 (RL6); CONTAINS InterPro DOMAIN/s: SANT, DNA-binding (InterPro:IPR001005), Molecular chaperone, heat shock protein, Hsp40, DnaJ (InterPro:IPR015609), Homeodomain-like (InterPro:IPR009057); BEST Arabidopsis thaliana protein match is: RAD-like 5 (TAIR:AT1G19510.1); Has 590 Blast hits to 589 proteins in 66 species: Archae - 0; Bacteria - 0; Metazoa - 121; Fungi - 0; Plants - 466; Viruses …	#N/A
TC_49282	546	264	356	101	100	1699	1411	1850	1455	1.89205e-12	2.38467e-10	277		273.4	83.9676	1603.75	103.678	5.86595		TC_49282	AT1G10060.2	AT1G10060	BCAT-1		branched-chain amino acid transaminase 1	branched-chain amino acid transaminase 1 (BCAT-1); FUNCTIONS IN: branched-chain-amino-acid transaminase activity, protein binding, catalytic activity; INVOLVED IN: branched chain family amino acid metabolic process, metabolic process; LOCATED IN: mitochondrion; EXPRESSED IN: 15 plant structures; EXPRESSED DURING: 8 growth stages; CONTAINS InterPro DOMAIN/s: Aminotransferase, class IV (InterPro:IP…	GO:0003824;catalytic activity|GO:0004084;branched-chain-amino-acid transaminase activity|GO:0005515;protein binding|GO:0005739;mitochondrion|GO:0006552;leucine catabolic process|GO:0006574;valine catabolic process|GO:0008152;metabolic process|GO:0008483;transaminase activity|GO:0008652;cellular amino acid biosynthetic process|GO:0009081;branched-chain amino acid metabolic process|GO:0009082;branc…
TC_25053	28	41	35	31	11	217	84	171	210	2.70808e-13	3.97245e-11	238		29.2	5.04381	170.5	30.5573	5.83904		TC_25053	AT2G03770.1	AT2G03770	SOT13		P-loop containing nucleoside triphosphate hydrolases superfamily protein	P-loop containing nucleoside triphosphate hydrolases superfamily protein; FUNCTIONS IN: sulfotransferase activity; CONTAINS InterPro DOMAIN/s: Sulfotransferase domain (InterPro:IPR000863); BEST Arabidopsis thaliana protein match is: sulphotransferase 12 (TAIR:AT2G03760.1); Has 2856 Blast hits to 2814 proteins in 190 species: Archae - 0; Bacteria - 223; Metazoa - 1695; Fungi - 1; Plants - 540; Vir…	GO:0005737;cytoplasm|GO:0008146;sulfotransferase activity|GO:0009812;flavonoid metabolic process|GO:0016740;transferase activity|GO:1990135;flavonoid sulfotransferase activity
TC_26965	318	289	282	180	197	1505	1257	1395	1747	1.34498e-46	3.913e-43	12		253.2	27.2276	1476	103.603	5.82938		TC_26965	AT1G32100.1	AT1G32100	PRR1		pinoresinol reductase 1	pinoresinol reductase 1 (PRR1); CONTAINS InterPro DOMAIN/s: NAD(P)-binding domain (InterPro:IPR016040), NmrA-like (InterPro:IPR008030); BEST Arabidopsis thaliana protein match is: pinoresinol reductase 2 (TAIR:AT4G13660.1); Has 2085 Blast hits to 2085 proteins in 479 species: Archae - 27; Bacteria - 779; Metazoa - 2; Fungi - 496; Plants - 600; Viruses - 0; Other Eukaryotes - 181 (source: NCBI BLi…	GO:0009807;lignan biosynthetic process|GO:0010283;pinoresinol reductase activity|GO:0016491;oxidoreductase activity|GO:0055114;oxidation-reduction process
TC_26134	38	26	14	6	4	113	56	99	140	3.83031e-08	2.21158e-06	604		17.6	6.4	102	17.5357	5.79545		TC_26134	AT1G20850.1	AT1G20850	XCP2		xylem cysteine peptidase 2	xylem cysteine peptidase 2 (XCP2); FUNCTIONS IN: cysteine-type peptidase activity, peptidase activity; INVOLVED IN: proteolysis, developmental programmed cell death; LOCATED IN: cell wall; EXPRESSED IN: 23 plant structures; EXPRESSED DURING: 13 growth stages; CONTAINS InterPro DOMAIN/s: Peptidase C1A, papain (InterPro:IPR013128), Proteinase inhibitor I29, cathepsin propeptide (InterPro:IPR013201)…	GO:0004197;cysteine-type endopeptidase activity|GO:0005515;protein binding|GO:0005615;extracellular space|GO:0005618;cell wall|GO:0005764;lysosome|GO:0005773;vacuole|GO:0005886;plasma membrane|GO:0006508;proteolysis|GO:0006952;defense response|GO:0008233;peptidase activity|GO:0008234;cysteine-type peptidase activity|GO:0010623;programmed cell death involved in cell development|GO:0016020;membrane…
TC_24904	36	34	15	32	28	250	134	131	149	2.71608e-15	5.29741e-13	179		29	3.74166	166	28.2754	5.72414		TC_24904	AT3G54880.1	AT3G54880			#N/A	unknown protein; BEST Arabidopsis thaliana protein match is: unknown protein (TAIR:AT5G25360.2); Has 137 Blast hits to 137 proteins in 19 species: Archae - 0; Bacteria - 0; Metazoa - 0; Fungi - 0; Plants - 136; Viruses - 0; Other Eukaryotes - 1 (source: NCBI BLink).	#N/A
TC_69348	112	103	75	41	31	482	295	396	458	9.07348e-16	1.88555e-13	168		72.4	16.1419	407.75	41.722	5.63191		TC_69348	AT3G16470.2	AT3G16470	JAL35		Mannose-binding lectin superfamily protein	JASMONATE RESPONSIVE 1 (JR1); INVOLVED IN: response to jasmonic acid stimulus, response to salt stress, response to cold, response to wounding; LOCATED IN: chloroplast, nucleus, vacuole, membrane; EXPRESSED IN: 23 plant structures; EXPRESSED DURING: 15 growth stages; CONTAINS InterPro DOMAIN/s: Mannose-binding lectin (InterPro:IPR001229); BEST Arabidopsis thaliana protein match is: myrosinase-bin…	GO:0005515;protein binding|GO:0005634;nucleus|GO:0005773;vacuole|GO:0009409;response to cold|GO:0009506;plasmodesma|GO:0009507;chloroplast|GO:0009611;response to wounding|GO:0009651;response to salt stress|GO:0009753;response to jasmonic acid|GO:0010228;vegetative to reproductive phase transition of meristem|GO:0016020;membrane|GO:0030246;carbohydrate binding
TC_45331	145	336	80	128	146	94	117	1278	2242	0.000105979	0.00182083	2032		167	43.9181	932.75	516.582	5.58533		TC_45331	AT4G37370.1	AT4G37370	CYP81D8		cytochrome P450, family 81, subfamily D, polypeptide 8	cytochrome P450, family 81, subfamily D, polypeptide 8 (CYP81D8); FUNCTIONS IN: electron carrier activity, monooxygenase activity, iron ion binding, oxygen binding, heme binding; INVOLVED IN: response to karrikin; LOCATED IN: endoplasmic reticulum, plasma membrane; EXPRESSED IN: 20 plant structures; EXPRESSED DURING: 13 growth stages; CONTAINS InterPro DOMAIN/s: Cytochrome P450 (InterPro:IPR00112…	GO:0004497;monooxygenase activity|GO:0005506;iron ion binding|GO:0005783;endoplasmic reticulum|GO:0005886;plasma membrane|GO:0016020;membrane|GO:0016021;integral component of membrane|GO:0016491;oxidoreductase activity|GO:0016705;oxidoreductase activity|GO:0016709;oxidoreductase activity|GO:0020037;heme binding|GO:0042343;indole glucosinolate metabolic process|GO:0044550;secondary metabolite bios…
TC_15207	1	5	4	3	4	7	15	26	27	3.61231e-07	1.56274e-05	807		3.4	0.678233	18.75	4.76751	5.51471		TC_15207	AT5G05220.1	AT5G05220			#N/A	unknown protein; Has 30201 Blast hits to 17322 proteins in 780 species: Archae - 12; Bacteria - 1396; Metazoa - 17338; Fungi - 3422; Plants - 5037; Viruses - 0; Other Eukaryotes - 2996 (source: NCBI BLink).	GO:0008150;biological_process|GO:0009507;chloroplast
TC_24182	46	33	8	13	5	71	66	167	157	5.33913e-07	2.21026e-05	843		21	7.93095	115.25	27.0874	5.4881		TC_24182	AT3G25240.1	AT3G25240			Protein of unknown function (DUF506)	Protein of unknown function (DUF506) ; CONTAINS InterPro DOMAIN/s: Protein of unknown function DUF506, plant (InterPro:IPR006502); BEST Arabidopsis thaliana protein match is: Protein of unknown function (DUF506) (TAIR:AT3G07350.1); Has 379 Blast hits to 377 proteins in 24 species: Archae - 0; Bacteria - 0; Metazoa - 0; Fungi - 0; Plants - 377; Viruses - 0; Other Eukaryotes - 2 (source: NCBI BLink…	GO:0005524;ATP binding
TC_56612	41	20	35	39	26	168	149	160	229	2.60264e-18	7.63557e-16	119		32.2	3.99249	176.5	17.9281	5.48137		TC_56612	AT2G16720.1	AT2G16720	MYB7		myb domain protein 7	myb domain protein 7 (MYB7); CONTAINS InterPro DOMAIN/s: SANT, DNA-binding (InterPro:IPR001005), Homeodomain-like (InterPro:IPR009057), Myb, DNA-binding (InterPro:IPR014778), HTH transcriptional regulator, Myb-type, DNA-binding (InterPro:IPR017930), Homeodomain-related (InterPro:IPR012287), Myb transcription factor (InterPro:IPR015495); BEST Arabidopsis thaliana protein match is: myb domain prote…	GO:0000981;RNA polymerase II transcription factor activity|GO:0001135;transcription factor activity|GO:0003677;DNA binding|GO:0003700;DNA binding transcription factor activity|GO:0005515;protein binding|GO:0005634;nucleus|GO:0006351;transcription|GO:0006355;regulation of transcription|GO:0006357;regulation of transcription from RNA polymerase II promoter|GO:0009651;response to salt stress|GO:0009…
TC_49740	552	415	422	290	323	3073	1815	1911	1918	1.42516e-31	1.77697e-28	28		400.4	45.739	2179.25	298.842	5.44268		TC_49740	Bo3g017690.1	AT5G59870	HTA6		histone H2A 6	histone H2A 6 (HTA6); FUNCTIONS IN: DNA binding; INVOLVED IN: nucleosome assembly; LOCATED IN: nucleolus; EXPRESSED IN: 27 plant structures; EXPRESSED DURING: 13 growth stages; CONTAINS InterPro DOMAIN/s: Histone H2A (InterPro:IPR002119), Histone-fold (InterPro:IPR009072), Histone core (InterPro:IPR007125); BEST Arabidopsis thaliana protein match is: histone H2A 12 (TAIR:AT5G02560.1); Has 1807 Bl…	GO:0000786;nucleosome|GO:0003677;DNA binding|GO:0005634;nucleus|GO:0005694;chromosome|GO:0046982;protein heterodimerization activity
TC_34955	48	95	33	24	19	37	32	194	683	0.000241039	0.00349478	2407		43.8	13.7164	236.5	153.511	5.39954		TC_34955	AT1G27730.1	AT1G27730	ZAT1		salt tolerance zinc finger	salt tolerance zinc finger (STZ); CONTAINS InterPro DOMAIN/s: Zinc finger, C2H2-like (InterPro:IPR015880), Zinc finger, C2H2-type (InterPro:IPR007087); BEST Arabidopsis thaliana protein match is: zinc finger of Arabidopsis thaliana 6 (TAIR:AT5G04340.1); Has 5350 Blast hits to 3982 proteins in 146 species: Archae - 0; Bacteria - 0; Metazoa - 4198; Fungi - 48; Plants - 937; Viruses - 0; Other Eukar…	GO:0003676;nucleic acid binding|GO:0003700;DNA binding transcription factor activity|GO:0005634;nucleus|GO:0006351;transcription|GO:0006355;regulation of transcription|GO:0006979;response to oxidative stress|GO:0009409;response to cold|GO:0009414;response to water deprivation|GO:0009611;response to wounding|GO:0009644;response to high light intensity|GO:0009651;response to salt stress|GO:0009737;…
TC_26306	29	25	28	20	7	153	85	98	132	1.06751e-12	1.40109e-10	266		21.8	4.01746	117	15.5617	5.36697		TC_26306	AT3G48350.1	AT3G48350	CEP3		Cysteine proteinases superfamily protein	Cysteine proteinases superfamily protein; FUNCTIONS IN: cysteine-type endopeptidase activity, cysteine-type peptidase activity; INVOLVED IN: proteolysis; LOCATED IN: endomembrane system; EXPRESSED IN: 17 plant structures; EXPRESSED DURING: 13 growth stages; CONTAINS InterPro DOMAIN/s: Peptidase C1A, papain (InterPro:IPR013128), Proteinase inhibitor I29, cathepsin propeptide (InterPro:IPR013201), …	GO:0004197;cysteine-type endopeptidase activity|GO:0005615;extracellular space|GO:0005764;lysosome|GO:0005783;endoplasmic reticulum|GO:0006508;proteolysis|GO:0008233;peptidase activity|GO:0008234;cysteine-type peptidase activity|GO:0016787;hydrolase activity|GO:0051603;proteolysis involved in cellular protein catabolic process
TC_45268	121	144	79	77	78	382	337	558	863	3.56677e-19	1.19734e-16	104		99.8	13.8398	535	119.278	5.36072		TC_45268	AT1G55920.1	AT1G55920	SAT1		serine acetyltransferase 2;1	serine acetyltransferase 2;1 (SERAT2;1); FUNCTIONS IN: serine O-acetyltransferase activity; INVOLVED IN: cellular response to sulfate starvation, response to cold; LOCATED IN: cytosol, chloroplast, nucleus; EXPRESSED IN: 22 plant structures; EXPRESSED DURING: 13 growth stages; CONTAINS InterPro DOMAIN/s: Hexapeptide transferase, conserved site (InterPro:IPR018357), Serine O-acetyltransferase (Int…	GO:0005515;protein binding|GO:0005634;nucleus|GO:0005737;cytoplasm|GO:0005829;cytosol|GO:0006535;cysteine biosynthetic process from serine|GO:0008652;cellular amino acid biosynthetic process|GO:0009001;serine O-acetyltransferase activity|GO:0009409;response to cold|GO:0009507;chloroplast|GO:0009536;plastid|GO:0009970;cellular response to sulfate starvation|GO:0016740;transferase activity|GO:00167…
TC_49028	147	150	101	77	52	703	427	503	617	9.14107e-19	2.87507e-16	111		105.4	19.2317	562.5	60.972	5.33681		TC_49028	AT1G10470.1	AT1G10470	ARR4		response regulator 4	response regulator 4 (ARR4); CONTAINS InterPro DOMAIN/s: CheY-like (InterPro:IPR011006), Signal transduction response regulator, receiver domain (InterPro:IPR001789); BEST Arabidopsis thaliana protein match is: response regulator 3 (TAIR:AT1G59940.1); Has 56806 Blast hits to 56102 proteins in 2778 species: Archae - 292; Bacteria - 49762; Metazoa - 41; Fungi - 583; Plants - 1526; Viruses - 7; Othe…	GO:0000156;phosphorelay response regulator activity|GO:0000160;phosphorelay signal transduction system|GO:0004674;protein serine/threonine kinase activity|GO:0005515;protein binding|GO:0005622;intracellular|GO:0005634;nucleus|GO:0005737;cytoplasm|GO:0006351;transcription|GO:0006355;regulation of transcription|GO:0007623;circadian rhythm|GO:0009735;response to cytokinin|GO:0009736;cytokinin-activa…
TC_56432	67	37	45	42	28	190	197	237	310	1.62351e-18	4.8862e-16	116		43.8	6.47611	233.5	27.5212	5.33105		TC_56432	AT2G16430.2	AT2G16430	PAP1		purple acid phosphatase 10	purple acid phosphatase 10 (PAP10); FUNCTIONS IN: protein serine/threonine phosphatase activity, acid phosphatase activity; INVOLVED IN: biological_process unknown; LOCATED IN: cell wall, plant-type cell wall; EXPRESSED IN: 25 plant structures; EXPRESSED DURING: 15 growth stages; CONTAINS InterPro DOMAIN/s: Purple acid phosphatase, N-terminal (InterPro:IPR015914), Metallophosphoesterase (InterPro…	GO:0003993;acid phosphatase activity|GO:0005576;extracellular region|GO:0005618;cell wall|GO:0005737;cytoplasm|GO:0005829;cytosol|GO:0009505;plant-type cell wall|GO:0009506;plasmodesma|GO:0016036;cellular response to phosphate starvation|GO:0016311;dephosphorylation|GO:0016787;hydrolase activity|GO:0046872;metal ion binding
TC_23653	21	19	9	11	7	82	69	66	68	5.11572e-13	7.05928e-11	253		13.4	2.78568	71.25	3.63719	5.31716		TC_23653	AT4G22570.1	AT4G22570	APT3		adenine phosphoribosyl transferase 3	adenine phosphoribosyl transferase 3 (APT3); CONTAINS InterPro DOMAIN/s: Adenine phosphoribosyl transferase (InterPro:IPR005764), Phosphoribosyltransferase (InterPro:IPR000836); BEST Arabidopsis thaliana protein match is: adenine phosphoribosyl transferase 4 (TAIR:AT4G12440.2); Has 8946 Blast hits to 8945 proteins in 2488 species: Archae - 280; Bacteria - 6058; Metazoa - 171; Fungi - 181; Plants …	GO:0003999;adenine phosphoribosyltransferase activity|GO:0005737;cytoplasm|GO:0005829;cytosol|GO:0006166;purine ribonucleoside salvage|GO:0006168;adenine salvage|GO:0009116;nucleoside metabolic process|GO:0016020;membrane|GO:0016021;integral component of membrane|GO:0016740;transferase activity|GO:0016757;transferase activity|GO:0044209;AMP salvage
TC_25606	131	71	83	35	27	584	213	319	355	3.12086e-10	2.79373e-08	390		69.4	18.659	367.75	78.1296	5.29899		TC_25606	AT5G45950.1	AT5G45950			GDSL-like Lipase/Acylhydrolase superfamily protein	GDSL-like Lipase/Acylhydrolase superfamily protein; FUNCTIONS IN: hydrolase activity, acting on ester bonds, carboxylesterase activity; INVOLVED IN: lipid metabolic process; LOCATED IN: endomembrane system; EXPRESSED IN: 20 plant structures; EXPRESSED DURING: 13 growth stages; CONTAINS InterPro DOMAIN/s: Lipase, GDSL (InterPro:IPR001087); BEST Arabidopsis thaliana protein match is: GDSL-like Lipa…	GO:0005576;extracellular region|GO:0006629;lipid metabolic process|GO:0016042;lipid catabolic process|GO:0016787;hydrolase activity|GO:0016788;hydrolase activity
TC_63012	19	22	7	18	17	110	60	85	96	2.53703e-13	3.73724e-11	237		16.6	2.54165	87.75	10.5702	5.28614		TC_63012	AT4G25100.5	AT4G25100	FSD1		Fe superoxide dismutase 1	Fe superoxide dismutase 1 (FSD1); FUNCTIONS IN: superoxide dismutase activity, copper ion binding; INVOLVED IN: response to oxidative stress, response to cadmium ion, removal of superoxide radicals, response to copper ion, circadian rhythm; LOCATED IN: in 6 components; EXPRESSED IN: 22 plant structures; EXPRESSED DURING: 14 growth stages; CONTAINS InterPro DOMAIN/s: Manganese/iron superoxide dism…	GO:0004784;superoxide dismutase activity|GO:0005507;copper ion binding|GO:0005515;protein binding|GO:0005737;cytoplasm|GO:0005739;mitochondrion|GO:0005886;plasma membrane|GO:0006801;superoxide metabolic process|GO:0006979;response to oxidative stress|GO:0007623;circadian rhythm|GO:0009507;chloroplast|GO:0009536;plastid|GO:0009570;chloroplast stroma|GO:0009579;thylakoid|GO:0009642;response to ligh…
TC_60402	44	34	33	52	47	211	134	251	292	6.47724e-18	1.82366e-15	124		42	3.70135	222	33.6724	5.28571		TC_60402	AT4G01450.2	AT4G01450	UMAMIT30		nodulin MtN21 /EamA-like transporter family protein	nodulin MtN21 /EamA-like transporter family protein; LOCATED IN: endomembrane system, membrane; EXPRESSED IN: 21 plant structures; EXPRESSED DURING: 11 growth stages; CONTAINS InterPro DOMAIN/s: Protein of unknown function DUF6, transmembrane (InterPro:IPR000620); BEST Arabidopsis thaliana protein match is: nodulin MtN21 /EamA-like transporter family protein (TAIR:AT4G01440.1); Has 2097 Blast hit…	GO:0005886;plasma membrane|GO:0006810;transport|GO:0016020;membrane|GO:0016021;integral component of membrane|GO:0022857;transmembrane transporter activity|GO:0055085;transmembrane transport
TC_25027	15	20	7	6	5	62	51	43	68	9.00285e-11	8.82886e-09	356		10.6	2.94279	56	5.58271	5.28302		TC_25027	AT3G20950.1	AT3G20950	CYP75A32		cytochrome P450, family 705, subfamily A, polypeptide 32	cytochrome P450, family 705, subfamily A, polypeptide 32 (CYP705A32); FUNCTIONS IN: electron carrier activity, monooxygenase activity, iron ion binding, oxygen binding, heme binding; INVOLVED IN: oxidation reduction; LOCATED IN: endomembrane system; EXPRESSED IN: sperm cell; CONTAINS InterPro DOMAIN/s: Cytochrome P450 (InterPro:IPR001128), Cytochrome P450, conserved site (InterPro:IPR017972), Cyt…	GO:0004497;monooxygenase activity|GO:0005506;iron ion binding|GO:0016020;membrane|GO:0016021;integral component of membrane|GO:0016491;oxidoreductase activity|GO:0016705;oxidoreductase activity|GO:0016709;oxidoreductase activity|GO:0020037;heme binding|GO:0044550;secondary metabolite biosynthetic process|GO:0046872;metal ion binding|GO:0055114;oxidation-reduction process
TC_24142	29	23	28	11	11	159	72	146	50	1.91468e-09	1.49877e-07	446		20.4	3.96989	106.75	26.9239	5.23284		TC_24142	Bo3g021710.1	AT5G55110			Stigma-specific Stig1 family protein	Stigma-specific Stig1 family protein; FUNCTIONS IN: molecular_function unknown; INVOLVED IN: biological_process unknown; LOCATED IN: endomembrane system; CONTAINS InterPro DOMAIN/s: Stigma-specific protein Stig1 (InterPro:IPR006969); BEST Arabidopsis thaliana protein match is: Stigma-specific Stig1 family protein (TAIR:AT4G26880.1); Has 1807 Blast hits to 1807 proteins in 277 species: Archae - 0;…	#N/A
TC_24750	18	33	9	28	13	40	61	167	149	6.1437e-08	3.33575e-06	643		20.2	4.50999	104.25	31.542	5.16089		TC_24750	AT1G52200.1	AT1G52200	PCR8		PLAC8 family protein	PLAC8 family protein; FUNCTIONS IN: molecular_function unknown; INVOLVED IN: response to oxidative stress; LOCATED IN: plasma membrane; EXPRESSED IN: 10 plant structures; EXPRESSED DURING: 6 growth stages; CONTAINS InterPro DOMAIN/s: Protein of unknown function Cys-rich (InterPro:IPR006461); BEST Arabidopsis thaliana protein match is: PLAC8 family protein (TAIR:AT3G18450.1); Has 632 Blast hits to…	GO:0005886;plasma membrane|GO:0006979;response to oxidative stress|GO:0016020;membrane|GO:0016021;integral component of membrane
TC_28109	46	40	21	28	15	278	63	169	106	9.18979e-09	6.27855e-07	511		30	5.77062	154	46.7137	5.13333		TC_28109	AT4G26200.1	AT4G26200	ACS7		1-amino-cyclopropane-1-carboxylate synthase 7	1-amino-cyclopropane-1-carboxylate synthase 7 (ACS7); CONTAINS InterPro DOMAIN/s: 1-aminocyclopropane-1-carboxylate synthase (InterPro:IPR001176), Pyridoxal phosphate-dependent transferase, major domain (InterPro:IPR015424), Aminotransferase, class I/classII (InterPro:IPR004839), Aminotransferases, class-I, pyridoxal-phosphate-binding site (InterPro:IPR004838), Pyridoxal phosphate-dependent trans…	GO:0003824;catalytic activity|GO:0005515;protein binding|GO:0009058;biosynthetic process|GO:0009693;ethylene biosynthetic process|GO:0009835;fruit ripening|GO:0016829;lyase activity|GO:0016847;1-aminocyclopropane-1-carboxylate synthase activity|GO:0030170;pyridoxal phosphate binding|GO:0042218;1-aminocyclopropane-1-carboxylate biosynthetic process|GO:0042802;identical protein binding
TC_45747	438	504	346	302	130	2222	1563	1395	1827	1.04386e-17	2.89232e-15	126		344	64.0312	1751.75	180.207	5.0923		TC_45747	AT1G77520.1	AT1G77520			O-methyltransferase family protein	O-methyltransferase family protein; CONTAINS InterPro DOMAIN/s: Winged helix-turn-helix transcription repressor DNA-binding (InterPro:IPR011991), Plant methyltransferase dimerisation (InterPro:IPR012967), O-methyltransferase, family 2 (InterPro:IPR001077), O-methyltransferase, COMT, eukaryota (InterPro:IPR016461); BEST Arabidopsis thaliana protein match is: O-methyltransferase family protein (TAI…	GO:0008168;methyltransferase activity|GO:0008171;O-methyltransferase activity|GO:0008757;S-adenosylmethionine-dependent methyltransferase activity|GO:0016740;transferase activity|GO:0019438;aromatic compound biosynthetic process|GO:0032259;methylation|GO:0046983;protein dimerization activity
TC_47914	22	14	18	12	17	82	61	98	95	1.39251e-15	2.82647e-13	172		16.6	1.72047	84	8.41625	5.06024		TC_47914	AT3G56620.1	AT3G56620	UMAMIT10		nodulin MtN21 /EamA-like transporter family protein	nodulin MtN21 /EamA-like transporter family protein; LOCATED IN: membrane; EXPRESSED IN: 23 plant structures; EXPRESSED DURING: 13 growth stages; CONTAINS InterPro DOMAIN/s: Protein of unknown function DUF6, transmembrane (InterPro:IPR000620); BEST Arabidopsis thaliana protein match is: nodulin MtN21 /EamA-like transporter family protein (TAIR:AT2G40900.1); Has 3973 Blast hits to 3961 proteins in…	GO:0005886;plasma membrane|GO:0006810;transport|GO:0016020;membrane|GO:0016021;integral component of membrane|GO:0022857;transmembrane transporter activity|GO:0055085;transmembrane transport
TC_48648	4	9	9	13	8	13	17	61	83	6.52065e-06	0.000189077	1204		8.6	1.43527	43.5	17.0758	5.05814		TC_48648	AT2G15220.1	AT2G15220			Plant basic secretory protein (BSP) family protein	Plant basic secretory protein (BSP) family protein; INVOLVED IN: defense response; LOCATED IN: endomembrane system; EXPRESSED DURING: seedling growth; CONTAINS InterPro DOMAIN/s: Uncharacterised protein family, basic secretory protein (InterPro:IPR007541); BEST Arabidopsis thaliana protein match is: Plant basic secretory protein (BSP) family protein (TAIR:AT2G15130.1); Has 296 Blast hits to 296 p…	#N/A
TC_25132	18	13	32	16	21	120	55	81	147	1.76442e-11	1.94935e-09	316		20	3.27109	100.75	20.3976	5.0375		TC_25132	AT1G52315.1	AT1G52315			Regulator of Vps4 activity in the MVB pathway protein	Regulator of Vps4 activity in the MVB pathway protein; CONTAINS InterPro DOMAIN/s: Protein of unknown function DUF292, eukaryotic (InterPro:IPR005061); BEST Arabidopsis thaliana protein match is: Regulator of Vps4 activity in the MVB pathway protein (TAIR:AT1G79910.1); Has 35333 Blast hits to 34131 proteins in 2444 species: Archae - 798; Bacteria - 22429; Metazoa - 974; Fungi - 991; Plants - 531;…	GO:0015031;protein transport
TC_40165	1377	1028	1176	896	989	4755	4093	5668	7475	1.51041e-44	3.76653e-41	14		1093.2	84.0817	5497.75	733.911	5.02904		TC_40165	AT3G14990.1	AT3G14990	DJ1A		Class I glutamine amidotransferase-like superfamily protein	Class I glutamine amidotransferase-like superfamily protein; FUNCTIONS IN: catalytic activity; INVOLVED IN: response to cadmium ion, thiamin biosynthetic process; LOCATED IN: plasma membrane, vacuole; EXPRESSED IN: 24 plant structures; EXPRESSED DURING: 15 growth stages; CONTAINS InterPro DOMAIN/s: DJ-1 (InterPro:IPR006287), ThiJ/PfpI (InterPro:IPR002818); BEST Arabidopsis thaliana protein match …	GO:0005515;protein binding|GO:0005634;nucleus|GO:0005737;cytoplasm|GO:0005773;vacuole|GO:0005774;vacuolar membrane|GO:0005829;cytosol|GO:0005886;plasma membrane|GO:0009506;plasmodesma|GO:0019172;glyoxalase III activity|GO:0019249;lactate biosynthetic process|GO:0046686;response to cadmium ion|GO:0061727;methylglyoxal catabolic process to lactate|GO:1900409;positive regulation of cellular response…
TC_23643	6	12	3	9	0	46	18	36	19	5.51475e-06	0.000162886	1182		6	2.12132	29.75	6.81145	4.95833		TC_23643	Bo8g093270.1	AT3G59450			Calcium-binding EF-hand family protein	Calcium-binding EF-hand family protein; FUNCTIONS IN: calcium ion binding; INVOLVED IN: biological_process unknown; LOCATED IN: cellular_component unknown; CONTAINS InterPro DOMAIN/s: EF-HAND 2 (InterPro:IPR018249), EF-hand-like domain (InterPro:IPR011992), EF-hand (InterPro:IPR018248); BEST Arabidopsis thaliana protein match is: Calcium-binding EF-hand family protein (TAIR:AT3G59440.1); Has 94 B…	GO:0005509;calcium ion binding
TC_25608	6	4	1	15	1	29	15	18	45	6.68861e-05	0.00127186	1836		5.4	2.5807	26.75	6.78694	4.9537		TC_25608	AT3G47180.1	AT3G47180			RING/U-box superfamily protein	RING/U-box superfamily protein; FUNCTIONS IN: zinc ion binding; EXPRESSED IN: root, flower; EXPRESSED DURING: petal differentiation and expansion stage; CONTAINS InterPro DOMAIN/s: Zinc finger, RING-type (InterPro:IPR001841), Zinc finger, C3HC4 RING-type (InterPro:IPR018957); BEST Arabidopsis thaliana protein match is: RING/U-box superfamily protein (TAIR:AT3G19910.1); Has 6899 Blast hits to 6791…	GO:0016567;protein ubiquitination|GO:0043161;proteasome-mediated ubiquitin-dependent protein catabolic process|GO:0061630;ubiquitin protein ligase activity
TC_47639	59	40	39	26	20	207	143	125	254	4.31397e-13	6.12232e-11	246		36.8	6.7335	182.25	29.6911	4.95245		TC_47639	AT1G77700.1	AT1G77700			Pathogenesis-related thaumatin superfamily protein	Pathogenesis-related thaumatin superfamily protein; CONTAINS InterPro DOMAIN/s: Thaumatin, pathogenesis-related (InterPro:IPR001938); BEST Arabidopsis thaliana protein match is: thaumatin-like protein 3 (TAIR:AT1G75030.1); Has 1591 Blast hits to 1571 proteins in 178 species: Archae - 0; Bacteria - 39; Metazoa - 54; Fungi - 86; Plants - 1401; Viruses - 2; Other Eukaryotes - 9 (source: NCBI BLink).	GO:0016020;membrane|GO:0016021;integral component of membrane
TC_26115	183	215	136	114	113	884	572	681	871	3.61965e-26	3.00879e-23	42		152.2	20.1876	752	75.843	4.94087		TC_26115	AT2G26690.1	AT2G26690	NPF6.2		Major facilitator superfamily protein	Major facilitator superfamily protein; FUNCTIONS IN: transporter activity; INVOLVED IN: response to jasmonic acid stimulus, response to wounding; LOCATED IN: membrane; EXPRESSED IN: 22 plant structures; EXPRESSED DURING: 13 growth stages; CONTAINS InterPro DOMAIN/s: PTR2 family proton/oligopeptide symporter, conserved site (InterPro:IPR018456), Oligopeptide transporter (InterPro:IPR000109), Major…	GO:0005215;transporter activity|GO:0006857;oligopeptide transport|GO:0009611;response to wounding|GO:0009753;response to jasmonic acid|GO:0015293;symporter activity|GO:0016020;membrane|GO:0016021;integral component of membrane|GO:0022857;transmembrane transporter activity|GO:0042128;nitrate assimilation|GO:0055085;transmembrane transport
TC_24776	4	5	5	3	2	19	16	20	19	2.0361e-08	1.2671e-06	561		3.8	0.583095	18.5	0.866025	4.86842		TC_24776	AT1G05260.1	AT1G05260	PER3		Peroxidase superfamily protein	RARE COLD INDUCIBLE GENE 3 (RCI3); FUNCTIONS IN: peroxidase activity; INVOLVED IN: response to desiccation, response to cold, hyperosmotic salinity response; LOCATED IN: endoplasmic reticulum; EXPRESSED IN: 12 plant structures; EXPRESSED DURING: 4 anthesis, petal differentiation and expansion stage, E expanded cotyledon stage; CONTAINS InterPro DOMAIN/s: Haem peroxidase (InterPro:IPR010255), Plan…	GO:0004601;peroxidase activity|GO:0005576;extracellular region|GO:0005783;endoplasmic reticulum|GO:0006979;response to oxidative stress|GO:0009269;response to desiccation|GO:0009409;response to cold|GO:0009505;plant-type cell wall|GO:0009506;plasmodesma|GO:0009664;plant-type cell wall organization|GO:0016491;oxidoreductase activity|GO:0020037;heme binding|GO:0042538;hyperosmotic salinity response…
TC_6872	11	18	9	4	10	7	7	10	178	0.00308468	0.0231447	4653		10.4	2.24944	50.5	42.5059	4.85577		TC_6872	AT2G34500.1	AT2G34500	CYP71A1		cytochrome P450, family 710, subfamily A, polypeptide 1	cytochrome P450, family 710, subfamily A, polypeptide 1 (CYP710A1); FUNCTIONS IN: C-22 sterol desaturase activity, oxygen binding; INVOLVED IN: oxidation reduction; LOCATED IN: endomembrane system; EXPRESSED IN: 14 plant structures; EXPRESSED DURING: LP.04 four leaves visible, 4 anthesis, petal differentiation and expansion stage; CONTAINS InterPro DOMAIN/s: Cytochrome P450 (InterPro:IPR001128), …	GO:0000249;C-22 sterol desaturase activity|GO:0004497;monooxygenase activity|GO:0005506;iron ion binding|GO:0006629;lipid metabolic process|GO:0006694;steroid biosynthetic process|GO:0008202;steroid metabolic process|GO:0016020;membrane|GO:0016021;integral component of membrane|GO:0016126;sterol biosynthetic process|GO:0016491;oxidoreductase activity|GO:0016705;oxidoreductase activity|GO:0020037;…
TC_24684	2	5	1	7	2	27	10	10	19	1.25794e-05	0.000322622	1361		3.4	1.1225	16.5	4.09268	4.85294		TC_24684	AT3G17380.1	AT3G17380			TRAF-like family protein	TRAF-like family protein; CONTAINS InterPro DOMAIN/s: TRAF-like (InterPro:IPR008974), MATH (InterPro:IPR002083); BEST Arabidopsis thaliana protein match is: TRAF-like family protein (TAIR:AT3G20370.1); Has 1739 Blast hits to 1291 proteins in 145 species: Archae - 0; Bacteria - 0; Metazoa - 259; Fungi - 101; Plants - 1336; Viruses - 0; Other Eukaryotes - 43 (source: NCBI BLink).	GO:0005515;protein binding
TC_55627	208	222	237	173	231	687	591	1239	1636	9.2867e-23	5.31504e-20	61		214.2	11.3991	1038.25	245.122	4.84711		TC_55627	AT2G47000.1	AT2G47000	ABCB4		ATP binding cassette subfamily B4	ATP binding cassette subfamily B4 (ABCB4); FUNCTIONS IN: xenobiotic-transporting ATPase activity, ATPase activity, coupled to transmembrane movement of substances; INVOLVED IN: in 8 processes; LOCATED IN: plasma membrane, membrane; EXPRESSED IN: 14 plant structures; EXPRESSED DURING: 4 anthesis, petal differentiation and expansion stage; CONTAINS InterPro DOMAIN/s: ATPase, AAA+ type, core (InterP…	GO:0000166;nucleotide binding|GO:0005524;ATP binding|GO:0005886;plasma membrane|GO:0006855;drug transmembrane transport|GO:0008559;xenobiotic transmembrane transporting ATPase activity|GO:0009506;plasmodesma|GO:0009630;gravitropism|GO:0009733;response to auxin|GO:0009734;auxin-activated signaling pathway|GO:0009735;response to cytokinin|GO:0009926;auxin polar transport|GO:0010315;auxin efflux|GO:…
TC_48604	40	53	18	15	18	17	20	95	426	0.00083646	0.00904943	3227		28.8	7.5326	139.5	97.1892	4.84375		TC_48604	AT5G42380.1	AT5G42380	CML37		calmodulin like 37	calmodulin like 37 (CML37); FUNCTIONS IN: calcium ion binding; INVOLVED IN: response to ozone; LOCATED IN: chloroplast; EXPRESSED IN: 12 plant structures; EXPRESSED DURING: 8 growth stages; CONTAINS InterPro DOMAIN/s: EF-Hand 1, calcium-binding site (InterPro:IPR018247), EF-HAND 2 (InterPro:IPR018249), EF-hand-like domain (InterPro:IPR011992), Calcium-binding EF-hand (InterPro:IPR002048), EF-hand…	GO:0005509;calcium ion binding|GO:0005634;nucleus|GO:0005737;cytoplasm|GO:0010193;response to ozone|GO:0046872;metal ion binding
TC_24784	38	26	42	22	14	167	123	139	121	9.13578e-14	1.43026e-11	223		28.4	5.15364	137.5	10.6262	4.84155		TC_24784	AT4G29270.1	AT4G29270			HAD superfamily, subfamily IIIB acid phosphatase	HAD superfamily, subfamily IIIB acid phosphatase ; FUNCTIONS IN: acid phosphatase activity; INVOLVED IN: biological_process unknown; LOCATED IN: endomembrane system; EXPRESSED IN: 7 plant structures; EXPRESSED DURING: petal differentiation and expansion stage, D bilateral stage; CONTAINS InterPro DOMAIN/s: Acid phosphatase (Class B) (InterPro:IPR005519), Vegetative storage protein/acid phosphatas…	GO:0003993;acid phosphatase activity|GO:0016311;dephosphorylation
TC_35950	68	97	71	54	28	430	245	256	299	2.43726e-14	4.19161e-12	203		63.6	11.2898	307.5	42.4627	4.83491		TC_35950	AT3G54770.1	AT3G54770	ARP1		RNA-binding (RRM/RBD/RNP motifs) family protein	RNA-binding (RRM/RBD/RNP motifs) family protein; FUNCTIONS IN: RNA binding, nucleotide binding, nucleic acid binding; LOCATED IN: cellular_component unknown; EXPRESSED IN: root, gynoecium, carpel, stamen; EXPRESSED DURING: petal differentiation and expansion stage; CONTAINS InterPro DOMAIN/s: RNA recognition motif, RNP-1 (InterPro:IPR000504), Nucleotide-binding, alpha-beta plait (InterPro:IPR0126…	GO:0003676;nucleic acid binding|GO:0003723;RNA binding|GO:0003729;mRNA binding|GO:0005634;nucleus|GO:0009414;response to water deprivation|GO:0009651;response to salt stress|GO:0009737;response to abscisic acid|GO:0010029;regulation of seed germination
TC_59650	207	276	202	265	192	633	582	1240	1953	3.19695e-16	7.01962e-14	159		228.4	17.4431	1102	320.625	4.82487		TC_59650	AT5G63790.1	AT5G63790	NAC102		NAC domain containing protein 102	NAC domain containing protein 102 (NAC102); CONTAINS InterPro DOMAIN/s: No apical meristem (NAM) protein (InterPro:IPR003441); BEST Arabidopsis thaliana protein match is: NAC (No Apical Meristem) domain transcriptional regulator superfamily protein (TAIR:AT5G08790.1); Has 3012 Blast hits to 3006 proteins in 75 species: Archae - 0; Bacteria - 0; Metazoa - 0; Fungi - 0; Plants - 3012; Viruses - 0; …	GO:0001666;response to hypoxia|GO:0003677;DNA binding|GO:0003700;DNA binding transcription factor activity|GO:0005515;protein binding|GO:0005634;nucleus|GO:0006351;transcription|GO:0006355;regulation of transcription|GO:0009507;chloroplast|GO:0019760;glucosinolate metabolic process|GO:0043565;sequence-specific DNA binding|GO:0044212;transcription regulatory region DNA binding
TC_49892	65	54	42	37	29	196	175	210	286	2.72727e-17	7.15899e-15	133		45.4	6.36082	216.75	24.1777	4.77423		TC_49892	AT4G35970.1	AT4G35970	APX5		ascorbate peroxidase 5	ascorbate peroxidase 5 (APX5); FUNCTIONS IN: L-ascorbate peroxidase activity, peroxidase activity, heme binding; INVOLVED IN: oxidation reduction, response to oxidative stress; LOCATED IN: cellular_component unknown; EXPRESSED IN: 22 plant structures; EXPRESSED DURING: 13 growth stages; CONTAINS InterPro DOMAIN/s: Haem peroxidase (InterPro:IPR010255), Plant ascorbate peroxidase (InterPro:IPR00220…	GO:0000302;response to reactive oxygen species|GO:0004130;cytochrome-c peroxidase activity|GO:0004601;peroxidase activity|GO:0005515;protein binding|GO:0005777;peroxisome|GO:0005778;peroxisomal membrane|GO:0006979;response to oxidative stress|GO:0009507;chloroplast|GO:0016020;membrane|GO:0016021;integral component of membrane|GO:0016491;oxidoreductase activity|GO:0016688;L-ascorbate peroxidase ac…
TC_24648	36	32	26	28	20	100	111	148	182	7.83365e-16	1.63766e-13	167		28.4	2.71293	135.25	18.6609	4.76232		TC_24648	AT5G05250.1	AT5G05250			#N/A	unknown protein; BEST Arabidopsis thaliana protein match is: unknown protein (TAIR:AT3G56360.1); Has 30201 Blast hits to 17322 proteins in 780 species: Archae - 12; Bacteria - 1396; Metazoa - 17338; Fungi - 3422; Plants - 5037; Viruses - 0; Other Eukaryotes - 2996 (source: NCBI BLink).	GO:0008150;biological_process
TC_11158	29	34	25	53	28	132	116	179	210	6.33341e-14	1.01895e-11	217		33.8	5.01398	159.25	21.5614	4.71154		TC_11158	AT5G26280.1	AT5G26280			TRAF-like family protein	TRAF-like family protein; FUNCTIONS IN: molecular_function unknown; INVOLVED IN: biological_process unknown; LOCATED IN: membrane; EXPRESSED IN: 8 plant structures; EXPRESSED DURING: seedling growth; CONTAINS InterPro DOMAIN/s: TRAF-like (InterPro:IPR008974), MATH (InterPro:IPR002083); BEST Arabidopsis thaliana protein match is: TRAF-like family protein (TAIR:AT5G26300.1); Has 30201 Blast hits to…	GO:0005515;protein binding|GO:0009506;plasmodesma|GO:0016020;membrane
TC_49192	46	56	39	21	21	173	140	165	210	9.44685e-15	1.70004e-12	194		36.6	6.91809	172	14.4856	4.69945		TC_49192	AT1G78260.1	AT1G78260			RNA-binding (RRM/RBD/RNP motifs) family protein	RNA-binding (RRM/RBD/RNP motifs) family protein; FUNCTIONS IN: RNA binding, nucleotide binding, nucleic acid binding; INVOLVED IN: biological_process unknown; LOCATED IN: cellular_component unknown; EXPRESSED IN: 21 plant structures; EXPRESSED DURING: 11 growth stages; CONTAINS InterPro DOMAIN/s: RNA recognition motif, RNP-1 (InterPro:IPR000504), Nucleotide-binding, alpha-beta plait (InterPro:IPR…	GO:0003676;nucleic acid binding|GO:0003723;RNA binding|GO:0003729;mRNA binding|GO:0008150;biological_process|GO:0016020;membrane|GO:0016021;integral component of membrane
TC_65158	127	163	143	94	88	791	477	470	568	1.37124e-21	6.46931e-19	74		123	14.2864	576.5	74.9027	4.68699		TC_65158	AT1G07660.1	AT1G07660			Histone superfamily protein	Histone superfamily protein; FUNCTIONS IN: DNA binding; INVOLVED IN: nucleosome assembly; LOCATED IN: plasma membrane, chloroplast; EXPRESSED IN: cultured cell; CONTAINS InterPro DOMAIN/s: Histone H4, conserved site (InterPro:IPR019809), Histone-fold (InterPro:IPR009072), Histone core (InterPro:IPR007125), Histone H4 (InterPro:IPR001951); BEST Arabidopsis thaliana protein match is: Histone superf…	GO:0000786;nucleosome|GO:0000788;nuclear nucleosome|GO:0003677;DNA binding|GO:0005515;protein binding|GO:0005634;nucleus|GO:0005694;chromosome|GO:0005730;nucleolus|GO:0005773;vacuole|GO:0005774;vacuolar membrane|GO:0005829;cytosol|GO:0005886;plasma membrane|GO:0006334;nucleosome assembly|GO:0009414;response to water deprivation|GO:0009506;plasmodesma|GO:0009507;chloroplast|GO:0009579;thylakoid|GO…
TC_26231	50	54	57	20	24	290	111	150	215	7.75192e-11	7.7104e-09	351		41	7.8613	191.5	39.2184	4.67073		TC_26231	AT5G20160.1	AT5G20160			Ribosomal protein L7Ae/L30e/S12e/Gadd45 family protein	Ribosomal protein L7Ae/L30e/S12e/Gadd45 family protein; FUNCTIONS IN: RNA binding; INVOLVED IN: ribosome biogenesis; LOCATED IN: nucleolus; EXPRESSED IN: 22 plant structures; EXPRESSED DURING: 13 growth stages; CONTAINS InterPro DOMAIN/s: H/ACA ribonucleoprotein complex, subunit Nhp2, eukaryote (InterPro:IPR002415), Ribosomal protein L7Ae/L8/Nhp2 family (InterPro:IPR018492), Ribosomal protein L7A…	GO:0000398;mRNA splicing|GO:0000470;maturation of LSU-rRNA|GO:0003723;RNA binding|GO:0005730;nucleolus|GO:0005840;ribosome|GO:0016020;membrane|GO:0016021;integral component of membrane|GO:0030490;maturation of SSU-rRNA|GO:0030529;intracellular ribonucleoprotein complex|GO:0031428;box C/D snoRNP complex|GO:0032040;small-subunit processome|GO:0042254;ribosome biogenesis|GO:0046540;U4/U6 x U5 tri-sn…
TC_49938	156	140	89	110	79	762	477	333	569	2.75222e-16	6.08554e-14	157		114.8	14.6677	535.25	89.8391	4.66246		TC_49938	AT5G35740.1	AT5G35740			Carbohydrate-binding X8 domain superfamily protein	Carbohydrate-binding X8 domain superfamily protein; FUNCTIONS IN: molecular_function unknown; INVOLVED IN: biological_process unknown; LOCATED IN: endomembrane system; EXPRESSED IN: 18 plant structures; EXPRESSED DURING: 10 growth stages; CONTAINS InterPro DOMAIN/s: X8 (InterPro:IPR012946); BEST Arabidopsis thaliana protein match is: Carbohydrate-binding X8 domain superfamily protein (TAIR:AT2G04…	GO:0004553;hydrolase activity|GO:0008150;biological_process|GO:0030247;polysaccharide binding|GO:0046658;anchored component of plasma membrane
TC_62087	28	47	31	23	42	90	90	126	330	1.31439e-09	1.06222e-07	432		34.2	4.46542	159	57.6281	4.64912		TC_62087	AT1G15520.1	AT1G15520	ABCG40		pleiotropic drug resistance 12	pleiotropic drug resistance 12 (PDR12); CONTAINS InterPro DOMAIN/s: ATPase, AAA+ type, core (InterPro:IPR003593), ABC transporter-like (InterPro:IPR003439), Plant PDR ABC transporter associated (InterPro:IPR013581), ABC-2 type transporter (InterPro:IPR013525); BEST Arabidopsis thaliana protein match is: pleiotropic drug resistance 11 (TAIR:AT1G66950.1); Has 377983 Blast hits to 279992 proteins in…	GO:0000166;nucleotide binding|GO:0002229;defense response to oomycetes|GO:0005515;protein binding|GO:0005524;ATP binding|GO:0005886;plasma membrane|GO:0006855;drug transmembrane transport|GO:0006952;defense response|GO:0009723;response to ethylene|GO:0009751;response to salicylic acid|GO:0009753;response to jasmonic acid|GO:0010193;response to ozone|GO:0015692;lead ion transport|GO:0016020;membra…
TC_49708	223	168	186	164	99	1003	542	815	737	1.85795e-20	7.72201e-18	84		168	20.1569	774.25	95.444	4.60863		TC_49708	AT4G40010.1	AT4G40010	SRK2F		SNF1-related protein kinase 2.7	SNF1-related protein kinase 2.7 (SNRK2.7); CONTAINS InterPro DOMAIN/s: Protein kinase, ATP binding site (InterPro:IPR017441), Serine/threonine-protein kinase domain (InterPro:IPR002290), Serine/threonine-protein kinase-like domain (InterPro:IPR017442), Protein kinase-like domain (InterPro:IPR011009), Serine/threonine-protein kinase, active site (InterPro:IPR008271), Protein kinase, catalytic doma…	GO:0000166;nucleotide binding|GO:0004672;protein kinase activity|GO:0004674;protein serine/threonine kinase activity|GO:0005524;ATP binding|GO:0005634;nucleus|GO:0005737;cytoplasm|GO:0005829;cytosol|GO:0006468;protein phosphorylation|GO:0006970;response to osmotic stress|GO:0009651;response to salt stress|GO:0016301;kinase activity|GO:0016310;phosphorylation|GO:0016740;transferase activity|GO:003…
TC_26445	29	14	21	12	4	86	66	68	74	3.72906e-09	2.74082e-07	475		16	4.23084	73.5	4.5	4.59375		TC_26445	AT1G11570.2	AT1G11570	NTL2		NTF2-like	NTF2-like (NTL); FUNCTIONS IN: protein transporter activity; INVOLVED IN: transport, protein import into nucleus; LOCATED IN: nucleus, intracellular; EXPRESSED IN: leaf whorl, sperm cell, flower, pedicel; EXPRESSED DURING: 4 anthesis; CONTAINS InterPro DOMAIN/s: Nuclear transport factor 2 (InterPro:IPR002075), Nuclear transport factor 2, Eukaryote (InterPro:IPR018222); BEST Arabidopsis thaliana p…	#N/A
TC_41355	27	25	26	8	10	125	59	82	86	8.08407e-10	6.76813e-08	417		19.2	4.18808	88	13.6931	4.58333		TC_41355	AT1G45130.1	AT1G45130	BGAL5		beta-galactosidase 5	beta-galactosidase 5 (BGAL5); FUNCTIONS IN: cation binding, beta-galactosidase activity, hydrolase activity, hydrolyzing O-glycosyl compounds, catalytic activity; INVOLVED IN: lactose catabolic process, using glucoside 3-dehydrogenase, carbohydrate metabolic process, lactose catabolic process via UDP-galactose, lactose catabolic process; LOCATED IN: endomembrane system; EXPRESSED IN: 24 plant str…	GO:0004553;hydrolase activity|GO:0004565;beta-galactosidase activity|GO:0005576;extracellular region|GO:0005773;vacuole|GO:0005975;carbohydrate metabolic process|GO:0008152;metabolic process|GO:0009505;plant-type cell wall|GO:0016787;hydrolase activity|GO:0016798;hydrolase activity|GO:0048046;apoplast
TC_26934	214	317	203	179	129	1079	742	944	1042	1.08735e-24	7.74729e-22	49		208.4	30.8409	951.75	75.4943	4.56694		TC_26934	AT5G12420.1	AT5G12420			O-acyltransferase (WSD1-like) family protein	O-acyltransferase (WSD1-like) family protein; CONTAINS InterPro DOMAIN/s: O-acyltransferase, WSD1, C-terminal (InterPro:IPR009721), O-acyltransferase, WSD1, N-terminal (InterPro:IPR004255); BEST Arabidopsis thaliana protein match is: O-acyltransferase (WSD1-like) family protein (TAIR:AT5G16350.1); Has 30201 Blast hits to 17322 proteins in 780 species: Archae - 12; Bacteria - 1396; Metazoa - 17338…	GO:0004144;diacylglycerol O-acyltransferase activity|GO:0005886;plasma membrane|GO:0016020;membrane|GO:0016021;integral component of membrane|GO:0016740;transferase activity|GO:0016746;transferase activity|GO:0019432;triglyceride biosynthetic process|GO:0045017;glycerolipid biosynthetic process|GO:0047196;long-chain-alcohol O-fatty-acyltransferase activity
TC_24270	18	23	23	26	22	95	105	84	122	2.24117e-15	4.44567e-13	176		22.4	1.28841	101.5	8.06742	4.53125		TC_24270	AT1G65350.1	AT1G65350	UBQ13		ubiquitin 13	ubiquitin 13 (UBQ13); CONTAINS InterPro DOMAIN/s: Ubiquitin subgroup (InterPro:IPR019956), Ubiquitin conserved site (InterPro:IPR019954), Ubiquitin (InterPro:IPR000626), Ubiquitin supergroup (InterPro:IPR019955); BEST Arabidopsis thaliana protein match is: polyubiquitin 3 (TAIR:AT5G03240.3); Has 23178 Blast hits to 7252 proteins in 723 species: Archae - 0; Bacteria - 104; Metazoa - 10542; Fungi -…	GO:0005515;protein binding|GO:0006511;ubiquitin-dependent protein catabolic process
TC_47455	350	282	299	158	202	1377	954	1138	1172	2.17263e-26	1.85939e-23	40		258.2	34.5375	1160.25	86.676	4.49361		TC_47455	AT2G05530.1	AT2G05530			Glycine-rich protein family	Glycine-rich protein family; FUNCTIONS IN: molecular_function unknown; INVOLVED IN: biological_process unknown; LOCATED IN: endomembrane system; EXPRESSED IN: leaf whorl, root, leaf; EXPRESSED DURING: LP.04 four leaves visible; CONTAINS InterPro DOMAIN/s: Glycine rich protein (InterPro:IPR010800); BEST Arabidopsis thaliana protein match is: glycine-rich protein 3 (TAIR:AT2G05520.5); Has 32113 Bla…	GO:0008150;biological_process
TC_36392	488	429	438	283	311	2179	1532	1473	1788	1.18727e-31	1.53518e-28	27		389.8	39.4454	1743	160.609	4.47152		TC_36392	AT1G09200.1	AT1G09200	HTR1		Histone superfamily protein	Histone superfamily protein; FUNCTIONS IN: DNA binding; INVOLVED IN: nucleosome assembly; LOCATED IN: chloroplast, nucleosome; EXPRESSED IN: 24 plant structures; EXPRESSED DURING: 15 growth stages; CONTAINS InterPro DOMAIN/s: Histone H3 (InterPro:IPR000164), Histone-fold (InterPro:IPR009072), Histone core (InterPro:IPR007125); BEST Arabidopsis thaliana protein match is: Histone superfamily protei…	GO:0000786;nucleosome|GO:0003677;DNA binding|GO:0005515;protein binding|GO:0005634;nucleus|GO:0005694;chromosome|GO:0006334;nucleosome assembly|GO:0010369;chromocenter|GO:0031492;nucleosomal DNA binding|GO:0046982;protein heterodimerization activity
TC_48186	22	18	15	14	11	80	60	69	77	4.78876e-13	6.6874e-11	250		16	1.87083	71.5	4.48144	4.46875		TC_48186	AT2G27740.1	AT2G27740			Family of unknown function (DUF662)	Family of unknown function (DUF662) ; CONTAINS InterPro DOMAIN/s: Protein of unknown function DUF662 (InterPro:IPR007033); BEST Arabidopsis thaliana protein match is: Family of unknown function (DUF662) (TAIR:AT2G36410.2); Has 1272 Blast hits to 1189 proteins in 227 species: Archae - 42; Bacteria - 139; Metazoa - 529; Fungi - 66; Plants - 146; Viruses - 5; Other Eukaryotes - 345 (source: NCBI BLi…	#N/A
TC_43001	83	50	40	45	41	222	165	207	322	2.14042e-14	3.71773e-12	201		51.8	7.99625	229	33.2641	4.42085		TC_43001	AT5G04890.1	AT5G04890	RTM2		HSP20-like chaperones superfamily protein	RESTRICTED TEV MOVEMENT 2 (RTM2); CONTAINS InterPro DOMAIN/s: Heat shock protein Hsp20 (InterPro:IPR002068), HSP20-like chaperone (InterPro:IPR008978); BEST Arabidopsis thaliana protein match is: HSP20-like chaperones superfamily protein (TAIR:AT5G20970.1); Has 30201 Blast hits to 17322 proteins in 780 species: Archae - 12; Bacteria - 1396; Metazoa - 17338; Fungi - 3422; Plants - 5037; Viruses - …	GO:0003674;molecular_function|GO:0005886;plasma membrane|GO:0006952;defense response|GO:0009615;response to virus|GO:0016020;membrane|GO:0016021;integral component of membrane|GO:0046741;transport of virus in host
TC_68890	159	116	175	90	122	496	470	459	901	3.18726e-19	1.08033e-16	103		132.4	15.3251	581.5	106.782	4.39199		TC_68890	AT4G34000.2	AT4G34000	ABF3		abscisic acid responsive elements-binding factor 3	abscisic acid responsive elements-binding factor 3 (ABF3); FUNCTIONS IN: protein binding, DNA binding, transcription activator activity, sequence-specific DNA binding transcription factor activity; INVOLVED IN: in 6 processes; EXPRESSED IN: 23 plant structures; EXPRESSED DURING: 12 growth stages; CONTAINS InterPro DOMAIN/s: Basic-leucine zipper (bZIP) transcription factor (InterPro:IPR004827), bZ…	GO:0000976;transcription regulatory region sequence-specific DNA binding|GO:0003677;DNA binding|GO:0003700;DNA binding transcription factor activity|GO:0005515;protein binding|GO:0005634;nucleus|GO:0006351;transcription|GO:0006355;regulation of transcription|GO:0009414;response to water deprivation|GO:0009651;response to salt stress|GO:0009737;response to abscisic acid|GO:0009738;abscisic acid-ac…
TC_27234	7	16	10	11	5	49	45	41	37	4.78485e-10	4.15544e-08	402		9.8	1.88149	43	2.58199	4.38776		TC_27234	AT3G54800.2	AT3G54800			Pleckstrin homology (PH) and lipid-binding START domains-containing protein	Pleckstrin homology (PH) and lipid-binding START domains-containing protein; CONTAINS InterPro DOMAIN/s: Protein of unknown function DUF1336 (InterPro:IPR009769), Lipid-binding START (InterPro:IPR002913), Pleckstrin homology-type (InterPro:IPR011993), Pleckstrin homology (InterPro:IPR001849); BEST Arabidopsis thaliana protein match is: Pleckstrin homology (PH) and lipid-binding START domains-cont…	GO:0008289;lipid binding
TC_24485	77	91	56	42	27	289	213	268	258	1.14255e-13	1.75721e-11	227		58.6	11.5525	257	16.026	4.38567		TC_24485	AT1G75500.2	AT1G75500	WAT1		Walls Are Thin 1	Walls Are Thin 1 (WAT1); INVOLVED IN: positive regulation of auxin metabolic process, positive regulation of tryptophan metabolic process, secondary cell wall biogenesis, unidimensional cell growth; LOCATED IN: plant-type vacuole membrane, plasma membrane, membrane; EXPRESSED IN: 28 plant structures; EXPRESSED DURING: 13 growth stages; CONTAINS InterPro DOMAIN/s: Protein of unknown function DUF6,…	GO:0000162;tryptophan biosynthetic process|GO:0005773;vacuole|GO:0005774;vacuolar membrane|GO:0005886;plasma membrane|GO:0006952;defense response|GO:0008652;cellular amino acid biosynthetic process|GO:0009073;aromatic amino acid family biosynthetic process|GO:0009705;plant-type vacuole membrane|GO:0009734;auxin-activated signaling pathway|GO:0009826;unidimensional cell growth|GO:0009834;plant-typ…
TC_46560	4	9	9	7	7	31	27	25	43	2.1748e-09	1.67979e-07	452		7.2	0.916515	31.5	4.03113	4.375		TC_46560	AT5G10400.1	AT5G10400	HTR1		Histone superfamily protein	Histone superfamily protein; FUNCTIONS IN: DNA binding; INVOLVED IN: nucleosome assembly; LOCATED IN: chloroplast, nucleosome; EXPRESSED IN: 21 plant structures; EXPRESSED DURING: 14 growth stages; CONTAINS InterPro DOMAIN/s: Histone H3 (InterPro:IPR000164), Histone-fold (InterPro:IPR009072), Histone core (InterPro:IPR007125); BEST Arabidopsis thaliana protein match is: Histone superfamily protei…	GO:0000786;nucleosome|GO:0003677;DNA binding|GO:0005515;protein binding|GO:0005634;nucleus|GO:0005694;chromosome|GO:0006334;nucleosome assembly|GO:0010369;chromocenter|GO:0031492;nucleosomal DNA binding|GO:0046982;protein heterodimerization activity
TC_24848	45	21	22	19	23	123	94	93	142	3.88527e-12	4.66126e-10	291		26	4.79583	113	11.9094	4.34615		TC_24848	AT3G18260.1	AT3G18260	RTNLB9		Reticulon family protein	Reticulon family protein; FUNCTIONS IN: molecular_function unknown; INVOLVED IN: biological_process unknown; LOCATED IN: endoplasmic reticulum; EXPRESSED IN: 13 plant structures; EXPRESSED DURING: LP.06 six leaves visible, LP.04 four leaves visible, 4 anthesis, petal differentiation and expansion stage, LP.12 twelve leaves visible; CONTAINS InterPro DOMAIN/s: Reticulon (InterPro:IPR003388); BEST …	GO:0003674;molecular_function|GO:0005783;endoplasmic reticulum|GO:0005789;endoplasmic reticulum membrane|GO:0016020;membrane|GO:0016021;integral component of membrane
TC_27238	10	11	8	8	10	34	49	29	50	3.4126e-10	3.03157e-08	393		9.4	0.6	40.5	5.29937	4.30851		TC_27238	Bo3g040050.1	AT2G28740	HIS4		histone H4	histone H4 (HIS4); FUNCTIONS IN: DNA binding; INVOLVED IN: response to water deprivation; LOCATED IN: nucleolus, nucleosome; EXPRESSED IN: 23 plant structures; EXPRESSED DURING: 14 growth stages; CONTAINS InterPro DOMAIN/s: Histone-fold (InterPro:IPR009072), Histone H4, conserved site (InterPro:IPR019809), Histone core (InterPro:IPR007125), Histone H4 (InterPro:IPR001951); BEST Arabidopsis thalia…	GO:0000786;nucleosome|GO:0003677;DNA binding|GO:0005634;nucleus|GO:0005694;chromosome|GO:0006334;nucleosome assembly|GO:0046982;protein heterodimerization activity
TC_25577	279	241	224	162	138	1250	688	641	1018	3.01638e-18	8.77567e-16	120		208.8	25.8832	899.25	143.888	4.30675		TC_25577	AT5G10400.1	AT5G10400	HTR1		Histone superfamily protein	Histone superfamily protein; FUNCTIONS IN: DNA binding; INVOLVED IN: nucleosome assembly; LOCATED IN: chloroplast, nucleosome; EXPRESSED IN: 21 plant structures; EXPRESSED DURING: 14 growth stages; CONTAINS InterPro DOMAIN/s: Histone H3 (InterPro:IPR000164), Histone-fold (InterPro:IPR009072), Histone core (InterPro:IPR007125); BEST Arabidopsis thaliana protein match is: Histone superfamily protei…	GO:0000786;nucleosome|GO:0003677;DNA binding|GO:0005515;protein binding|GO:0005634;nucleus|GO:0005694;chromosome|GO:0006334;nucleosome assembly|GO:0010369;chromocenter|GO:0031492;nucleosomal DNA binding|GO:0046982;protein heterodimerization activity
TC_48625	85	207	94	142	40	1019	333	324	271	6.4852e-07	2.59052e-05	874		113.6	28.4158	486.75	177.943	4.28477		TC_48625	Bo3g045810.1	AT4G12530			Bifunctional inhibitor/lipid-transfer protein/seed storage 2S albumin superfamily protein	Bifunctional inhibitor/lipid-transfer protein/seed storage 2S albumin superfamily protein; FUNCTIONS IN: lipid binding; INVOLVED IN: lipid transport; LOCATED IN: endomembrane system; EXPRESSED IN: sepal, male gametophyte; EXPRESSED DURING: 4 anthesis; CONTAINS InterPro DOMAIN/s: Bifunctional inhibitor/plant lipid transfer protein/seed storage (InterPro:IPR016140), Plant lipid transfer protein/see…	#N/A
TC_25598	14	7	15	4	3	33	29	45	40	5.01135e-08	2.79037e-06	627		8.6	2.502	36.75	3.5678	4.27326		TC_25598	AT3G52900.1	AT3G52900			Family of unknown function (DUF662)	Family of unknown function (DUF662) ; CONTAINS InterPro DOMAIN/s: Protein of unknown function DUF662 (InterPro:IPR007033); BEST Arabidopsis thaliana protein match is: Family of unknown function (DUF662) (TAIR:AT2G36355.1); Has 299 Blast hits to 297 proteins in 71 species: Archae - 2; Bacteria - 15; Metazoa - 102; Fungi - 2; Plants - 124; Viruses - 0; Other Eukaryotes - 54 (source: NCBI BLink).	#N/A
TC_25178	12	11	18	9	9	47	42	73	39	5.23712e-10	4.48133e-08	408		11.8	1.65529	50.25	7.76075	4.25847		TC_25178	AT1G13670.1	AT1G13670			#N/A	unknown protein; Has 22 Blast hits to 22 proteins in 7 species: Archae - 0; Bacteria - 0; Metazoa - 0; Fungi - 0; Plants - 22; Viruses - 0; Other Eukaryotes - 0 (source: NCBI BLink).	GO:0008150;biological_process
TC_48316	40	52	25	32	36	53	55	205	317	1.63437e-06	5.76356e-05	990		37	4.49444	157.5	63.9811	4.25676		TC_48316	AT2G15480.1	AT2G15480	UGT73B5		UDP-glucosyl transferase 73B5	UDP-glucosyl transferase 73B5 (UGT73B5); FUNCTIONS IN: quercetin 3-O-glucosyltransferase activity, UDP-glycosyltransferase activity, UDP-glucosyltransferase activity, transferase activity, transferring glycosyl groups; INVOLVED IN: response to other organism; LOCATED IN: endomembrane system; EXPRESSED IN: 9 plant structures; EXPRESSED DURING: L mature pollen stage, M germinated pollen stage, LP.0…	GO:0006952;defense response|GO:0008152;metabolic process|GO:0016740;transferase activity|GO:0016757;transferase activity|GO:0016758;transferase activity|GO:0035251;UDP-glucosyltransferase activity|GO:0043231;intracellular membrane-bounded organelle|GO:0047893;flavonol 3-O-glucosyltransferase activity|GO:0051707;response to other organism|GO:0080043;quercetin 3-O-glucosyltransferase activity|GO:00…
TC_24727	16	35	23	24	9	126	58	83	96	3.01739e-09	2.24612e-07	469		21.4	4.34281	90.75	14.1502	4.24065		TC_24727	AT2G39010.1	AT2G39010	PIP2;6		plasma membrane intrinsic protein 2E	plasma membrane intrinsic protein 2E (PIP2E); FUNCTIONS IN: water channel activity; INVOLVED IN: transport, response to nematode; LOCATED IN: plasma membrane, membrane; EXPRESSED IN: 23 plant structures; EXPRESSED DURING: 13 growth stages; CONTAINS InterPro DOMAIN/s: Major intrinsic protein, conserved site (InterPro:IPR022357), Aquaporin (InterPro:IPR012269), Major intrinsic protein (InterPro:IPR…	GO:0005886;plasma membrane|GO:0005887;integral component of plasma membrane|GO:0006833;water transport|GO:0009624;response to nematode|GO:0015250;water channel activity|GO:0015267;channel activity|GO:0016020;membrane|GO:0016021;integral component of membrane|GO:0034220;ion transmembrane transport|GO:0055085;transmembrane transport
TC_51730	233	160	168	87	88	739	556	494	707	2.05924e-15	4.10812e-13	175		147.2	27.4653	624	58.9053	4.23913		TC_51730	AT4G23690.1	AT4G23690	DIR6		Disease resistance-responsive (dirigent-like protein) family protein	Disease resistance-responsive (dirigent-like protein) family protein; FUNCTIONS IN: molecular_function unknown; INVOLVED IN: lignan biosynthetic process, defense response; LOCATED IN: endomembrane system; EXPRESSED IN: 21 plant structures; EXPRESSED DURING: 13 growth stages; CONTAINS InterPro DOMAIN/s: Plant disease resistance response protein (InterPro:IPR004265); BEST Arabidopsis thaliana prote…	GO:0005576;extracellular region|GO:0016853;isomerase activity|GO:0042349;guiding stereospecific synthesis activity|GO:0042802;identical protein binding|GO:0042803;protein homodimerization activity|GO:0048046;apoplast|GO:0050790;regulation of catalytic activity|GO:1901599;(-)-pinoresinol biosynthetic process
TC_24703	65	60	64	60	15	394	188	129	177	1.02933e-07	5.26922e-06	682		52.8	9.50474	222	58.7466	4.20455		TC_24703	AT4G35160.1	AT4G35160			O-methyltransferase family protein	O-methyltransferase family protein; FUNCTIONS IN: methyltransferase activity, O-methyltransferase activity, protein dimerization activity; LOCATED IN: cytosol; CONTAINS InterPro DOMAIN/s: Winged helix-turn-helix transcription repressor DNA-binding (InterPro:IPR011991), Plant methyltransferase dimerisation (InterPro:IPR012967), O-methyltransferase, family 2 (InterPro:IPR001077), O-methyltransferas…	GO:0005737;cytoplasm|GO:0008168;methyltransferase activity|GO:0008171;O-methyltransferase activity|GO:0016740;transferase activity|GO:0017096;acetylserotonin O-methyltransferase activity|GO:0030187;melatonin biosynthetic process|GO:0032259;methylation|GO:0046983;protein dimerization activity
TC_64935	98	103	63	94	97	248	243	332	699	1.19264e-12	1.54212e-10	270		91	7.14843	380.5	108.111	4.18132		TC_64935	AT5G13080.1	AT5G13080	WRKY75		WRKY DNA-binding protein 75	WRKY DNA-binding protein 75 (WRKY75); CONTAINS InterPro DOMAIN/s: DNA-binding WRKY (InterPro:IPR003657); BEST Arabidopsis thaliana protein match is: WRKY DNA-binding protein 45 (TAIR:AT3G01970.1); Has 1807 Blast hits to 1807 proteins in 277 species: Archae - 0; Bacteria - 0; Metazoa - 736; Fungi - 347; Plants - 385; Viruses - 0; Other Eukaryotes - 339 (source: NCBI BLink).	GO:0000122;negative regulation of transcription from RNA polymerase II promoter|GO:0000978;RNA polymerase II proximal promoter sequence-specific DNA binding|GO:0001046;core promoter sequence-specific DNA binding|GO:0003677;DNA binding|GO:0003700;DNA binding transcription factor activity|GO:0005634;nucleus|GO:0006351;transcription|GO:0006355;regulation of transcription|GO:0010055;atrichoblast diff…
TC_25654	22	37	30	30	36	140	84	121	170	1.87377e-13	2.8076e-11	233		31	2.68328	128.75	18.0064	4.15323		TC_25654	AT3G51920.1	AT3G51920	CML9		calmodulin 9	calmodulin 9 (CAM9); FUNCTIONS IN: calcium ion binding; INVOLVED IN: response to salt stress, response to water deprivation, detection of calcium ion, calcium-mediated signaling, response to abscisic acid stimulus; LOCATED IN: cytosol, nucleus; EXPRESSED IN: 24 plant structures; EXPRESSED DURING: 13 growth stages; CONTAINS InterPro DOMAIN/s: EF-Hand 1, calcium-binding site (InterPro:IPR018247), E…	GO:0005509;calcium ion binding|GO:0005513;detection of calcium ion|GO:0005515;protein binding|GO:0005634;nucleus|GO:0005829;cytosol|GO:0009414;response to water deprivation|GO:0009651;response to salt stress|GO:0009737;response to abscisic acid|GO:0019722;calcium-mediated signaling|GO:0046872;metal ion binding
TC_42532	949	727	833	584	644	3740	2578	2782	3242	5.09659e-34	8.89661e-31	20		747.4	65.4894	3085.5	258.607	4.12831		TC_42532	AT5G22880.1	AT5G22880	H2B		histone B2	histone B2 (HTB2); FUNCTIONS IN: DNA binding; INVOLVED IN: nucleosome assembly; LOCATED IN: nucleolus, nucleus; EXPRESSED IN: 22 plant structures; EXPRESSED DURING: 13 growth stages; CONTAINS InterPro DOMAIN/s: Histone H2B (InterPro:IPR000558), Histone-fold (InterPro:IPR009072), Histone core (InterPro:IPR007125); BEST Arabidopsis thaliana protein match is: Histone superfamily protein (TAIR:AT3G45…	GO:0000786;nucleosome|GO:0003677;DNA binding|GO:0005515;protein binding|GO:0005634;nucleus|GO:0005694;chromosome|GO:0005730;nucleolus|GO:0046982;protein heterodimerization activity
TC_47239	1493	1450	1208	1171	686	6664	3880	4263	4963	1.9182e-21	8.81159e-19	76		1201.6	143.777	4942.5	616.077	4.11327		TC_47239	AT1G64970.1	AT1G64970	VTE4		gamma-tocopherol methyltransferase	gamma-tocopherol methyltransferase (G-TMT); CONTAINS InterPro DOMAIN/s: Methyltransferase type 11 (InterPro:IPR013216); BEST Arabidopsis thaliana protein match is: S-adenosyl-L-methionine-dependent methyltransferases superfamily protein (TAIR:AT1G73600.1); Has 14618 Blast hits to 14609 proteins in 2288 species: Archae - 408; Bacteria - 10917; Metazoa - 203; Fungi - 466; Plants - 497; Viruses - 0;…	GO:0008152;metabolic process|GO:0008168;methyltransferase activity|GO:0009507;chloroplast|GO:0009536;plastid|GO:0010189;vitamin E biosynthetic process|GO:0016740;transferase activity|GO:0032259;methylation|GO:0050342;tocopherol O-methyltransferase activity|GO:0051741;2-methyl-6-phytyl-1
TC_65913	208	168	122	104	51	906	327	347	565	7.07313e-09	4.91907e-07	502		130.6	26.9325	536.25	134.519	4.10605		TC_65913	AT5G48900.1	AT5G48900			Pectin lyase-like superfamily protein	Pectin lyase-like superfamily protein; FUNCTIONS IN: lyase activity, pectate lyase activity; LOCATED IN: endomembrane system; EXPRESSED IN: 22 plant structures; EXPRESSED DURING: 14 growth stages; CONTAINS InterPro DOMAIN/s: Pectin lyase fold/virulence factor (InterPro:IPR011050), AmbAllergen (InterPro:IPR018082), Pectate lyase/Amb allergen (InterPro:IPR002022), Pectin lyase fold (InterPro:IPR012…	GO:0016829;lyase activity|GO:0030570;pectate lyase activity|GO:0045490;pectin catabolic process|GO:0046872;metal ion binding
TC_59261	494	401	419	336	331	2008	1388	1443	1663	5.51434e-32	7.40448e-29	26		396.2	29.9857	1625.5	140.661	4.10273		TC_59261	AT5G59690.1	AT5G59690			Histone superfamily protein	Histone superfamily protein; FUNCTIONS IN: DNA binding; INVOLVED IN: nucleosome assembly; LOCATED IN: thylakoid; EXPRESSED IN: male gametophyte, pollen tube; EXPRESSED DURING: L mature pollen stage, M germinated pollen stage; CONTAINS InterPro DOMAIN/s: Histone H4, conserved site (InterPro:IPR019809), Histone-fold (InterPro:IPR009072), Histone core (InterPro:IPR007125), Histone H4 (InterPro:IPR00…	GO:0000786;nucleosome|GO:0000788;nuclear nucleosome|GO:0003677;DNA binding|GO:0005515;protein binding|GO:0005634;nucleus|GO:0005694;chromosome|GO:0005730;nucleolus|GO:0005773;vacuole|GO:0005774;vacuolar membrane|GO:0005829;cytosol|GO:0005886;plasma membrane|GO:0006334;nucleosome assembly|GO:0009414;response to water deprivation|GO:0009506;plasmodesma|GO:0009507;chloroplast|GO:0009579;thylakoid|GO…
TC_25365	44	75	68	30	33	279	171	176	191	3.00663e-12	3.6447e-10	288		50	9.14877	204.25	25.2764	4.085		TC_25365	AT1G04240.1	AT1G04240	SHY2		AUX/IAA transcriptional regulator family protein	SHORT HYPOCOTYL 2 (SHY2); FUNCTIONS IN: sequence-specific DNA binding transcription factor activity; INVOLVED IN: response to auxin stimulus, response to cyclopentenone, response to brassinosteroid stimulus; LOCATED IN: nucleus; EXPRESSED IN: 22 plant structures; EXPRESSED DURING: 13 growth stages; CONTAINS InterPro DOMAIN/s: Aux/IAA-ARF-dimerisation (InterPro:IPR011525), AUX/IAA protein (InterPr…	GO:0003700;DNA binding transcription factor activity|GO:0005515;protein binding|GO:0005634;nucleus|GO:0006351;transcription|GO:0006355;regulation of transcription|GO:0009733;response to auxin|GO:0009734;auxin-activated signaling pathway|GO:0044212;transcription regulatory region DNA binding
TC_24294	1	1	7	6	0	15	16	6	12	0.000368956	0.00486993	2645		3	1.44914	12.25	2.25	4.08333		TC_24294	AT5G07690.1	AT5G07690	MYB29		myb domain protein 29	myb domain protein 29 (MYB29); CONTAINS InterPro DOMAIN/s: SANT, DNA-binding (InterPro:IPR001005), Homeodomain-like (InterPro:IPR009057), Myb, DNA-binding (InterPro:IPR014778), HTH transcriptional regulator, Myb-type, DNA-binding (InterPro:IPR017930), Homeodomain-related (InterPro:IPR012287), Myb transcription factor (InterPro:IPR015495); BEST Arabidopsis thaliana protein match is: myb domain pro…	GO:0000981;RNA polymerase II transcription factor activity|GO:0001135;transcription factor activity|GO:0003677;DNA binding|GO:0003700;DNA binding transcription factor activity|GO:0005634;nucleus|GO:0006351;transcription|GO:0006355;regulation of transcription|GO:0006357;regulation of transcription from RNA polymerase II promoter|GO:0009414;response to water deprivation|GO:0009611;response to wound…
TC_24481	89	32	18	7	2	102	87	141	153	0.000695421	0.00788009	3081		29.6	15.7181	120.75	15.6545	4.07939		TC_24481	AT3G43110.1	AT3G43110			#N/A	unknown protein; FUNCTIONS IN: molecular_function unknown; INVOLVED IN: biological_process unknown; LOCATED IN: endomembrane system; EXPRESSED IN: petal, flower; EXPRESSED DURING: 4 anthesis, petal differentiation and expansion stage; BEST Arabidopsis thaliana protein match is: unknown protein (TAIR:AT5G20790.1); Has 30 Blast hits to 30 proteins in 10 species: Archae - 0; Bacteria - 0; Metazoa - …	GO:0008150;biological_process|GO:0016020;membrane|GO:0016021;integral component of membrane
TC_28775	245	239	206	213	161	830	818	797	1025	1.67536e-30	2.01691e-27	29		212.8	14.9211	867.5	52.941	4.0766		TC_28775	AT2G29670.1	AT2G29670			Tetratricopeptide repeat (TPR)-like superfamily protein	Tetratricopeptide repeat (TPR)-like superfamily protein; FUNCTIONS IN: binding; LOCATED IN: chloroplast; EXPRESSED IN: 23 plant structures; EXPRESSED DURING: 15 growth stages; CONTAINS InterPro DOMAIN/s: Tetratricopeptide-like helical (InterPro:IPR011990), Tetratricopeptide repeat-containing (InterPro:IPR013026), Tetratricopeptide repeat (InterPro:IPR019734); BEST Arabidopsis thaliana protein mat…	GO:0005515;protein binding|GO:0006396;RNA processing|GO:0016020;membrane|GO:0016021;integral component of membrane
TC_26075	52	53	37	32	21	185	107	125	218	3.75674e-11	3.95046e-09	332		39	6.09098	158.75	25.8469	4.07051		TC_26075	AT2G13820.1	AT2G13820			Bifunctional inhibitor/lipid-transfer protein/seed storage 2S albumin superfamily protein	Bifunctional inhibitor/lipid-transfer protein/seed storage 2S albumin superfamily protein; FUNCTIONS IN: lipid binding; INVOLVED IN: lipid transport; LOCATED IN: anchored to plasma membrane, plasma membrane; EXPRESSED IN: 20 plant structures; EXPRESSED DURING: 13 growth stages; CONTAINS InterPro DOMAIN/s: Bifunctional inhibitor/plant lipid transfer protein/seed storage (InterPro:IPR016140), Plant…	GO:0005576;extracellular region|GO:0005886;plasma membrane|GO:0006869;lipid transport|GO:0008289;lipid binding|GO:0016020;membrane|GO:0016021;integral component of membrane|GO:0031225;anchored component of membrane|GO:0046658;anchored component of plasma membrane
TC_49031	162	148	124	114	110	523	396	579	633	2.9557e-24	1.98441e-21	52		131.6	10.0678	532.75	50.814	4.04825		TC_49031	Bo6g101270.1	AT1G66760	DTX9		MATE efflux family protein	MATE efflux family protein; FUNCTIONS IN: antiporter activity, drug transmembrane transporter activity, transporter activity; INVOLVED IN: response to wounding; LOCATED IN: membrane; EXPRESSED IN: 17 plant structures; EXPRESSED DURING: 11 growth stages; CONTAINS InterPro DOMAIN/s: MATE family transporter related protein (InterPro:IPR015521), Multi antimicrobial extrusion protein MatE (InterPro:IP…	#N/A
TC_29397	26	0	1	18	18	116	15	36	37	0.00590733	0.0352545	5849		12.6	5.15364	51	22.2523	4.04762		TC_29397	AT1G55360.1	AT1G55360			Protein of Unknown Function (DUF239)	Protein of Unknown Function (DUF239); INVOLVED IN: biological_process unknown; LOCATED IN: endomembrane system; EXPRESSED IN: 22 plant structures; EXPRESSED DURING: 13 growth stages; CONTAINS InterPro DOMAIN/s: Protein of unknown function DUF239, plant (InterPro:IPR004314); BEST Arabidopsis thaliana protein match is: Protein of Unknown Function (DUF239) (TAIR:AT3G13510.1); Has 753 Blast hits to 7…	GO:0016874;ligase activity
TC_49219	7	13	9	8	14	9	9	45	102	0.000513242	0.00628667	2850		10.2	1.39284	41.25	21.9559	4.04412		TC_49219	AT3G22160.1	AT3G22160	VQ22		VQ motif-containing protein	VQ motif-containing protein; FUNCTIONS IN: molecular_function unknown; INVOLVED IN: biological_process unknown; LOCATED IN: chloroplast; EXPRESSED IN: stem, inflorescence meristem, sepal, leaf, stamen; EXPRESSED DURING: LP.06 six leaves visible, LP.04 four leaves visible, 4 anthesis; CONTAINS InterPro DOMAIN/s: VQ (InterPro:IPR008889); BEST Arabidopsis thaliana protein match is: VQ motif-containi…	GO:0005634;nucleus|GO:0008150;biological_process
TC_46610	6	10	4	7	3	19	32	22	24	2.18796e-07	1.02394e-05	746		6	1.22474	24.25	2.78014	4.04167		TC_46610	AT2G07599.2	AT2G07599			#N/A	unknown protein; BEST Arabidopsis thaliana protein match is: unknown protein (TAIR:ATMG01040.1).	GO:0005739;mitochondrion
TC_55618	28	13	37	25	19	115	86	82	111	1.11979e-10	1.08595e-08	360		24.4	4.0694	98.5	8.45084	4.03689		TC_55618	AT1G63310.1	AT1G63310			#N/A	unknown protein; BEST Arabidopsis thaliana protein match is: unknown protein (TAIR:AT2G20362.1); Has 78 Blast hits to 77 proteins in 11 species: Archae - 0; Bacteria - 0; Metazoa - 0; Fungi - 0; Plants - 78; Viruses - 0; Other Eukaryotes - 0 (source: NCBI BLink).	GO:0008150;biological_process
TC_65678	37	20	24	23	15	65	70	79	170	1.14256e-08	7.52624e-07	530		23.8	3.6524	96	24.8361	4.03361		TC_65678	AT1G74930.1	AT1G74930	ERF18		Integrase-type DNA-binding superfamily protein	ORA47; CONTAINS InterPro DOMAIN/s: DNA-binding, integrase-type (InterPro:IPR016177), Pathogenesis-related transcriptional factor/ERF, DNA-binding (InterPro:IPR001471); BEST Arabidopsis thaliana protein match is: Integrase-type DNA-binding superfamily protein (TAIR:AT1G19210.1); Has 5510 Blast hits to 5399 proteins in 239 species: Archae - 0; Bacteria - 0; Metazoa - 0; Fungi - 0; Plants - 5503; Vi…	GO:0002213;defense response to insect|GO:0003677;DNA binding|GO:0003700;DNA binding transcription factor activity|GO:0005634;nucleus|GO:0006351;transcription|GO:0006355;regulation of transcription|GO:0009611;response to wounding|GO:0009873;ethylene-activated signaling pathway|GO:0010087;phloem or xylem histogenesis|GO:0051301;cell division
TC_27602	40	23	17	13	18	92	67	104	95	2.56598e-10	2.32815e-08	384		22.2	4.72652	89.5	7.92149	4.03153		TC_27602	AT1G71695.1	AT1G71695	PER12		Peroxidase superfamily protein	Peroxidase superfamily protein; FUNCTIONS IN: peroxidase activity, heme binding; INVOLVED IN: response to oxidative stress, oxidation reduction; LOCATED IN: cell wall, vacuole, membrane, plant-type cell wall; EXPRESSED IN: 23 plant structures; EXPRESSED DURING: 13 growth stages; CONTAINS InterPro DOMAIN/s: Haem peroxidase (InterPro:IPR010255), Plant peroxidase (InterPro:IPR000823), Peroxidases he…	GO:0004601;peroxidase activity|GO:0005576;extracellular region|GO:0005618;cell wall|GO:0005773;vacuole|GO:0006979;response to oxidative stress|GO:0009505;plant-type cell wall|GO:0009506;plasmodesma|GO:0009664;plant-type cell wall organization|GO:0016020;membrane|GO:0016491;oxidoreductase activity|GO:0020037;heme binding|GO:0042744;hydrogen peroxide catabolic process|GO:0046872;metal ion binding|G…
TC_26508	15	10	11	12	8	48	42	42	48	1.37869e-10	1.30442e-08	369		11.2	1.15758	45	1.73205	4.01786		TC_26508	AT3G01950.1	AT3G01950			Protein of unknown function (DUF 3339)	Protein of unknown function (DUF 3339); CONTAINS InterPro DOMAIN/s: Protein of unknown function DUF3339 (InterPro:IPR021775); BEST Arabidopsis thaliana protein match is: Protein of unknown function (DUF 3339) (TAIR:AT5G14110.1); Has 274 Blast hits to 269 proteins in 15 species: Archae - 0; Bacteria - 0; Metazoa - 0; Fungi - 0; Plants - 274; Viruses - 0; Other Eukaryotes - 0 (source: NCBI BLink).	GO:0004601;peroxidase activity|GO:0008150;biological_process|GO:0016020;membrane|GO:0016021;integral component of membrane|GO:0031225;anchored component of membrane|GO:0098869;cellular oxidant detoxification
TC_24357	5	4	0	3	3	11	10	10	17	4.18617e-05	0.000862736	1694		3	0.83666	12	1.68325	4		TC_24357	AT4G19410.1	AT4G19410			Pectinacetylesterase family protein	Pectinacetylesterase family protein; FUNCTIONS IN: carboxylesterase activity; LOCATED IN: cell wall, membrane, plant-type cell wall; EXPRESSED IN: 24 plant structures; EXPRESSED DURING: 14 growth stages; CONTAINS InterPro DOMAIN/s: Pectinacetylesterase (InterPro:IPR004963); BEST Arabidopsis thaliana protein match is: Pectinacetylesterase family protein (TAIR:AT5G45280.2); Has 30201 Blast hits to …	GO:0005576;extracellular region|GO:0005618;cell wall|GO:0009505;plant-type cell wall|GO:0009506;plasmodesma|GO:0016020;membrane|GO:0016787;hydrolase activity|GO:0052793;pectin acetylesterase activity|GO:0071555;cell wall organization
TC_23265	120	105	83	54	58	309	339	387	307	2.14652e-16	4.89798e-14	153		84	12.8725	335.5	18.6615	3.99405		TC_23265	AT4G03210.2	AT4G03210	XTH9		xyloglucan endotransglucosylase/hydrolase 9	xyloglucan endotransglucosylase/hydrolase 9 (XTH9); FUNCTIONS IN: hydrolase activity, acting on glycosyl bonds, xyloglucan:xyloglucosyl transferase activity; INVOLVED IN: carbohydrate metabolic process, cellular glucan metabolic process; LOCATED IN: endomembrane system, apoplast, cell wall; EXPRESSED IN: 27 plant structures; EXPRESSED DURING: 13 growth stages; CONTAINS InterPro DOMAIN/s: Xylogluc…	GO:0004553;hydrolase activity|GO:0005576;extracellular region|GO:0005618;cell wall|GO:0005975;carbohydrate metabolic process|GO:0006073;cellular glucan metabolic process|GO:0008152;metabolic process|GO:0010411;xyloglucan metabolic process|GO:0016740;transferase activity|GO:0016762;xyloglucan:xyloglucosyl transferase activity|GO:0016787;hydrolase activity|GO:0016798;hydrolase activity|GO:0042546;c…
TC_24207	22	40	23	23	20	92	79	127	110	1.16214e-12	1.5139e-10	268		25.6	3.64143	102	10.4801	3.98438		TC_24207	Bo9g001080.1	AT4G00080			Plant invertase/pectin methylesterase inhibitor superfamily protein	unfertilized embryo sac 11 (UNE11); FUNCTIONS IN: enzyme inhibitor activity, pectinesterase inhibitor activity, pectinesterase activity; INVOLVED IN: double fertilization forming a zygote and endosperm; LOCATED IN: endomembrane system; EXPRESSED IN: root; CONTAINS InterPro DOMAIN/s: Pectinesterase inhibitor (InterPro:IPR006501); BEST Arabidopsis thaliana protein match is: Plant invertase/pectin m…	GO:0004857;enzyme inhibitor activity|GO:0043086;negative regulation of catalytic activity
TC_47211	29	27	13	4	10	30	20	62	151	0.000215921	0.00320367	2353		16.6	4.88467	65.75	29.7948	3.96084		TC_47211	AT2G32800.1	AT2G32800	LECRKS2		protein kinase family protein	AP4.3A; FUNCTIONS IN: protein serine/threonine kinase activity, protein kinase activity, ATP binding; INVOLVED IN: protein amino acid phosphorylation; LOCATED IN: plasma membrane; EXPRESSED IN: 19 plant structures; EXPRESSED DURING: 10 growth stages; CONTAINS InterPro DOMAIN/s: Protein kinase, ATP binding site (InterPro:IPR017441), Serine/threonine-protein kinase domain (InterPro:IPR002290), Seri…	GO:0000166;nucleotide binding|GO:0004672;protein kinase activity|GO:0004674;protein serine/threonine kinase activity|GO:0005524;ATP binding|GO:0005886;plasma membrane|GO:0006468;protein phosphorylation|GO:0009611;response to wounding|GO:0009617;response to bacterium|GO:0016301;kinase activity|GO:0016310;phosphorylation|GO:0016740;transferase activity|GO:0071395;cellular response to jasmonic acid …
TC_43410	36	15	8	16	27	9	12	61	241	0.00438625	0.0291072	5261		20.4	4.94571	80.75	54.7302	3.95833		TC_43410	AT2G40180.1	AT2G40180	PP2C5		phosphatase 2C5	phosphatase 2C5 (PP2C5); CONTAINS InterPro DOMAIN/s: Protein phosphatase 2C, manganese/magnesium aspartate binding site (InterPro:IPR000222), Protein phosphatase 2C-related (InterPro:IPR001932), Protein phosphatase 2C (InterPro:IPR015655), Protein phosphatase 2C, N-terminal (InterPro:IPR014045); BEST Arabidopsis thaliana protein match is: Protein phosphatase 2C family protein (TAIR:AT1G07160.1); …	GO:0003824;catalytic activity|GO:0004721;phosphoprotein phosphatase activity|GO:0004722;protein serine/threonine phosphatase activity|GO:0005634;nucleus|GO:0006470;protein dephosphorylation|GO:0009738;abscisic acid-activated signaling pathway|GO:0010440;stomatal lineage progression|GO:0016787;hydrolase activity|GO:0043169;cation binding|GO:0046872;metal ion binding
TC_24831	174	178	116	88	76	681	336	372	607	1.58098e-12	2.0071e-10	275		126.4	21.2735	499	85.3844	3.94778		TC_24831	AT2G30520.1	AT2G30520	RPT2		Phototropic-responsive NPH3 family protein	ROOT PHOTOTROPISM 2 (RPT2); FUNCTIONS IN: signal transducer activity; INVOLVED IN: phototropism; LOCATED IN: nucleus; EXPRESSED IN: 22 plant structures; EXPRESSED DURING: 13 growth stages; CONTAINS InterPro DOMAIN/s: NPH3 (InterPro:IPR004249), BTB/POZ (InterPro:IPR013069), BTB/POZ fold (InterPro:IPR011333), BTB/POZ-like (InterPro:IPR000210); BEST Arabidopsis thaliana protein match is: Phototropic…	GO:0004871;signal transducer activity|GO:0005515;protein binding|GO:0005634;nucleus|GO:0005737;cytoplasm|GO:0007165;signal transduction|GO:0009638;phototropism|GO:0016567;protein ubiquitination
TC_24056	654	586	606	403	442	2827	1721	1790	2156	1.12641e-26	1.03487e-23	38		538.2	48.9003	2123.5	253.179	3.94556		TC_24056	AT5G10400.1	AT5G10400	HTR1		Histone superfamily protein	Histone superfamily protein; FUNCTIONS IN: DNA binding; INVOLVED IN: nucleosome assembly; LOCATED IN: chloroplast, nucleosome; EXPRESSED IN: 21 plant structures; EXPRESSED DURING: 14 growth stages; CONTAINS InterPro DOMAIN/s: Histone H3 (InterPro:IPR000164), Histone-fold (InterPro:IPR009072), Histone core (InterPro:IPR007125); BEST Arabidopsis thaliana protein match is: Histone superfamily protei…	GO:0000786;nucleosome|GO:0003677;DNA binding|GO:0005515;protein binding|GO:0005634;nucleus|GO:0005694;chromosome|GO:0006334;nucleosome assembly|GO:0010369;chromocenter|GO:0031492;nucleosomal DNA binding|GO:0046982;protein heterodimerization activity
TC_22170	24	16	20	15	12	73	70	59	72	2.8329e-11	3.05254e-09	324		17.4	2.08806	68.5	3.22749	3.93678		TC_22170	AT5G65530.1	AT5G65530			Protein kinase superfamily protein	Protein kinase superfamily protein; FUNCTIONS IN: protein serine/threonine kinase activity, protein kinase activity, kinase activity, ATP binding; INVOLVED IN: protein amino acid phosphorylation; LOCATED IN: cellular_component unknown; EXPRESSED IN: 16 plant structures; EXPRESSED DURING: 8 growth stages; CONTAINS InterPro DOMAIN/s: Protein kinase, ATP binding site (InterPro:IPR017441), Serine/thr…	GO:0000166;nucleotide binding|GO:0004672;protein kinase activity|GO:0004674;protein serine/threonine kinase activity|GO:0004675;transmembrane receptor protein serine/threonine kinase activity|GO:0005515;protein binding|GO:0005524;ATP binding|GO:0005654;nucleoplasm|GO:0005886;plasma membrane|GO:0006468;protein phosphorylation|GO:0007166;cell surface receptor signaling pathway|GO:0007178;transmembr…
TC_277	3	5	4	7	9	25	23	22	18	5.44816e-07	2.243e-05	848		5.6	1.07703	22	1.47196	3.92857		TC_277	AT1G28670.1	AT1G28670	ARAB-1		GDSL-like Lipase/Acylhydrolase superfamily protein	ARAB-1; FUNCTIONS IN: hydrolase activity, acting on ester bonds, carboxylesterase activity; INVOLVED IN: glycerol biosynthetic process, lipid metabolic process; LOCATED IN: endomembrane system; CONTAINS InterPro DOMAIN/s: Lipase, GDSL (InterPro:IPR001087); BEST Arabidopsis thaliana protein match is: GDSL-like Lipase/Acylhydrolase superfamily protein (TAIR:AT1G28660.1); Has 3359 Blast hits to 3311…	GO:0005576;extracellular region|GO:0006629;lipid metabolic process|GO:0016042;lipid catabolic process|GO:0016787;hydrolase activity|GO:0016788;hydrolase activity
TC_48614	116	149	131	118	80	200	144	420	1093	1.94922e-06	6.70455e-05	1015		118.8	11.3464	464.25	217.882	3.90783		TC_48614	AT1G47840.1	AT1G47840	HXK3		hexokinase 3	hexokinase 3 (HXK3); CONTAINS InterPro DOMAIN/s: Hexokinase, N-terminal (InterPro:IPR022672), Hexokinase, conserved site (InterPro:IPR019807), Hexokinase, C-terminal (InterPro:IPR022673), Hexokinase (InterPro:IPR001312); BEST Arabidopsis thaliana protein match is: hexokinase 1 (TAIR:AT4G29130.1); Has 2416 Blast hits to 2143 proteins in 322 species: Archae - 0; Bacteria - 89; Metazoa - 1294; Fungi…	GO:0000166;nucleotide binding|GO:0001678;cellular glucose homeostasis|GO:0004340;glucokinase activity|GO:0004396;hexokinase activity|GO:0005524;ATP binding|GO:0005536;glucose binding|GO:0005623;cell|GO:0005829;cytosol|GO:0005975;carbohydrate metabolic process|GO:0006096;glycolytic process|GO:0008865;fructokinase activity|GO:0009507;chloroplast|GO:0016301;kinase activity|GO:0016310;phosphorylation…
TC_23776	150	192	137	108	66	743	295	467	532	7.91295e-12	9.05761e-10	305		130.6	21.0609	509.25	92.5764	3.89931		TC_23776	AT5G26670.1	AT5G26670	PAE1		Pectinacetylesterase family protein	Pectinacetylesterase family protein; FUNCTIONS IN: carboxylesterase activity; LOCATED IN: endomembrane system; CONTAINS InterPro DOMAIN/s: Pectinacetylesterase (InterPro:IPR004963); BEST Arabidopsis thaliana protein match is: Pectinacetylesterase family protein (TAIR:AT3G05910.1); Has 35333 Blast hits to 34131 proteins in 2444 species: Archae - 798; Bacteria - 22429; Metazoa - 974; Fungi - 991; P…	GO:0005576;extracellular region|GO:0005618;cell wall|GO:0009505;plant-type cell wall|GO:0016787;hydrolase activity|GO:0052793;pectin acetylesterase activity|GO:0071555;cell wall organization
TC_25536	234	188	157	82	87	360	355	669	948	3.5778e-10	3.15425e-08	396		149.6	29.2756	583	142.107	3.89706		TC_25536	AT2G38940.1	AT2G38940	PHT1;4		phosphate transporter 1;4	phosphate transporter 1;4 (PHT1;4); FUNCTIONS IN: phosphate transmembrane transporter activity, carbohydrate transmembrane transporter activity, inorganic phosphate transmembrane transporter activity, sugar:hydrogen symporter activity; INVOLVED IN: transport, phosphate transport, transmembrane transport; LOCATED IN: nucleus, plasma membrane, vacuole, membrane; EXPRESSED IN: male gametophyte, cult…	GO:0005315;inorganic phosphate transmembrane transporter activity|GO:0005515;protein binding|GO:0005634;nucleus|GO:0005773;vacuole|GO:0005794;Golgi apparatus|GO:0005886;plasma membrane|GO:0005887;integral component of plasma membrane|GO:0006817;phosphate ion transport|GO:0009506;plasmodesma|GO:0009737;response to abscisic acid|GO:0015293;symporter activity|GO:0016020;membrane|GO:0016021;integral …
TC_25243	53	76	43	45	18	276	126	159	171	6.95561e-09	4.86477e-07	499		47	9.32202	183	32.4268	3.89362		TC_25243	AT1G70230.1	AT1G70230	AXY4		TRICHOME BIREFRINGENCE-LIKE 27	TRICHOME BIREFRINGENCE-LIKE 27 (TBL27); INVOLVED IN: biological_process unknown; LOCATED IN: endomembrane system; EXPRESSED IN: 18 plant structures; EXPRESSED DURING: 9 growth stages; CONTAINS InterPro DOMAIN/s: Protein of unknown function DUF231, plant (InterPro:IPR004253); BEST Arabidopsis thaliana protein match is: TRICHOME BIREFRINGENCE-LIKE 25 (TAIR:AT1G01430.1); Has 1336 Blast hits to 1321 …	GO:0000139;Golgi membrane|GO:0005794;Golgi apparatus|GO:0010411;xyloglucan metabolic process|GO:0016020;membrane|GO:0016021;integral component of membrane|GO:0016413;O-acetyltransferase activity
TC_25272	25	25	40	22	12	68	56	75	187	3.26577e-07	1.4414e-05	791		24.8	4.48776	96.5	30.4207	3.89113		TC_25272	AT2G35370.1	AT2G35370	GDH1		glycine decarboxylase complex H	glycine decarboxylase complex H (GDCH); FUNCTIONS IN: glycine dehydrogenase (decarboxylating) activity; INVOLVED IN: glycine decarboxylation via glycine cleavage system, photorespiration; LOCATED IN: thylakoid, mitochondrion, nucleus, chloroplast; EXPRESSED IN: 21 plant structures; EXPRESSED DURING: 14 growth stages; CONTAINS InterPro DOMAIN/s: 2-oxo acid dehydrogenase, lipoyl-binding site (Inter…	GO:0005634;nucleus|GO:0005739;mitochondrion|GO:0005960;glycine cleavage complex|GO:0009507;chloroplast|GO:0009579;thylakoid|GO:0019464;glycine decarboxylation via glycine cleavage system
TC_37242	63	129	55	37	46	193	172	236	426	1.9967e-09	1.55253e-07	449		66	16.3401	256.75	57.9675	3.89015		TC_37242	AT5G25610.1	AT5G25610	RD22		BURP domain-containing protein	RESPONSIVE TO DESSICATION 22 (RD22); FUNCTIONS IN: nutrient reservoir activity; INVOLVED IN: response to desiccation, response to salt stress, response to abscisic acid stimulus; LOCATED IN: endomembrane system; EXPRESSED IN: 21 plant structures; EXPRESSED DURING: 13 growth stages; CONTAINS InterPro DOMAIN/s: BURP (InterPro:IPR004873); BEST Arabidopsis thaliana protein match is: unknown seed prot…	GO:0005768;endosome|GO:0005794;Golgi apparatus|GO:0005802;trans-Golgi network|GO:0009651;response to salt stress
TC_14963	6	6	1	2	4	11	15	18	15	6.62077e-06	0.000191345	1208		3.8	1.0198	14.75	1.43614	3.88158		TC_14963	AT2G37880.1	AT2G37880			Protein of unknown function, DUF617	Protein of unknown function, DUF617; CONTAINS InterPro DOMAIN/s: Protein of unknown function DUF617, plant (InterPro:IPR006460); BEST Arabidopsis thaliana protein match is: Protein of unknown function, DUF617 (TAIR:AT1G21050.1); Has 257 Blast hits to 256 proteins in 14 species: Archae - 0; Bacteria - 0; Metazoa - 0; Fungi - 0; Plants - 257; Viruses - 0; Other Eukaryotes - 0 (source: NCBI BLink).	#N/A
TC_55925	102	65	66	37	34	249	234	177	282	4.49301e-11	4.64083e-09	338		60.8	12.302	235.5	21.926	3.87336		TC_55925	AT4G35690.1	AT4G35690			Arabidopsis protein of unknown function (DUF241)	Arabidopsis protein of unknown function (DUF241); CONTAINS InterPro DOMAIN/s: Protein of unknown function DUF241, plant (InterPro:IPR004320); BEST Arabidopsis thaliana protein match is: Arabidopsis protein of unknown function (DUF241) (TAIR:AT4G35710.1); Has 1807 Blast hits to 1807 proteins in 277 species: Archae - 0; Bacteria - 0; Metazoa - 736; Fungi - 347; Plants - 385; Viruses - 0; Other Euka…	#N/A
TC_48569	56	24	78	11	16	143	101	108	220	6.76394e-06	0.000194356	1215		37	12.8996	143	27.2611	3.86486		TC_48569	AT4G09950.1	AT4G09950	IAN13		P-loop containing nucleoside triphosphate hydrolases superfamily protein	P-loop containing nucleoside triphosphate hydrolases superfamily protein; FUNCTIONS IN: GTP binding; INVOLVED IN: response to bacterium; LOCATED IN: cellular_component unknown; EXPRESSED IN: 14 plant structures; EXPRESSED DURING: 6 growth stages; CONTAINS InterPro DOMAIN/s: AIG1 (InterPro:IPR006703); BEST Arabidopsis thaliana protein match is: P-loop containing nucleoside triphosphate hydrolases …	GO:0000166;nucleotide binding|GO:0005525;GTP binding|GO:0016787;hydrolase activity
TC_28192	375	239	219	191	151	887	826	784	1134	6.30275e-18	1.78896e-15	123		235	37.9895	907.75	78.3245	3.86277		TC_28192	Bo8g090790.1	AT3G56360			#N/A	unknown protein; FUNCTIONS IN: molecular_function unknown; INVOLVED IN: biological_process unknown; LOCATED IN: chloroplast; EXPRESSED IN: 24 plant structures; EXPRESSED DURING: 15 growth stages; BEST Arabidopsis thaliana protein match is: unknown protein (TAIR:AT5G05250.1); Has 45 Blast hits to 45 proteins in 13 species: Archae - 0; Bacteria - 0; Metazoa - 0; Fungi - 0; Plants - 45; Viruses - 0;…	#N/A
TC_23775	235	347	206	213	113	658	525	926	1324	9.1574e-13	1.211e-10	264		222.8	37.4225	858.25	176.226	3.85211		TC_23775	AT1G67980.1	AT1G67980	CCOAMT		caffeoyl-CoA 3-O-methyltransferase	caffeoyl-CoA 3-O-methyltransferase (CCOAMT); CONTAINS InterPro DOMAIN/s: O-methyltransferase, family 3 (InterPro:IPR002935); BEST Arabidopsis thaliana protein match is: S-adenosyl-L-methionine-dependent methyltransferases superfamily protein (TAIR:AT1G67990.1); Has 30201 Blast hits to 17322 proteins in 780 species: Archae - 12; Bacteria - 1396; Metazoa - 17338; Fungi - 3422; Plants - 5037; Viruse…	GO:0005829;cytosol|GO:0008168;methyltransferase activity|GO:0008171;O-methyltransferase activity|GO:0009699;phenylpropanoid biosynthetic process|GO:0009809;lignin biosynthetic process|GO:0016740;transferase activity|GO:0032259;methylation|GO:0042409;caffeoyl-CoA O-methyltransferase activity|GO:0046872;metal ion binding
TC_49689	274	221	257	178	164	1013	742	722	886	4.42657e-23	2.61933e-20	59		218.8	21.4229	840.75	68.0507	3.84255		TC_49689	AT1G07820.2	AT1G07820			Histone superfamily protein	Histone superfamily protein; FUNCTIONS IN: DNA binding; INVOLVED IN: nucleosome assembly; LOCATED IN: nucleus, nucleosome; CONTAINS InterPro DOMAIN/s: Histone-fold (InterPro:IPR009072), Histone H4, conserved site (InterPro:IPR019809), Histone core (InterPro:IPR007125), Histone H4 (InterPro:IPR001951); BEST Arabidopsis thaliana protein match is: Histone superfamily protein (TAIR:AT5G59690.1); Has …	GO:0000786;nucleosome|GO:0000788;nuclear nucleosome|GO:0003677;DNA binding|GO:0005515;protein binding|GO:0005634;nucleus|GO:0005694;chromosome|GO:0005730;nucleolus|GO:0005773;vacuole|GO:0005774;vacuolar membrane|GO:0005829;cytosol|GO:0005886;plasma membrane|GO:0006334;nucleosome assembly|GO:0009414;response to water deprivation|GO:0009506;plasmodesma|GO:0009507;chloroplast|GO:0009579;thylakoid|GO…
TC_49605	13	19	17	38	42	52	92	105	147	2.93718e-07	1.31129e-05	782		25.8	5.91101	99	19.5746	3.83721		TC_49605	AT1G73120.1	AT1G73120			#N/A	unknown protein; FUNCTIONS IN: molecular_function unknown; INVOLVED IN: response to oxidative stress; EXPRESSED IN: root, cultured cell; Has 36 Blast hits to 36 proteins in 8 species: Archae - 0; Bacteria - 0; Metazoa - 0; Fungi - 0; Plants - 36; Viruses - 0; Other Eukaryotes - 0 (source: NCBI BLink).	GO:0006979;response to oxidative stress
TC_49624	74	60	53	56	45	162	195	288	233	4.91263e-15	9.2708e-13	185		57.6	4.78121	219.5	27.0509	3.81076		TC_49624	AT2G47140.1	AT2G47140	SDR3B		NAD(P)-binding Rossmann-fold superfamily protein	NAD(P)-binding Rossmann-fold superfamily protein; FUNCTIONS IN: oxidoreductase activity, binding, catalytic activity; INVOLVED IN: oxidation reduction, metabolic process; LOCATED IN: cellular_component unknown; EXPRESSED IN: 6 plant structures; EXPRESSED DURING: 4 anthesis, LP.10 ten leaves visible, petal differentiation and expansion stage, LP.08 eight leaves visible, LP.12 twelve leaves visible…	GO:0003824;catalytic activity|GO:0005996;monosaccharide metabolic process|GO:0008152;metabolic process|GO:0016491;oxidoreductase activity|GO:0016787;hydrolase activity|GO:0016829;lyase activity|GO:0016853;isomerase activity|GO:0019516;lactate oxidation|GO:0048029;monosaccharide binding|GO:0051536;iron-sulfur cluster binding|GO:0055114;oxidation-reduction process
TC_58712	58	34	50	32	23	221	82	130	166	5.77117e-09	4.10352e-07	491		39.4	6.36867	149.75	29.3268	3.80076		TC_58712	AT4G18970.1	AT4G18970			GDSL-like Lipase/Acylhydrolase superfamily protein	GDSL-like Lipase/Acylhydrolase superfamily protein; FUNCTIONS IN: hydrolase activity, acting on ester bonds, carboxylesterase activity; INVOLVED IN: lipid metabolic process; LOCATED IN: endomembrane system; EXPRESSED IN: 19 plant structures; EXPRESSED DURING: 13 growth stages; CONTAINS InterPro DOMAIN/s: Lipase, GDSL (InterPro:IPR001087); BEST Arabidopsis thaliana protein match is: GDSL-like Lipa…	GO:0005576;extracellular region|GO:0006629;lipid metabolic process|GO:0016042;lipid catabolic process|GO:0016787;hydrolase activity|GO:0016788;hydrolase activity
TC_16457	23	26	7	21	24	51	63	79	114	2.61147e-08	1.59113e-06	573		20.2	3.39706	76.75	13.6771	3.7995		TC_16457	AT3G14990.1	AT3G14990	DJ1A		Class I glutamine amidotransferase-like superfamily protein	Class I glutamine amidotransferase-like superfamily protein; FUNCTIONS IN: catalytic activity; INVOLVED IN: response to cadmium ion, thiamin biosynthetic process; LOCATED IN: plasma membrane, vacuole; EXPRESSED IN: 24 plant structures; EXPRESSED DURING: 15 growth stages; CONTAINS InterPro DOMAIN/s: DJ-1 (InterPro:IPR006287), ThiJ/PfpI (InterPro:IPR002818); BEST Arabidopsis thaliana protein match …	GO:0005515;protein binding|GO:0005634;nucleus|GO:0005737;cytoplasm|GO:0005773;vacuole|GO:0005774;vacuolar membrane|GO:0005829;cytosol|GO:0005886;plasma membrane|GO:0009506;plasmodesma|GO:0019172;glyoxalase III activity|GO:0019249;lactate biosynthetic process|GO:0046686;response to cadmium ion|GO:0061727;methylglyoxal catabolic process to lactate|GO:1900409;positive regulation of cellular response…
TC_49799	64	56	34	48	51	232	137	146	254	3.62124e-12	4.35948e-10	290		50.6	4.9558	192.25	29.6995	3.79941		TC_49799	AT5G21105.1	AT5G21105			Plant L-ascorbate oxidase	Plant L-ascorbate oxidase; FUNCTIONS IN: oxidoreductase activity, L-ascorbate oxidase activity, copper ion binding; INVOLVED IN: oxidation reduction; LOCATED IN: cell wall; EXPRESSED IN: 23 plant structures; EXPRESSED DURING: 13 growth stages; CONTAINS InterPro DOMAIN/s: Multicopper oxidase, type 2 (InterPro:IPR011706), Multicopper oxidase, type 3 (InterPro:IPR011707), Cupredoxin (InterPro:IPR008…	GO:0005507;copper ion binding|GO:0005576;extracellular region|GO:0005618;cell wall|GO:0008447;L-ascorbate oxidase activity|GO:0009506;plasmodesma|GO:0016491;oxidoreductase activity|GO:0016722;oxidoreductase activity|GO:0046872;metal ion binding|GO:0055114;oxidation-reduction process
TC_26370	22	31	20	34	9	121	73	77	81	3.18959e-08	1.88737e-06	590		23.2	4.42041	88	11.1206	3.7931		TC_26370	AT1G60270.1	AT1G60270	BGLU6		beta glucosidase 6	beta glucosidase 6 (BGLU6); FUNCTIONS IN: cation binding, hydrolase activity, hydrolyzing O-glycosyl compounds, catalytic activity; INVOLVED IN: carbohydrate metabolic process; LOCATED IN: endomembrane system; EXPRESSED IN: 16 plant structures; EXPRESSED DURING: 10 growth stages; CONTAINS InterPro DOMAIN/s: Glycoside hydrolase, family 1 (InterPro:IPR001360), Glycoside hydrolase, family 1, active …	GO:0004553;hydrolase activity|GO:0005975;carbohydrate metabolic process|GO:0008152;metabolic process|GO:0008422;beta-glucosidase activity|GO:0016787;hydrolase activity|GO:0016798;hydrolase activity|GO:0102483;scopolin beta-glucosidase activity|GO:1901657;glycosyl compound metabolic process
TC_35753	118	120	154	108	59	502	245	493	454	7.68834e-13	1.03441e-10	259		111.8	15.3114	423.5	60.4049	3.78801		TC_35753	AT2G28760.3	AT2G28760	UXS6		UDP-XYL synthase 6	UDP-XYL synthase 6 (UXS6); FUNCTIONS IN: coenzyme binding, binding, catalytic activity; INVOLVED IN: cellular metabolic process, nucleotide-sugar metabolic process, metabolic process; LOCATED IN: plasma membrane; EXPRESSED IN: 25 plant structures; EXPRESSED DURING: 13 growth stages; CONTAINS InterPro DOMAIN/s: NAD-dependent epimerase/dehydratase (InterPro:IPR001509), NAD(P)-binding domain (InterP…	GO:0005737;cytoplasm|GO:0005886;plasma membrane|GO:0016829;lyase activity|GO:0016831;carboxy-lyase activity|GO:0033320;UDP-D-xylose biosynthetic process|GO:0042732;D-xylose metabolic process|GO:0048040;UDP-glucuronate decarboxylase activity|GO:0070403;NAD+ binding
TC_28058	208	198	202	217	92	1045	547	496	690	2.11042e-12	2.6314e-10	280		183.4	23.0729	694.5	123.838	3.7868		TC_28058	Bo5g122860.1	AT3G17580			#N/A	unknown protein; BEST Arabidopsis thaliana protein match is: unknown protein (TAIR:AT1G48330.1); Has 40 Blast hits to 40 proteins in 11 species: Archae - 0; Bacteria - 0; Metazoa - 0; Fungi - 0; Plants - 40; Viruses - 0; Other Eukaryotes - 0 (source: NCBI BLink).	#N/A
TC_7119	24	17	12	17	16	40	18	67	134	2.03929e-05	0.00047306	1505		17.2	1.93391	64.75	25.164	3.76453		TC_7119	AT1G32170.1	AT1G32170	XTH3		xyloglucan endotransglucosylase/hydrolase 30	xyloglucan endotransglucosylase/hydrolase 30 (XTH30); FUNCTIONS IN: hydrolase activity, acting on glycosyl bonds, xyloglucan:xyloglucosyl transferase activity, hydrolase activity, hydrolyzing O-glycosyl compounds; INVOLVED IN: carbohydrate metabolic process, cellular glucan metabolic process; LOCATED IN: endomembrane system, cell wall, apoplast; EXPRESSED IN: 23 plant structures; EXPRESSED DURING…	GO:0004553;hydrolase activity|GO:0005576;extracellular region|GO:0005618;cell wall|GO:0005975;carbohydrate metabolic process|GO:0006073;cellular glucan metabolic process|GO:0008152;metabolic process|GO:0010411;xyloglucan metabolic process|GO:0016740;transferase activity|GO:0016762;xyloglucan:xyloglucosyl transferase activity|GO:0016787;hydrolase activity|GO:0016798;hydrolase activity|GO:0042546;c…
TC_25522	3	4	0	3	7	11	15	13	12	5.77098e-05	0.00112999	1783		3.4	1.1225	12.75	0.853913	3.75		TC_25522	AT3G20820.1	AT3G20820			Leucine-rich repeat (LRR) family protein	Leucine-rich repeat (LRR) family protein; INVOLVED IN: signal transduction, defense response; LOCATED IN: apoplast, cell wall, chloroplast, membrane; EXPRESSED IN: 23 plant structures; EXPRESSED DURING: 13 growth stages; CONTAINS InterPro DOMAIN/s: Leucine-rich repeat-containing N-terminal domain, type 2 (InterPro:IPR013210), Leucine-rich repeat (InterPro:IPR001611); BEST Arabidopsis thaliana pro…	GO:0005515;protein binding|GO:0005618;cell wall|GO:0009506;plasmodesma|GO:0009507;chloroplast|GO:0016020;membrane|GO:0048046;apoplast
TC_48364	82	72	82	86	46	324	253	221	302	3.48129e-14	5.92871e-12	205		73.6	7.27736	275	23.3274	3.73641		TC_48364	AT1G61760.1	AT1G61760			Late embryogenesis abundant (LEA) hydroxyproline-rich glycoprotein family	Late embryogenesis abundant (LEA) hydroxyproline-rich glycoprotein family; CONTAINS InterPro DOMAIN/s: Late embryogenesis abundant protein, group 2 (InterPro:IPR004864); BEST Arabidopsis thaliana protein match is: Late embryogenesis abundant (LEA) hydroxyproline-rich glycoprotein family (TAIR:AT4G05220.1); Has 824 Blast hits to 824 proteins in 28 species: Archae - 0; Bacteria - 0; Metazoa - 0; Fu…	GO:0004871;signal transducer activity|GO:0006952;defense response|GO:0007165;signal transduction|GO:0009506;plasmodesma|GO:0016020;membrane|GO:0016021;integral component of membrane|GO:0046658;anchored component of plasma membrane
TC_25096	6	31	9	7	15	51	46	45	61	5.76087e-07	2.3489e-05	856		13.6	4.62169	50.75	3.66003	3.73162		TC_25096	AT4G28840.1	AT4G28840	SPEAR3		#N/A	unknown protein; FUNCTIONS IN: molecular_function unknown; INVOLVED IN: biological_process unknown; LOCATED IN: chloroplast; BEST Arabidopsis thaliana protein match is: unknown protein (TAIR:AT2G20080.1); Has 71 Blast hits to 69 proteins in 15 species: Archae - 0; Bacteria - 0; Metazoa - 2; Fungi - 0; Plants - 67; Viruses - 0; Other Eukaryotes - 2 (source: NCBI BLink).	GO:0005515;protein binding|GO:0005634;nucleus|GO:0006351;transcription|GO:0006355;regulation of transcription|GO:0045892;negative regulation of transcription|GO:0048366;leaf development
TC_26417	76	193	66	110	90	290	166	555	583	2.43776e-08	1.49311e-06	570		107	22.7332	398.5	101.801	3.7243		TC_26417	AT2G45570.1	AT2G45570	CYP76C2		cytochrome P450, family 76, subfamily C, polypeptide 2	cytochrome P450, family 76, subfamily C, polypeptide 2 (CYP76C2); FUNCTIONS IN: electron carrier activity, monooxygenase activity, iron ion binding, oxygen binding, heme binding; INVOLVED IN: oxidation reduction; EXPRESSED IN: stem, sepal, male gametophyte, carpel, stamen; EXPRESSED DURING: 4 anthesis; CONTAINS InterPro DOMAIN/s: Cytochrome P450 (InterPro:IPR001128), Cytochrome P450, E-class, gro…	GO:0004497;monooxygenase activity|GO:0005506;iron ion binding|GO:0016020;membrane|GO:0016021;integral component of membrane|GO:0016491;oxidoreductase activity|GO:0016705;oxidoreductase activity|GO:0016709;oxidoreductase activity|GO:0020037;heme binding|GO:0044550;secondary metabolite biosynthetic process|GO:0046872;metal ion binding|GO:0055114;oxidation-reduction process
TC_46040	63	20	48	32	30	126	135	136	177	4.83944e-10	4.19242e-08	403		38.6	7.57364	143.5	11.3908	3.71762		TC_46040	AT3G47360.1	AT3G47360	HSD3		hydroxysteroid dehydrogenase 3	hydroxysteroid dehydrogenase 3 (HSD3); FUNCTIONS IN: oxidoreductase activity, binding, catalytic activity; INVOLVED IN: oxidation reduction, metabolic process; LOCATED IN: endomembrane system; CONTAINS InterPro DOMAIN/s: Short-chain dehydrogenase/reductase, conserved site (InterPro:IPR020904), NAD(P)-binding domain (InterPro:IPR016040), Glucose/ribitol dehydrogenase (InterPro:IPR002347), Short-ch…	GO:0006629;lipid metabolic process|GO:0006694;steroid biosynthetic process|GO:0016020;membrane|GO:0016021;integral component of membrane|GO:0016491;oxidoreductase activity|GO:0055114;oxidation-reduction process
TC_69806	216	88	40	28	33	147	200	331	522	0.000126031	0.00209723	2098		81	35.4034	300	83.4935	3.7037		TC_69806	AT1G73010.1	AT1G73010	PS2		phosphate starvation-induced gene 2	phosphate starvation-induced gene 2 (PS2); FUNCTIONS IN: phosphatase activity; INVOLVED IN: metabolic process; LOCATED IN: cellular_component unknown; EXPRESSED IN: 19 plant structures; EXPRESSED DURING: 10 growth stages; CONTAINS InterPro DOMAIN/s: Pyridoxal phosphate phosphatase, PHOSPHO2 (InterPro:IPR016965), HAD-superfamily hydrolase, subfamily IB, PSPase-like (InterPro:IPR006383), Pyridoxal …	GO:0004427;inorganic diphosphatase activity|GO:0016036;cellular response to phosphate starvation|GO:0016311;dephosphorylation|GO:0016462;pyrophosphatase activity|GO:0016787;hydrolase activity|GO:0016791;phosphatase activity|GO:0046872;metal ion binding|GO:0051262;protein tetramerization
TC_26043	42	34	56	56	37	207	128	203	127	2.8516e-11	3.05384e-09	326		45	4.66905	166.25	22.3881	3.69444		TC_26043	AT1G25460.1	AT1G25460			NAD(P)-binding Rossmann-fold superfamily protein	NAD(P)-binding Rossmann-fold superfamily protein; FUNCTIONS IN: coenzyme binding, oxidoreductase activity, binding, catalytic activity; INVOLVED IN: cellular metabolic process, metabolic process, flavonoid biosynthetic process; LOCATED IN: cellular_component unknown; EXPRESSED IN: shoot apex, root, leaf; CONTAINS InterPro DOMAIN/s: NAD-dependent epimerase/dehydratase (InterPro:IPR001509), NAD(P)-…	GO:0003824;catalytic activity|GO:0005575;cellular_component|GO:0050662;coenzyme binding
TC_46972	151	168	131	82	68	499	393	380	495	2.33332e-14	4.03272e-12	202		120	19.4088	441.75	32.0192	3.68125		TC_46972	AT1G79620.1	AT1G79620			Leucine-rich repeat protein kinase family protein	Leucine-rich repeat protein kinase family protein; FUNCTIONS IN: protein serine/threonine kinase activity, kinase activity, ATP binding; INVOLVED IN: transmembrane receptor protein tyrosine kinase signaling pathway, protein amino acid phosphorylation; LOCATED IN: endomembrane system; EXPRESSED IN: 8 plant structures; EXPRESSED DURING: 4 anthesis, petal differentiation and expansion stage; CONTAIN…	GO:0000166;nucleotide binding|GO:0004672;protein kinase activity|GO:0004674;protein serine/threonine kinase activity|GO:0005524;ATP binding|GO:0006468;protein phosphorylation|GO:0016020;membrane|GO:0016021;integral component of membrane|GO:0016301;kinase activity|GO:0016310;phosphorylation|GO:0016740;transferase activity
TC_24368	91	78	64	39	35	276	234	158	236	1.15759e-10	1.1164e-08	362		61.4	10.8563	226	24.6441	3.68078		TC_24368	Bo3g052240.1	AT4G02860			Phenazine biosynthesis PhzC/PhzF protein	Phenazine biosynthesis PhzC/PhzF protein; FUNCTIONS IN: catalytic activity; INVOLVED IN: biosynthetic process; LOCATED IN: cellular_component unknown; EXPRESSED IN: 23 plant structures; EXPRESSED DURING: 13 growth stages; CONTAINS InterPro DOMAIN/s: Phenazine biosynthesis PhzC/PhzF protein (InterPro:IPR003719); BEST Arabidopsis thaliana protein match is: Phenazine biosynthesis PhzC/PhzF protein (…	GO:0003824;catalytic activity|GO:0009058;biosynthetic process
TC_26414	10	9	8	4	2	24	15	16	42	1.94141e-05	0.000455808	1487		6.6	1.53623	24.25	6.25	3.67424		TC_26414	AT5G25880.1	AT5G25880	NADP-ME3		NADP-malic enzyme 3	NADP-malic enzyme 3 (NADP-ME3); FUNCTIONS IN: malate dehydrogenase (oxaloacetate-decarboxylating) (NADP+) activity, oxidoreductase activity, acting on NADH or NADPH, NAD or NADP as acceptor, malic enzyme activity; INVOLVED IN: N-terminal protein myristoylation, malate metabolic process, protein homooligomerization; LOCATED IN: cytosol; EXPRESSED IN: 10 plant structures; EXPRESSED DURING: L mature…	GO:0004470;malic enzyme activity|GO:0004471;malate dehydrogenase (decarboxylating) (NAD+) activity|GO:0004473;malate dehydrogenase (decarboxylating) (NADP+) activity|GO:0005737;cytoplasm|GO:0005829;cytosol|GO:0006090;pyruvate metabolic process|GO:0006108;malate metabolic process|GO:0008948;oxaloacetate decarboxylase activity|GO:0009507;chloroplast|GO:0016491;oxidoreductase activity|GO:0046872;met…
TC_65815	180	194	202	140	159	537	499	603	930	1.19002e-21	5.69122e-19	73		175	11.393	642.25	98.2932	3.67		TC_65815	AT3G53480.1	AT3G53480	ABCG37		pleiotropic drug resistance 9	pleiotropic drug resistance 9 (PDR9); FUNCTIONS IN: ATPase activity, coupled to transmembrane movement of substances, transporter activity; INVOLVED IN: cellular response to indolebutyric acid stimulus, drug transmembrane transport, root development, auxin polar transport; LOCATED IN: plasma membrane; EXPRESSED IN: 7 plant structures; EXPRESSED DURING: 4 anthesis; CONTAINS InterPro DOMAIN/s: ATPa…	GO:0000166;nucleotide binding|GO:0005215;transporter activity|GO:0005524;ATP binding|GO:0005886;plasma membrane|GO:0006855;drug transmembrane transport|GO:0009506;plasmodesma|GO:0009926;auxin polar transport|GO:0016020;membrane|GO:0016021;integral component of membrane|GO:0016887;ATPase activity|GO:0042626;ATPase activity|GO:0048364;root development|GO:0055085;transmembrane transport|GO:0071366;c…
TC_35826	172	174	140	118	81	742	334	322	612	3.04728e-11	3.25341e-09	327		137	17.4642	502.5	104.213	3.66788		TC_35826	AT1G31770.1	AT1G31770	ABCG14		ATP-binding cassette 14	ATP-binding cassette 14 (ABCG14); FUNCTIONS IN: ATPase activity, coupled to transmembrane movement of substances; LOCATED IN: membrane; EXPRESSED IN: 23 plant structures; EXPRESSED DURING: 13 growth stages; CONTAINS InterPro DOMAIN/s: ATPase, AAA+ type, core (InterPro:IPR003593), ABC transporter-like (InterPro:IPR003439), ABC-2 type transporter (InterPro:IPR013525), ABC transporter, conserved sit…	GO:0000166;nucleotide binding|GO:0005515;protein binding|GO:0005524;ATP binding|GO:0005886;plasma membrane|GO:0010222;stem vascular tissue pattern formation|GO:0010588;cotyledon vascular tissue pattern formation|GO:0016020;membrane|GO:0016021;integral component of membrane|GO:0016887;ATPase activity|GO:0042626;ATPase activity|GO:0055085;transmembrane transport
TC_66827	1221	1097	1139	819	784	4679	3121	3295	3700	1.13179e-27	1.12895e-24	35		1012	88.3934	3698.75	348.533	3.65489		TC_66827	AT3G45930.1	AT3G45930			Histone superfamily protein	Histone superfamily protein; FUNCTIONS IN: DNA binding; INVOLVED IN: nucleosome assembly; LOCATED IN: nucleus, nucleosome; CONTAINS InterPro DOMAIN/s: Histone H4, conserved site (InterPro:IPR019809), Histone-fold (InterPro:IPR009072), Histone H4 (InterPro:IPR001951), Histone core (InterPro:IPR007125); BEST Arabidopsis thaliana protein match is: Histone superfamily protein (TAIR:AT5G59690.1); Has …	GO:0000786;nucleosome|GO:0000788;nuclear nucleosome|GO:0003677;DNA binding|GO:0005515;protein binding|GO:0005634;nucleus|GO:0005694;chromosome|GO:0005730;nucleolus|GO:0005773;vacuole|GO:0005774;vacuolar membrane|GO:0005829;cytosol|GO:0005886;plasma membrane|GO:0006334;nucleosome assembly|GO:0009414;response to water deprivation|GO:0009506;plasmodesma|GO:0009507;chloroplast|GO:0009579;thylakoid|GO…
TC_69794	159	114	151	130	80	439	352	409	653	6.64623e-15	1.23422e-12	188		126.8	14.1188	463.25	65.7728	3.65339		TC_69794	AT5G23890.1	AT5G23890			#N/A	LOCATED IN: mitochondrion, chloroplast thylakoid membrane, chloroplast, plastid, chloroplast envelope; EXPRESSED IN: 24 plant structures; EXPRESSED DURING: 14 growth stages; CONTAINS InterPro DOMAIN/s: S-layer homology domain (InterPro:IPR001119); BEST Arabidopsis thaliana protein match is: unknown protein (TAIR:AT5G52410.2); Has 1807 Blast hits to 1807 proteins in 277 species: Archae - 0; Bacter…	GO:0005739;mitochondrion|GO:0009507;chloroplast|GO:0009535;chloroplast thylakoid membrane|GO:0009536;plastid|GO:0009941;chloroplast envelope|GO:0016020;membrane|GO:0016021;integral component of membrane
TC_40975	30	41	29	39	57	141	143	99	189	3.87064e-11	4.04586e-09	334		39.2	5.04381	143	18.3848	3.64796		TC_40975	AT2G45420.1	AT2G45420	LBD18		LOB domain-containing protein 18	LOB domain-containing protein 18 (LBD18); CONTAINS InterPro DOMAIN/s: Lateral organ boundaries, LOB (InterPro:IPR004883), Uncharacterised conserved protein UCP038127, LOB (InterPro:IPR017394); BEST Arabidopsis thaliana protein match is: Lateral organ boundaries (LOB) domain family protein (TAIR:AT4G00220.1); Has 12357 Blast hits to 5209 proteins in 472 species: Archae - 12; Bacteria - 2131; Metaz…	GO:0005515;protein binding|GO:0005634;nucleus|GO:0010089;xylem development|GO:0010311;lateral root formation|GO:0045893;positive regulation of transcription
TC_10383	10	7	12	11	7	16	35	46	40	7.09941e-07	2.79746e-05	886		9.4	1.02956	34.25	6.48556	3.64362		TC_10383	AT1G73120.1	AT1G73120			#N/A	unknown protein; FUNCTIONS IN: molecular_function unknown; INVOLVED IN: response to oxidative stress; EXPRESSED IN: root, cultured cell; Has 36 Blast hits to 36 proteins in 8 species: Archae - 0; Bacteria - 0; Metazoa - 0; Fungi - 0; Plants - 36; Viruses - 0; Other Eukaryotes - 0 (source: NCBI BLink).	GO:0006979;response to oxidative stress
TC_60473	783	279	763	220	98	1615	858	1496	2262	1.07875e-05	0.000284452	1324		428.6	143.634	1557.75	287.621	3.63451		TC_60473	Bo6g028090.1	AT1G67690			Zincin-like metalloproteases family protein	Zincin-like metalloproteases family protein; FUNCTIONS IN: metalloendopeptidase activity; INVOLVED IN: proteolysis; LOCATED IN: cellular_component unknown; EXPRESSED IN: 21 plant structures; EXPRESSED DURING: 13 growth stages; CONTAINS InterPro DOMAIN/s: Peptidase M3A/M3B, thimet/oligopeptidase F (InterPro:IPR001567); BEST Arabidopsis thaliana protein match is: Zincin-like metalloproteases family…	#N/A
TC_28243	140	114	95	78	80	416	328	299	429	4.24606e-16	9.20736e-14	161		101.4	11.6086	368	32.1274	3.62919		TC_28243	AT2G14620.1	AT2G14620	XTH1		xyloglucan endotransglucosylase/hydrolase 10	xyloglucan endotransglucosylase/hydrolase 10 (XTH10); FUNCTIONS IN: hydrolase activity, acting on glycosyl bonds, xyloglucan:xyloglucosyl transferase activity, hydrolase activity, hydrolyzing O-glycosyl compounds; INVOLVED IN: carbohydrate metabolic process, cellular glucan metabolic process; LOCATED IN: endomembrane system, apoplast, cell wall; EXPRESSED IN: 9 plant structures; EXPRESSED DURING:…	GO:0004553;hydrolase activity|GO:0005576;extracellular region|GO:0005618;cell wall|GO:0005975;carbohydrate metabolic process|GO:0006073;cellular glucan metabolic process|GO:0008152;metabolic process|GO:0010411;xyloglucan metabolic process|GO:0016020;membrane|GO:0016021;integral component of membrane|GO:0016740;transferase activity|GO:0016762;xyloglucan:xyloglucosyl transferase activity|GO:0016787…
TC_1832	3	1	3	3	9	17	15	10	13	0.000110377	0.00187975	2050		3.8	1.35647	13.75	1.49304	3.61842		TC_1832	AT1G62950.1	AT1G62950			leucine-rich repeat transmembrane protein kinase family protein	leucine-rich repeat transmembrane protein kinase family protein; FUNCTIONS IN: protein serine/threonine kinase activity, kinase activity, ATP binding; INVOLVED IN: transmembrane receptor protein tyrosine kinase signaling pathway, protein amino acid phosphorylation; LOCATED IN: membrane; EXPRESSED IN: 19 plant structures; EXPRESSED DURING: 8 growth stages; CONTAINS InterPro DOMAIN/s: Protein kinas…	GO:0004672;protein kinase activity|GO:0005515;protein binding|GO:0005524;ATP binding|GO:0006468;protein phosphorylation|GO:0016020;membrane|GO:0016021;integral component of membrane|GO:0016301;kinase activity|GO:0016310;phosphorylation
TC_26072	55	62	57	26	23	140	108	192	205	9.32513e-10	7.71466e-08	422		44.6	8.29819	161.25	22.6325	3.61547		TC_26072	AT4G11300.1	AT4G11300			Protein of unknown function (DUF793)	CONTAINS InterPro DOMAIN/s: Protein BYPASS related (InterPro:IPR008511); BEST Arabidopsis thaliana protein match is: Protein of unknown function (DUF793) (TAIR:AT4G23530.1); Has 1807 Blast hits to 1807 proteins in 277 species: Archae - 0; Bacteria - 0; Metazoa - 736; Fungi - 347; Plants - 385; Viruses - 0; Other Eukaryotes - 339 (source: NCBI BLink).	GO:0005575;cellular_component|GO:0008150;biological_process
TC_28345	685	463	445	265	296	2429	1197	1095	1448	5.66177e-12	6.63301e-10	298		430.8	74.6715	1542.25	304.746	3.57997		TC_28345	AT4G22460.1	AT4G22460			Bifunctional inhibitor/lipid-transfer protein/seed storage 2S albumin superfamily protein	Bifunctional inhibitor/lipid-transfer protein/seed storage 2S albumin superfamily protein; FUNCTIONS IN: lipid binding; INVOLVED IN: lipid transport; LOCATED IN: endomembrane system; EXPRESSED IN: root; CONTAINS InterPro DOMAIN/s: Bifunctional inhibitor/plant lipid transfer protein/seed storage (InterPro:IPR016140), Plant lipid transfer protein/seed storage/trypsin-alpha amylase inhibitor (InterP…	#N/A
TC_41142	839	1028	947	656	640	3545	2703	2602	2906	5.25235e-29	5.55667e-26	33		822	77.146	2939	211.658	3.57543		TC_41142	AT1G06360.1	AT1G06360			Fatty acid desaturase family protein	Fatty acid desaturase family protein; FUNCTIONS IN: oxidoreductase activity, oxidoreductase activity, acting on paired donors, with oxidation of a pair of donors resulting in the reduction of molecular oxygen to two molecules of water; INVOLVED IN: oxidation reduction, lipid metabolic process; CONTAINS InterPro DOMAIN/s: Fatty acid desaturase, type 1, core (InterPro:IPR015876), Fatty acid desatur…	GO:0005783;endoplasmic reticulum|GO:0005789;endoplasmic reticulum membrane|GO:0006629;lipid metabolic process|GO:0006631;fatty acid metabolic process|GO:0006633;fatty acid biosynthetic process|GO:0006636;unsaturated fatty acid biosynthetic process|GO:0016020;membrane|GO:0016021;integral component of membrane|GO:0016491;oxidoreductase activity|GO:0016717;oxidoreductase activity|GO:0055114;oxidatio…
TC_22268	3	2	3	6	7	8	23	20	9	0.000214998	0.00319677	2348		4.2	0.969536	15	3.80789	3.57143		TC_22268	AT1G07770.2	AT1G07770	RPS15AA		ribosomal protein S15A	ribosomal protein S15A (RPS15A); FUNCTIONS IN: structural constituent of ribosome; INVOLVED IN: translation; LOCATED IN: cytosolic small ribosomal subunit, cytosolic ribosome, cell wall, plasma membrane, membrane; EXPRESSED IN: 24 plant structures; EXPRESSED DURING: 13 growth stages; CONTAINS InterPro DOMAIN/s: Ribosomal protein S8 (InterPro:IPR000630); BEST Arabidopsis thaliana protein match is:…	GO:0003735;structural constituent of ribosome|GO:0005618;cell wall|GO:0005737;cytoplasm|GO:0005774;vacuolar membrane|GO:0005829;cytosol|GO:0005840;ribosome|GO:0005886;plasma membrane|GO:0006412;translation|GO:0009506;plasmodesma|GO:0016020;membrane|GO:0022626;cytosolic ribosome|GO:0022627;cytosolic small ribosomal subunit|GO:0030529;intracellular ribonucleoprotein complex|GO:0042788;polysomal rib…
TC_29054	157	121	151	88	56	421	260	428	523	2.56272e-11	2.76995e-09	323		114.6	19.1118	408	54.542	3.56021		TC_29054	AT3G13790.1	AT3G13790	CWINV1		Glycosyl hydrolases family 32 protein	ATBFRUCT1; FUNCTIONS IN: hydrolase activity, hydrolyzing O-glycosyl compounds, beta-fructofuranosidase activity; INVOLVED IN: response to karrikin, response to wounding; LOCATED IN: cell wall; EXPRESSED IN: 21 plant structures; EXPRESSED DURING: 13 growth stages; CONTAINS InterPro DOMAIN/s: Glycoside hydrolase, family 32 (InterPro:IPR001362), Glycoside hydrolase, family 32, active site (InterPro:…	GO:0004553;hydrolase activity|GO:0004564;beta-fructofuranosidase activity|GO:0004575;sucrose alpha-glucosidase activity|GO:0005515;protein binding|GO:0005576;extracellular region|GO:0005618;cell wall|GO:0005886;plasma membrane|GO:0005975;carbohydrate metabolic process|GO:0008152;metabolic process|GO:0009611;response to wounding|GO:0016787;hydrolase activity|GO:0016798;hydrolase activity|GO:004804…
TC_46406	105	88	71	78	40	390	197	187	311	1.20039e-09	9.76874e-08	429		76.4	10.7452	271.25	48.5565	3.55039		TC_46406	AT1G31770.1	AT1G31770	ABCG14		ATP-binding cassette 14	ATP-binding cassette 14 (ABCG14); FUNCTIONS IN: ATPase activity, coupled to transmembrane movement of substances; LOCATED IN: membrane; EXPRESSED IN: 23 plant structures; EXPRESSED DURING: 13 growth stages; CONTAINS InterPro DOMAIN/s: ATPase, AAA+ type, core (InterPro:IPR003593), ABC transporter-like (InterPro:IPR003439), ABC-2 type transporter (InterPro:IPR013525), ABC transporter, conserved sit…	GO:0000166;nucleotide binding|GO:0005515;protein binding|GO:0005524;ATP binding|GO:0005886;plasma membrane|GO:0010222;stem vascular tissue pattern formation|GO:0010588;cotyledon vascular tissue pattern formation|GO:0016020;membrane|GO:0016021;integral component of membrane|GO:0016887;ATPase activity|GO:0042626;ATPase activity|GO:0055085;transmembrane transport
TC_24564	52	55	48	98	44	158	192	204	289	5.11177e-10	4.40647e-08	405		59.4	9.82649	210.75	27.8429	3.54798		TC_24564	AT3G04320.1	AT3G04320			Kunitz family trypsin and protease inhibitor protein	Kunitz family trypsin and protease inhibitor protein; FUNCTIONS IN: endopeptidase inhibitor activity; INVOLVED IN: biological_process unknown; LOCATED IN: endomembrane system; CONTAINS InterPro DOMAIN/s: Proteinase inhibitor I3, Kunitz legume (InterPro:IPR002160), Kunitz inhibitor ST1-like (InterPro:IPR011065); BEST Arabidopsis thaliana protein match is: Kunitz family trypsin and protease inhibit…	GO:0004866;endopeptidase inhibitor activity|GO:0006508;proteolysis|GO:0008233;peptidase activity|GO:0010951;negative regulation of endopeptidase activity|GO:0016020;membrane|GO:0016021;integral component of membrane
TC_25759	114	136	89	63	43	314	204	326	418	2.27918e-10	2.08696e-08	381		89	16.772	315.5	43.8283	3.54494		TC_25759	AT1G21670.1	AT1G21670			#N/A	LOCATED IN: cell wall, plant-type cell wall; EXPRESSED IN: 23 plant structures; EXPRESSED DURING: 14 growth stages; CONTAINS InterPro DOMAIN/s: WD40-like Beta Propeller (InterPro:IPR011659), Six-bladed beta-propeller, TolB-like (InterPro:IPR011042); BEST Arabidopsis thaliana protein match is: DPP6 N-terminal domain-like protein (TAIR:AT1G21680.1); Has 8461 Blast hits to 5060 proteins in 1257 spec…	GO:0005618;cell wall|GO:0009505;plant-type cell wall
TC_62805	2	0	2	3	5	8	6	8	12	0.00108743	0.0110652	3430		2.4	0.812404	8.5	1.25831	3.54167		TC_62805	AT4G36040.1	AT4G36040	ATJ11		Chaperone DnaJ-domain superfamily protein	Chaperone DnaJ-domain superfamily protein; FUNCTIONS IN: heat shock protein binding; INVOLVED IN: protein folding, response to stress; LOCATED IN: nucleus; EXPRESSED IN: 24 plant structures; EXPRESSED DURING: 14 growth stages; CONTAINS InterPro DOMAIN/s: Molecular chaperone, heat shock protein, Hsp40, DnaJ (InterPro:IPR015609), Heat shock protein DnaJ, N-terminal (InterPro:IPR001623); BEST Arabid…	GO:0005634;nucleus|GO:0009507;chloroplast|GO:0009536;plastid|GO:0009570;chloroplast stroma
TC_46428	182	148	113	141	80	260	347	428	841	1.48634e-09	1.19016e-07	436		132.8	17.1738	469	128.657	3.53163		TC_46428	AT4G20860.1	AT4G20860	FAD-OXR		FAD-binding Berberine family protein	FAD-binding Berberine family protein; FUNCTIONS IN: electron carrier activity, oxidoreductase activity, FAD binding, catalytic activity; INVOLVED IN: response to cyclopentenone; LOCATED IN: endomembrane system; EXPRESSED IN: 10 plant structures; EXPRESSED DURING: LP.06 six leaves visible, LP.04 four leaves visible, 4 anthesis, LP.10 ten leaves visible, LP.08 eight leaves visible; CONTAINS InterPr…	GO:0000166;nucleotide binding|GO:0003824;catalytic activity|GO:0005576;extracellular region|GO:0005618;cell wall|GO:0005829;cytosol|GO:0009505;plant-type cell wall|GO:0009753;response to jasmonic acid|GO:0016491;oxidoreductase activity|GO:0016614;oxidoreductase activity|GO:0050660;flavin adenine dinucleotide binding|GO:0055114;oxidation-reduction process
TC_58959	49	39	54	46	62	153	208	214	131	1.51052e-12	1.92465e-10	274		50	3.86005	176.5	20.4552	3.53		TC_58959	Bo4g030440.1	AT2G28740	HIS4		histone H4	histone H4 (HIS4); FUNCTIONS IN: DNA binding; INVOLVED IN: response to water deprivation; LOCATED IN: nucleolus, nucleosome; EXPRESSED IN: 23 plant structures; EXPRESSED DURING: 14 growth stages; CONTAINS InterPro DOMAIN/s: Histone-fold (InterPro:IPR009072), Histone H4, conserved site (InterPro:IPR019809), Histone core (InterPro:IPR007125), Histone H4 (InterPro:IPR001951); BEST Arabidopsis thalia…	GO:0000786;nucleosome|GO:0003677;DNA binding|GO:0005634;nucleus|GO:0005694;chromosome|GO:0006334;nucleosome assembly|GO:0046982;protein heterodimerization activity
TC_45089	20	15	28	17	9	75	43	62	71	4.55869e-08	2.56698e-06	620		17.8	3.1209	62.75	7.12244	3.52528		TC_45089	AT1G30380.1	AT1G30380	PSAK		photosystem I subunit K	photosystem I subunit K (PSAK); FUNCTIONS IN: molecular_function unknown; INVOLVED IN: photosynthesis; LOCATED IN: thylakoid, chloroplast thylakoid membrane, photosystem I, chloroplast, membrane; EXPRESSED IN: 23 plant structures; EXPRESSED DURING: 13 growth stages; CONTAINS InterPro DOMAIN/s: Photosystem I PsaG/PsaK protein (InterPro:IPR000549), Photosystem I reaction centre, PsaK, plant (InterP…	GO:0009507;chloroplast|GO:0009522;photosystem I|GO:0009534;chloroplast thylakoid|GO:0009535;chloroplast thylakoid membrane|GO:0009536;plastid|GO:0009579;thylakoid|GO:0015979;photosynthesis|GO:0016020;membrane|GO:0016021;integral component of membrane|GO:0016168;chlorophyll binding
TC_48187	43	31	34	18	13	120	96	80	96	1.44979e-08	9.39053e-07	539		27.8	5.45344	98	8.24621	3.52518		TC_48187	AT5G16490.1	AT5G16490	RIC4		ROP-interactive CRIB motif-containing protein 4	ROP-interactive CRIB motif-containing protein 4 (RIC4); CONTAINS InterPro DOMAIN/s: PAK-box/P21-Rho-binding (InterPro:IPR000095); BEST Arabidopsis thaliana protein match is: ROP-interactive CRIB motif-containing protein 10 (TAIR:AT4G04900.1); Has 1807 Blast hits to 1807 proteins in 277 species: Archae - 0; Bacteria - 0; Metazoa - 736; Fungi - 347; Plants - 385; Viruses - 0; Other Eukaryotes - 339…	GO:0005515;protein binding|GO:0005886;plasma membrane|GO:0007275;multicellular organism development|GO:0009860;pollen tube growth|GO:0010215;cellulose microfibril organization|GO:0016020;membrane|GO:0016324;apical plasma membrane|GO:0017157;regulation of exocytosis|GO:0030833;regulation of actin filament polymerization|GO:0040008;regulation of growth|GO:0051650;establishment of vesicle localizati…
TC_23599	525	530	599	532	483	2442	1525	1622	1930	2.68454e-27	2.60341e-24	36		533.8	18.6102	1879.75	206.344	3.52145		TC_23599	AT3G27360.1	AT3G27360	HTR1		Histone superfamily protein	Histone superfamily protein; FUNCTIONS IN: DNA binding; INVOLVED IN: nucleosome assembly; LOCATED IN: chloroplast, nucleosome; EXPRESSED IN: 22 plant structures; EXPRESSED DURING: 14 growth stages; CONTAINS InterPro DOMAIN/s: Histone H3 (InterPro:IPR000164), Histone-fold (InterPro:IPR009072), Histone core (InterPro:IPR007125); BEST Arabidopsis thaliana protein match is: Histone superfamily protei…	GO:0000786;nucleosome|GO:0003677;DNA binding|GO:0005515;protein binding|GO:0005634;nucleus|GO:0005694;chromosome|GO:0006334;nucleosome assembly|GO:0010369;chromocenter|GO:0031492;nucleosomal DNA binding|GO:0046982;protein heterodimerization activity
TC_59639	5	9	5	9	9	25	22	31	26	2.47198e-07	1.13406e-05	761		7.4	0.979796	26	1.87083	3.51351		TC_59639	AT3G14990.1	AT3G14990	DJ1A		Class I glutamine amidotransferase-like superfamily protein	Class I glutamine amidotransferase-like superfamily protein; FUNCTIONS IN: catalytic activity; INVOLVED IN: response to cadmium ion, thiamin biosynthetic process; LOCATED IN: plasma membrane, vacuole; EXPRESSED IN: 24 plant structures; EXPRESSED DURING: 15 growth stages; CONTAINS InterPro DOMAIN/s: DJ-1 (InterPro:IPR006287), ThiJ/PfpI (InterPro:IPR002818); BEST Arabidopsis thaliana protein match …	GO:0005515;protein binding|GO:0005634;nucleus|GO:0005737;cytoplasm|GO:0005773;vacuole|GO:0005774;vacuolar membrane|GO:0005829;cytosol|GO:0005886;plasma membrane|GO:0009506;plasmodesma|GO:0019172;glyoxalase III activity|GO:0019249;lactate biosynthetic process|GO:0046686;response to cadmium ion|GO:0061727;methylglyoxal catabolic process to lactate|GO:1900409;positive regulation of cellular response…
TC_57597	137	165	162	117	97	581	315	408	596	4.37003e-15	8.33696e-13	183		135.6	13.0369	475	68.2923	3.50295		TC_57597	AT1G09320.1	AT1G09320			agenet domain-containing protein	agenet domain-containing protein; FUNCTIONS IN: RNA binding; INVOLVED IN: biological_process unknown; LOCATED IN: chloroplast; EXPRESSED IN: 24 plant structures; EXPRESSED DURING: 15 growth stages; CONTAINS InterPro DOMAIN/s: Tudor-like, plant (InterPro:IPR014002), Agenet (InterPro:IPR008395); BEST Arabidopsis thaliana protein match is: agenet domain-containing protein (TAIR:AT3G06520.1); Has 769…	GO:0008150;biological_process
TC_24759	14	37	27	25	13	89	80	94	62	1.704e-08	1.08361e-06	549		23.2	4.45421	81.25	7.04006	3.50216		TC_24759	AT1G72720.1	AT1G72720			Protein of unknown function (DUF3511)	Protein of unknown function (DUF3511); CONTAINS InterPro DOMAIN/s: Protein of unknown function DUF3511 (InterPro:IPR021899); BEST Arabidopsis thaliana protein match is: Protein of unknown function (DUF3511) (TAIR:AT2G19460.1); Has 213 Blast hits to 213 proteins in 14 species: Archae - 0; Bacteria - 0; Metazoa - 0; Fungi - 0; Plants - 213; Viruses - 0; Other Eukaryotes - 0 (source: NCBI BLink).	GO:0005575;cellular_component|GO:0008150;biological_process
TC_26621	14	25	19	13	9	14	176	15	19	0.0032958	0.0241577	4763		16	2.75681	56	40.0146	3.5		TC_26621	AT2G26350.1	AT2G26350	PEX1		peroxin 10	peroxin 10 (PEX10); FUNCTIONS IN: zinc ion binding; INVOLVED IN: in 6 processes; LOCATED IN: cytosol, peroxisome; EXPRESSED IN: 18 plant structures; EXPRESSED DURING: 8 growth stages; CONTAINS InterPro DOMAIN/s: Zinc finger, RING-type, conserved site (InterPro:IPR017907), Zinc finger, RING-type (InterPro:IPR001841), Pex, N-terminal (InterPro:IPR006845), Zinc finger, C3HC4 RING-type (InterPro:IPR0…	GO:0004842;ubiquitin-protein transferase activity|GO:0005515;protein binding|GO:0005777;peroxisome|GO:0005778;peroxisomal membrane|GO:0005779;integral component of peroxisomal membrane|GO:0005829;cytosol|GO:0006513;protein monoubiquitination|GO:0006635;fatty acid beta-oxidation|GO:0007031;peroxisome organization|GO:0008270;zinc ion binding|GO:0009793;embryo development ending in seed dormancy|GO:…
[truncated: 703 more rows]

## Sheet: M18C12 down
Down M18/C12 (overlapped in DESeq2" and EdgeR), M/C ratio ≤2-fold, 419 Lesa transcript contigs with annotation
Transcript	Control 12h FPKM (single values)					MyA 18h FPKM (single values)								Control 12h (C12)		MyA 18h (M18)		Fold Change		Lesa	At or Brassica	A. thaliana gene			TAIR10	TAIR10	Gene Ontology
[truncated: 420 more rows]
