# Supplementary material for: The Phytotoxin Myrigalone A Triggers a Phased Detoxification Programme and Inhibits Lepidium sativum Seed Germination via Multiple Mechanisms including Interference with Auxin Homeostasis
Source: Int J Mol Sci. 2022 Apr 21;23(9):4618. doi: 10.3390/ijms23094618 (PMC9104956; doi:10.3390/ijms23094618)
Supplement: Supplementary file 1 [file ijms-23-04618-s001.zip › Nakabayashi2022-MyA-DataS1.xlsx]

## Sheet: FPKM
	DS.1_DAL2921.counts	DS.2_DAL2921.counts	DS.3_DAL2921.counts	DS.4_DAL2921.counts	DS.5_DAL2921.counts	C6.1_DAL2921.counts	C6.2_DAL2921.counts	C6.3_DAL2921.counts	C6.4_DAL2921.counts	C6.5_DAL2921.counts	C12.1_DAL2921.counts	C12.2_DAL2921.counts	C12.3_DAL2921.counts	C12.4_DAL2921.counts	C12.5_DAL2921.counts	M6.1_DAL2921.counts	M6.2_DAL2921.counts	M6.3_DAL2921.counts	M6.4_DAL2921.counts	M6.5_DAL2921.counts	M12.1_DAL2921.counts	M12.2_DAL2921.counts	M12.3_DAL2921.counts	M12.4_DAL2921.counts	M12.5_DAL2921.counts	M18.1_DAL2921.counts	M18.2_DAL2921.counts	M18.3_DAL2921.counts	M18.4_DAL2921.counts	M18.5_DAL2921.counts
TC_10000	7	0	0	2	6	1	1	1	2	1	0	2	0	0	3	0	0	0	0	1	2	0	2	0	0	0	0	0	0	0
TC_10001	45	49	14	30	114	36	82	37	48	69	8	12	0	3	1	22	42	38	37	48	2	4	7	7	6	1	1	7	5	0
TC_10002	1086	972	601	720	1394	419	281	373	418	693	112	136	82	115	142	264	307	454	299	682	111	90	144	78	313	109	111	140	215	33
TC_10003	2	3	0	3	1	0	0	0	0	0	1	1	0	0	0	0	0	0	0	0	0	0	0	0	0	0	0	0	0	2
TC_10005	2	253	0	66	19	19	0	9	1	0	1	0	16	1	0	4	0	2	0	0	1	0	0	3	0	0	0	0	0	0
TC_10006	18	16	8	13	18	78	52	63	49	52	5	8	6	6	2	53	50	58	60	94	4	1	9	1	11	3	2	10	9	1
TC_10007	1	705	0	46	32	72	0	4	0	1	0	0	32	0	1	0	0	0	0	0	0	0	0	0	0	1	0	0	0	0
TC_10008	322	287	258	256	358	393	339	414	312	300	731	764	899	845	608	414	404	439	493	408	955	642	821	449	920	823	739	867	818	117
TC_10009	2	216	0	30	17	26	1	2	1	1	0	0	12	0	0	3	1	1	0	0	0	0	3	0	0	0	1	0	0	3
TC_10011	5	8	7	6	3	0	2	0	0	2	2	1	0	0	0	2	0	0	1	1	0	0	0	0	0	1	0	5	0	0
TC_10012	0	1	1	1	2	0	0	0	0	1	0	0	0	0	1	1	2	0	1	1	1	2	1	1	0	0	0	1	0	0
TC_10018	135	119	169	116	125	322	230	247	164	251	1103	989	1131	903	772	305	243	278	329	344	1225	889	804	560	954	2198	1374	1462	1609	1065
TC_1002	56	52	32	23	70	63	57	103	68	74	90	74	74	63	84	63	81	80	97	73	83	59	83	176	92	73	117	131	81	13
TC_10020	38	35	34	18	32	24	7	18	7	4	7	15	19	26	17	27	18	17	20	10	34	52	72	56	15	30	45	15	6	158
TC_10021	0	0	0	0	0	0	0	0	0	1	1	0	0	0	0	0	0	0	0	0	1	0	0	0	0	0	0	0	2	0
TC_10022	1	2	0	3	5	0	1	0	1	0	0	0	1	0	0	2	0	0	1	0	0	0	0	0	0	0	0	0	0	0
TC_10023	292	186	144	195	262	1385	1035	932	919	1042	719	650	551	562	744	891	859	948	1095	1263	924	566	579	496	1379	759	815	997	1216	323
TC_10024	2977	1805	1421	1440	2720	1153	894	1074	1038	1415	1025	1075	927	989	1090	1071	997	1268	981	1552	1188	1024	1028	540	1184	1238	1345	1178	1360	140
TC_10026	123	36	25	43	52	46	22	30	33	29	3	4	5	4	0	16	26	39	29	43	2	7	8	5	8	1	4	6	9	0
TC_10027	55	33	41	72	52	30	22	24	21	3	12	29	29	25	19	37	24	36	29	16	104	97	132	60	22	65	61	36	23	254
TC_10028	14	8	12	11	20	19	4	6	3	3	8	7	5	11	14	3	20	6	6	10	9	22	13	6	12	18	13	17	12	22
TC_10029	53	48	44	59	50	27	15	30	24	9	5	28	22	43	29	21	42	22	27	20	70	72	131	85	33	42	56	28	17	294
TC_1003	8	5	6	2	7	2	4	9	3	16	23	28	32	12	33	9	11	8	12	3	30	27	18	85	17	24	38	40	23	1
TC_10031	68	45	38	67	50	41	24	27	7	6	19	26	29	47	17	34	27	25	29	30	85	103	114	61	51	59	47	44	19	368
TC_10032	46	56	37	25	50	23	20	30	11	12	12	14	20	16	18	18	21	13	32	12	14	13	11	23	14	19	14	18	10	5
TC_10033	0	0	0	0	0	0	0	0	0	0	0	0	0	0	0	0	0	0	0	0	0	0	0	0	0	0	0	0	0	0
TC_10034	67	48	62	48	71	45	22	42	20	2	29	30	28	43	16	37	43	24	31	26	100	116	145	113	44	73	88	49	17	348
TC_10036	16	8	10	18	12	15	7	17	12	14	8	8	9	4	9	15	18	18	8	17	9	13	12	8	15	12	5	10	16	0
TC_10037	5	0	3	3	10	2	0	5	1	1	1	0	1	5	1	2	4	2	1	3	4	4	4	3	8	1	1	3	2	2
TC_10038	5	1	0	1	4	1	1	1	0	0	2	0	1	0	2	0	1	1	0	2	0	2	0	1	1	0	1	1	0	1
TC_10039	53	36	16	13	40	26	19	18	25	36	12	8	2	5	9	22	31	43	25	47	11	4	7	9	10	7	3	7	6	11
TC_10040	20	11	11	11	25	12	16	8	9	10	11	8	19	12	6	14	15	13	12	12	10	18	8	7	16	16	13	11	12	19
TC_10041	28	22	30	28	32	20	12	20	12	3	6	12	27	20	7	17	25	11	15	13	36	35	53	75	13	13	28	18	8	176
TC_10042	14	23	14	20	19	9	13	14	6	5	19	11	12	12	13	6	9	12	7	8	19	5	11	9	13	17	17	12	16	29
TC_10043	1	0	1	0	3	0	1	2	0	0	2	6	3	4	5	2	1	5	3	3	8	2	4	0	7	5	2	5	1	0
TC_10044	51	34	52	34	67	10	20	21	7	9	19	22	29	33	44	14	22	18	22	31	32	51	30	28	37	25	54	31	33	104
TC_10046	354	404	368	485	440	280	152	254	154	50	138	163	229	250	167	236	239	205	197	162	656	815	976	567	238	392	499	281	148	2650
TC_10047	165	159	60	90	154	89	64	43	44	71	22	30	28	10	25	27	38	56	50	107	27	18	13	17	19	20	14	24	30	13
TC_10048	54	45	29	31	51	40	45	38	39	28	40	43	50	46	60	40	49	38	42	39	40	69	56	40	65	36	56	42	43	60
TC_10049	0	0	0	0	0	0	0	0	0	0	0	0	0	0	0	0	0	0	0	0	0	0	0	0	0	0	0	0	0	0
TC_1005	32	16	22	25	25	14	6	6	4	4	14	14	15	18	16	10	11	5	8	6	12	11	15	30	13	10	19	18	10	4
TC_10051	494	441	309	351	602	245	259	309	364	347	326	367	323	192	316	231	208	296	210	281	313	302	206	222	238	186	198	235	311	165
TC_10052	28	17	12	10	16	29	42	33	60	54	30	51	58	35	54	41	58	59	54	64	55	61	41	11	65	27	39	69	50	8
TC_10053	60	63	417	94	151	3	13	13	3	1	3	2	5	7	5	3	6	5	7	8	0	2	2	4	2	4	1	2	1	19
TC_10054	51	69	79	65	89	50	22	44	29	7	26	34	53	49	29	65	26	31	34	27	99	119	142	189	49	78	107	63	36	428
TC_10055	1	2	1	23	0	2	2	4	1	2	2	1	1	0	1	1	0	4	0	0	2	2	1	2	0	2	3	3	1	10
TC_10057	55	27	19	54	76	571	462	559	529	670	86	100	76	52	82	321	412	606	391	637	77	73	53	47	79	40	47	69	63	15
TC_10059	0	0	0	0	0	0	0	0	0	0	0	0	0	0	0	1	0	0	0	0	0	0	0	0	0	0	0	0	0	0
TC_1006	9	10	8	4	12	49	35	38	30	31	46	40	49	35	28	43	38	57	44	62	46	26	28	16	47	36	39	57	68	5
TC_10061	9	8	7	24	20	13	16	16	9	4	6	1	3	4	9	5	20	9	8	27	3	9	2	3	13	1	8	8	7	7
TC_10062	1488	1308	1566	1736	59	1116	563	906	443	6	349	465	432	897	17	933	648	781	668	33	248	280	489	311	58	246	368	282	514	345
TC_10063	5	1	2	10	8	14	11	17	17	24	10	23	20	14	24	12	24	14	21	16	15	17	14	7	16	7	15	11	12	4
TC_10064	394	203	679	348	303	112	57	141	38	98	21	30	16	12	11	94	50	130	26	237	29	14	8	3	16	5	10	30	4	0
TC_10065	4	1	1	3	10	10	4	3	3	3	0	3	1	3	3	5	5	3	3	2	2	2	6	3	5	1	3	0	3	0
TC_10066	762	558	555	555	943	2225	1755	1404	1538	1290	414	299	287	323	269	1577	1446	1755	1473	1988	426	246	304	251	518	360	293	249	359	89
TC_10067	1689	1347	665	1092	1659	606	596	500	420	647	540	481	559	539	657	584	607	614	727	543	582	480	494	604	534	558	623	674	560	396
TC_10068	163	152	139	141	296	1404	1129	1449	2131	2307	1179	1433	1317	994	1492	1180	1998	2037	1793	2048	1192	978	1039	455	1171	615	715	880	1029	99
TC_10069	50	22	19	46	42	31	36	57	29	46	10	7	8	6	5	52	74	41	48	74	3	13	5	5	8	3	3	6	1	2
TC_1007	113	61	65	81	100	199	174	177	138	170	277	182	207	243	375	225	316	144	307	240	197	240	208	967	321	142	430	469	149	49
TC_10072	86	83	77	94	94	50	40	57	29	10	38	42	38	60	43	54	56	36	50	39	129	147	189	125	44	81	120	69	38	565
TC_10073	2	0	0	0	0	0	0	0	0	0	0	0	0	0	0	0	0	0	0	0	0	0	0	0	0	0	0	0	0	0
TC_10074	34	36	35	29	47	22	18	15	13	18	4	10	5	4	3	7	8	19	11	27	3	11	11	9	7	7	6	6	34	4
TC_10075	19	19	20	23	30	20	14	6	7	3	7	7	13	24	16	15	11	4	8	13	39	33	52	14	14	21	22	15	3	138
TC_10076	250	222	124	205	273	598	521	629	405	436	503	540	547	597	552	598	647	602	724	512	506	429	569	714	563	424	476	531	463	284
TC_10078	4	160	0	21	8	6	2	1	1	0	0	0	3	0	1	0	0	0	1	0	0	0	3	0	0	0	0	1	0	0
TC_10079	38	21	16	6	24	17	10	25	9	13	15	9	11	11	13	16	16	14	17	25	17	9	23	14	19	10	17	13	14	3
TC_10080	0	0	0	1	1	1	2	0	2	1	1	0	1	0	0	0	0	1	0	2	1	0	0	1	0	0	0	0	0	0
TC_10082	52	30	29	40	48	16	19	17	10	11	33	21	29	39	32	17	18	17	20	21	26	17	40	15	50	22	41	24	23	22
TC_10083	12	3	9	6	4	16	16	21	8	7	18	14	16	17	18	23	24	31	29	18	20	32	30	17	23	19	26	18	19	9
TC_10084	17	32	24	21	61	1	3	7	1	1	0	0	0	0	1	2	6	5	0	9	1	4	2	2	1	0	1	0	3	0
TC_10086	1	2	2	3	11	2	2	0	1	2	3	5	4	4	1	2	2	1	3	7	0	2	2	3	1	1	1	4	4	0
TC_10087	28	23	35	37	41	19	15	16	13	17	20	10	11	16	17	13	13	11	21	27	20	11	8	8	22	18	6	14	30	9
TC_10088	5	4	3	8	9	18	19	23	13	24	12	11	5	6	5	15	12	21	12	9	9	13	8	8	7	3	9	5	5	0
TC_10089	51	38	30	37	57	17	15	20	7	6	15	7	20	30	27	23	36	21	20	27	26	49	36	19	35	17	30	32	29	37
TC_1009	12	13	9	14	11	11	5	6	4	11	9	4	4	4	5	13	10	6	2	12	6	4	1	18	5	3	11	7	5	4
TC_10090	2287	1541	1235	1291	2095	1067	920	1022	1171	1366	1534	1232	1192	883	1175	747	818	1064	941	1427	1309	1055	980	822	1361	964	904	1011	1380	586
TC_10091	825	596	545	473	828	681	710	878	759	776	632	716	701	677	660	741	908	964	937	961	859	665	657	513	824	504	505	610	507	120
TC_10093	7991	6341	4774	7751	11367	3883	2499	1673	1515	2710	1074	1255	641	287	666	1515	1657	2473	1368	3191	310	724	618	534	1441	84	402	661	1225	108
TC_10094	29	35	4	8	16	14	11	6	12	16	8	3	15	0	9	9	8	1	12	13	12	5	5	11	3	4	5	10	3	10
TC_10095	17	37	14	12	40	54	62	49	71	45	12	17	14	10	21	35	70	59	75	37	14	8	13	4	8	11	9	14	8	4
TC_10096	16	36	9	10	35	91	80	98	166	90	128	126	140	81	108	42	110	143	97	105	107	102	72	29	101	90	78	82	131	5
TC_10097	14	10	11	9	13	12	12	14	16	5	21	23	18	14	13	13	14	10	13	9	4	12	15	10	16	5	13	13	16	1
TC_10098	51	21	32	21	43	28	14	22	9	9	12	9	9	11	22	17	36	25	14	27	11	35	25	10	17	14	17	14	19	40
TC_10099	25	18	26	27	34	25	6	11	7	6	9	13	15	15	12	7	16	13	12	10	61	54	53	43	25	32	36	21	6	185
TC_10100	95	101	46	125	127	59	11	15	10	19	16	18	6	10	9	15	18	28	13	23	10	14	22	6	8	53	33	21	38	22
TC_10102	9	524	0	131	21	49	1	6	0	8	1	0	52	0	5	3	1	6	0	2	2	0	1	2	0	0	4	1	1	9
TC_10103	16	8	7	15	13	25	22	29	48	47	68	72	57	32	36	14	31	48	45	38	80	46	43	1	49	51	30	37	55	0
TC_10104	146	66	82	95	210	55	83	53	25	53	37	28	34	75	98	63	114	67	58	86	54	150	82	32	102	45	90	71	55	164
TC_10105	53	41	24	15	54	24	21	23	22	11	16	9	12	7	8	14	11	22	17	14	1	12	10	8	7	5	7	4	10	19
TC_10106	6	7	2	3	4	13	1	2	2	15	3	8	10	6	4	0	3	1	6	16	5	4	5	3	5	4	1	9	2	0
TC_10107	2	3	0	1	1	4	2	1	0	2	1	2	3	2	2	2	1	3	2	3	1	3	1	4	4	1	5	4	0	4
TC_10108	1075	797	666	670	956	602	440	572	448	530	952	1118	1206	1313	1222	678	669	623	647	619	1508	1254	1322	719	1427	1450	1521	1588	1526	368
TC_10109	2752	2677	2660	5157	8429	1010	643	625	552	567	211	269	193	118	257	454	558	751	429	802	113	213	193	176	369	39	108	222	203	231
TC_1011	42	32	21	35	25	83	101	106	60	42	83	60	82	126	115	94	108	115	105	89	72	61	87	60	113	66	76	79	95	64
TC_10111	52	47	25	28	48	73	73	70	98	81	39	29	22	23	71	53	76	58	88	99	35	36	31	29	37	20	33	33	23	49
TC_10112	114	88	103	95	185	63	53	42	28	24	5	9	6	2	5	25	100	61	21	81	9	8	19	4	24	3	2	6	10	15
TC_10113	0	0	0	0	0	0	0	0	0	0	0	0	0	0	0	0	0	1	1	0	0	0	1	0	0	1	2	0	0	0
TC_10114	2615	2634	1181	1780	3710	1277	1312	1233	1606	1812	2720	2312	2072	1420	2753	845	1556	1400	1471	1490	1967	1945	1427	1601	1841	1455	1902	1660	2549	649
TC_10115	1	1	0	1	4	1	0	6	5	0	1	1	0	1	0	5	5	0	4	1	1	1	0	0	1	0	1	1	0	1
TC_10116	285	204	191	238	464	70	67	55	34	35	9	14	4	15	33	26	151	44	60	118	16	49	30	39	17	6	34	33	17	8
TC_10117	54	44	38	36	98	82	47	49	26	22	58	56	48	93	91	34	76	45	40	54	52	176	106	79	114	84	146	115	103	349
TC_10118	593	544	417	533	794	932	997	866	911	946	441	503	403	341	456	613	850	1126	923	1171	581	368	509	307	771	364	344	457	558	109
TC_10119	19	32	41	64	40	11	2	10	4	7	3	2	2	0	4	3	2	7	3	4	4	1	5	2	5	0	1	7	1	0
TC_10120	22	17	14	20	23	24	24	23	22	22	24	20	29	13	24	14	9	24	15	19	23	13	15	23	14	13	20	10	21	37
TC_10121	443	314	253	281	317	85	10	45	9	24	20	31	15	29	20	59	23	31	17	38	17	16	32	23	42	11	19	22	24	4
TC_10122	28	25	8	21	21	5	5	8	3	6	16	23	17	11	13	6	14	9	9	7	27	12	8	12	6	9	21	13	20	28
TC_10123	1519	1219	975	898	1365	1050	934	1186	1031	1066	1442	1428	1405	1093	1277	959	1002	1126	1136	1126	1525	1162	1375	955	1568	1622	1437	1579	1704	480
TC_10124	10	7	2	6	14	2	4	5	2	8	1	0	0	0	2	3	15	3	5	8	1	3	2	6	1	0	0	3	1	3
TC_10125	8	3	8	3	11	7	8	7	10	5	3	2	4	3	2	6	6	9	4	11	3	4	4	3	2	1	2	5	6	2
TC_10126	0	152	1	16	1	18	0	0	0	0	0	0	10	0	0	1	0	0	0	0	0	0	1	0	0	0	0	0	0	0
TC_10127	136	15	102	13	140	57	43	45	68	109	46	56	67	52	61	35	55	38	51	59	36	53	44	17	61	57	57	50	57	12
TC_10129	12	6	3	9	9	7	9	5	4	9	4	9	11	6	15	6	14	6	7	11	0	21	6	7	7	3	4	6	3	5
TC_10130	9	6	9	2	1	17	12	18	8	13	4	4	2	3	4	7	12	4	18	20	3	4	2	3	4	2	0	0	4	0
TC_10134	721	574	702	765	928	366	456	426	465	552	512	514	539	372	400	295	440	484	345	524	602	340	400	336	456	468	471	360	434	160
TC_10136	6	8	0	1	6	10	7	14	19	14	16	15	13	4	12	14	7	17	21	14	12	6	4	9	14	13	6	6	17	4
TC_10137	8	2	7	14	12	26	33	36	36	36	42	55	58	41	47	25	38	36	31	29	58	53	50	16	43	45	49	41	52	15
TC_10141	9	9	7	14	0	7	2	6	1	1	3	2	4	3	1	9	4	4	4	0	5	0	2	4	0	1	6	1	4	0
TC_10142	13	12	17	7	20	6	7	10	4	14	8	12	13	9	11	6	9	12	11	18	9	14	7	6	16	1	13	10	6	0
TC_10143	4	1	3	3	4	5	3	3	1	3	0	0	1	1	3	1	1	0	0	0	1	1	1	0	0	0	0	0	0	0
TC_10144	4	1	0	1	1	2	0	2	1	2	0	0	0	0	0	1	0	0	0	0	0	0	0	0	0	0	0	1	0	0
TC_10147	3	2	4	4	2	0	1	0	0	0	0	1	1	3	2	0	1	1	0	0	0	0	0	0	1	1	2	4	1	0
TC_10148	1	2	1	1	2	3	2	0	0	2	0	0	3	0	5	0	0	0	0	2	0	0	0	1	0	0	0	0	0	0
TC_10149	17	15	7	5	19	23	17	19	17	29	4	9	6	3	9	15	12	8	11	12	5	10	4	5	7	6	2	4	2	3
TC_1015	2996	2537	2909	3246	26	2136	999	1715	883	6	650	854	874	1697	30	1784	1269	1465	1323	36	422	497	770	543	65	455	560	472	969	443
TC_10150	1	1	1	1	0	0	0	0	0	0	0	1	0	0	0	0	0	0	0	0	0	0	0	0	0	0	0	0	0	0
TC_10151	11	9	11	4	18	9	25	17	10	12	23	28	27	43	39	16	48	13	26	23	39	68	38	25	39	26	42	28	39	90
TC_10155	7	6	2	1	9	0	2	5	4	2	3	2	0	1	7	4	5	2	3	2	4	5	5	8	1	2	1	7	1	14
TC_10159	2	0	0	0	2	0	1	2	1	0	0	0	0	0	1	0	0	3	0	1	0	0	0	1	0	0	2	3	0	0
TC_1016	1	2	0	0	0	2	4	5	0	0	5	2	8	6	2	5	4	2	6	4	2	4	7	20	8	2	10	12	6	7
TC_10160	44	57	49	64	52	69	36	44	25	34	12	20	20	16	13	44	20	48	22	57	17	12	17	5	20	10	8	8	9	15
TC_10162	2	3	0	2	1	6	4	7	14	3	3	3	4	0	4	1	4	9	2	5	8	1	2	4	7	3	1	1	4	0
TC_10164	2	0	0	1	2	0	0	0	0	0	0	0	0	0	0	0	0	0	0	0	0	0	0	0	0	0	0	0	0	0
TC_10165	13	27	28	25	32	22	9	18	8	2	8	3	18	13	15	15	23	15	7	5	31	32	50	33	12	26	24	23	9	160
TC_10166	0	0	0	1	4	0	0	3	0	2	0	0	1	0	2	0	0	1	0	0	0	0	0	1	0	1	1	1	0	0
TC_10169	2	3	0	0	5	2	4	12	4	2	3	6	1	2	13	4	3	3	5	3	6	5	0	33	1	2	0	2	1	2
TC_10170	2	0	0	1	1	1	0	0	1	0	0	0	0	0	0	0	0	0	1	0	0	0	0	0	0	0	0	1	0	0
TC_10171	5	3	1	4	7	35	23	32	29	25	29	24	37	36	37	26	34	35	39	34	25	41	35	23	36	23	20	23	20	0
TC_10173	120	62	76	91	94	22	10	27	21	42	10	22	8	12	13	35	22	20	19	17	6	8	11	23	9	60	37	48	33	14
TC_10175	21	11	1	6	33	0	3	1	0	3	0	0	0	0	0	0	3	3	0	1	0	1	0	4	0	0	2	1	0	0
TC_10176	0	1	0	1	1	0	2	0	0	4	0	0	1	0	1	2	2	0	0	1	0	0	0	4	0	0	0	0	0	0
TC_10177	0	0	0	2	0	0	0	0	0	0	0	0	0	0	0	0	0	0	0	0	0	0	0	0	0	0	0	0	0	0
TC_10179	1	1	0	3	5	2	1	1	1	1	0	0	0	0	1	0	0	0	0	1	0	1	1	0	0	0	0	1	0	0
TC_10181	4	0	0	1	0	0	0	2	0	0	0	0	1	0	0	1	0	2	0	0	0	0	0	1	0	0	2	0	0	0
TC_10182	8	7	8	6	11	17	26	24	15	21	4	5	10	8	9	15	25	18	23	33	5	2	4	9	6	6	11	13	2	1
TC_10185	2	0	1	0	1	0	0	0	0	0	0	0	1	0	0	0	0	1	0	0	0	0	0	0	0	0	0	0	0	0
TC_10186	2	0	2	3	2	0	0	0	0	0	0	0	0	0	0	0	0	0	1	0	0	0	0	1	0	0	0	0	1	0
TC_10188	2	1	1	4	9	2	0	1	0	1	0	2	0	0	0	1	0	2	0	1	0	0	1	0	2	0	0	0	0	0
TC_10190	12	7	6	3	14	4	0	4	0	3	0	0	0	1	4	3	3	6	1	10	0	0	0	0	2	1	1	1	0	0
TC_10191	3	4	1	1	4	1	2	1	3	1	1	0	5	0	5	1	3	3	1	6	4	2	1	4	1	0	3	5	0	0
TC_10193	0	1	0	0	3	0	0	4	0	1	0	1	0	1	2	1	0	0	0	0	0	0	0	1	0	0	0	0	3	0
TC_10195	4	0	0	0	2	0	0	2	0	1	4	0	0	0	0	0	1	2	0	1	0	0	0	4	0	0	0	0	0	3
TC_10196	164	140	95	137	115	2163	1678	1741	1304	1134	1307	1308	1811	2046	1883	2907	2398	2177	2687	2371	1584	1833	1899	1074	1750	1414	1361	1237	1336	264
TC_10197	551	222	433	595	764	91	155	181	175	238	96	81	70	88	132	197	152	177	76	246	132	114	68	57	168	78	58	97	102	48
TC_10198	3	0	0	4	4	1	0	1	1	1	0	0	0	0	2	1	1	1	1	2	1	3	3	1	1	0	0	0	2	5
TC_102	0	0	0	0	0	5	1	3	4	0	1	4	2	1	0	0	3	1	3	3	0	1	1	2	1	0	0	5	1	1
TC_1020	0	0	0	0	0	10	5	5	4	5	19	14	16	35	29	9	14	8	10	12	16	21	9	88	24	14	33	67	21	12
TC_10200	4	4	2	6	9	15	16	26	6	5	18	20	17	33	37	15	22	13	13	23	41	66	67	23	23	36	45	32	46	45
TC_10202	494	469	355	428	559	401	300	405	355	544	245	302	259	236	243	289	347	389	323	426	294	213	213	206	336	142	169	293	220	59
TC_10204	0	1	1	0	0	0	0	0	0	0	0	0	0	0	0	0	0	0	1	0	0	0	0	0	1	0	0	0	0	0
TC_10205	4	2	5	4	2	2	3	1	3	5	4	2	3	1	2	1	4	2	3	6	6	5	4	16	2	7	13	5	2	33
TC_10206	420	356	201	271	493	365	371	369	454	433	207	224	271	179	198	271	394	534	475	522	225	180	219	121	288	92	125	175	115	27
TC_10208	14	14	25	9	22	7	4	8	7	0	5	6	8	8	4	8	4	7	6	6	44	45	52	9	13	18	15	11	4	86
TC_10209	16	21	12	8	33	4	1	7	3	5	1	3	0	0	2	1	3	1	2	3	0	1	2	1	0	0	0	0	0	0
TC_1021	1	1	1	2	4	1	0	4	0	1	4	6	2	0	5	1	0	0	0	0	1	1	0	8	0	3	1	2	1	0
TC_10210	6	1	0	0	1	2	0	0	0	0	5	1	5	3	0	0	0	0	2	1	0	0	3	5	2	4	5	3	0	5
TC_10211	1	1	1	1	1	2	2	1	0	1	5	0	3	0	0	0	2	6	1	0	0	1	2	11	3	1	2	7	1	0
TC_10213	25	9	7	2	9	10	17	25	23	17	27	24	23	20	13	20	21	30	21	25	17	21	17	5	30	14	15	12	19	0
TC_10214	26	26	23	13	30	14	14	11	12	19	15	17	17	16	22	24	11	10	9	18	22	22	16	7	20	15	13	14	13	6
TC_10215	4	3	0	1	4	3	2	0	0	1	1	0	0	0	0	1	1	1	2	1	0	0	0	0	3	2	0	2	1	1
TC_10216	0	3	2	2	1	0	0	1	0	1	0	0	0	0	0	1	0	0	0	0	1	0	0	1	0	0	0	0	0	0
TC_10219	19	17	12	3	17	7	0	3	3	2	9	12	2	10	18	2	0	6	1	7	13	11	12	3	6	3	9	11	4	0
TC_1022	4	4	2	4	7	4	7	10	13	11	15	19	16	8	9	8	4	7	7	7	24	8	7	34	14	13	24	19	7	18
TC_10222	35	24	19	22	44	6	8	6	6	19	1	3	2	5	3	4	9	11	5	10	3	0	1	8	4	1	3	3	3	0
TC_10226	10	5	6	5	4	8	9	10	4	3	10	4	8	10	13	8	7	15	4	16	8	5	19	2	20	5	8	7	4	0
TC_10227	1	1	0	0	1	1	0	2	1	0	1	2	0	0	0	0	2	3	1	0	0	0	0	3	0	0	0	0	0	0
TC_10228	15	4	5	25	21	4	2	4	1	7	0	0	0	0	0	0	3	1	5	1	0	0	1	0	0	0	1	0	0	0
TC_10229	6	1	0	0	2	0	0	1	2	0	0	0	0	1	0	0	0	0	0	1	0	0	0	0	0	0	0	0	2	0
TC_1023	0	0	0	1	0	8	8	7	9	11	1	0	3	2	1	10	16	6	10	11	5	2	5	3	3	2	1	4	3	0
TC_10230	1490	1207	948	1182	1659	1154	1061	1080	1200	1246	637	668	585	482	596	898	951	1109	1103	1338	637	520	567	490	680	330	419	549	527	157
TC_10231	614	566	401	560	731	409	461	434	356	482	278	240	286	247	297	323	444	385	392	519	282	235	208	243	364	134	159	249	166	87
TC_10234_sus	5	4	2	4	6	1	0	0	1	0	0	3	3	1	0	2	1	2	0	2	0	0	3	2	6	0	0	2	0	17
TC_10235	8	3	0	6	26	0	0	1	0	0	0	0	0	0	0	0	1	0	0	0	1	1	0	0	0	0	1	0	0	0
TC_10238	29	17	19	9	20	42	38	70	73	58	67	78	72	46	57	40	72	53	52	50	60	52	49	29	57	53	55	51	64	11
TC_10239	3	3	1	6	3	1	0	0	0	0	0	0	0	1	0	1	1	0	2	0	0	0	1	0	1	0	0	0	0	0
TC_10240	9	4	6	7	20	7	9	18	2	3	6	5	2	5	7	22	12	7	4	3	9	4	1	11	4	2	5	7	6	12
TC_10242	6	0	1	0	0	0	1	1	0	0	1	0	3	4	1	4	1	5	3	0	1	2	1	3	3	0	3	1	2	0
TC_10243	1	2	0	1	3	1	0	4	1	0	0	0	0	1	0	0	0	0	3	1	0	0	0	0	0	0	0	0	0	0
TC_10244	114	53	81	86	125	66	68	53	24	20	33	27	46	76	80	63	129	49	58	87	87	121	92	40	112	46	86	46	52	75
TC_10245	0	2	1	3	0	3	6	2	0	1	2	0	4	2	2	0	0	1	2	1	2	2	1	0	0	0	1	0	0	0
TC_10247	2	6	5	3	2	8	6	6	11	13	2	4	5	10	4	8	7	15	10	16	7	6	5	10	11	2	0	5	2	0
TC_1025	0	0	0	0	0	7	2	0	1	8	6	6	9	6	10	1	6	1	3	8	1	11	8	17	9	4	17	15	10	0
TC_10251	5	6	6	0	8	0	1	2	3	9	0	2	2	0	1	1	1	5	2	2	1	0	0	5	0	1	0	3	1	0
TC_10252	1500	1632	1018	1647	2384	105	139	184	152	293	18	17	15	18	18	93	160	95	177	253	17	33	14	7	19	3	27	62	7	0
TC_10255	6	1	3	5	12	2	1	0	1	4	1	0	0	0	0	5	0	0	2	2	0	1	4	0	0	0	0	0	0	3
TC_10256	1	3	1	5	5	1	2	0	0	2	1	0	0	0	0	2	1	0	0	0	1	0	0	0	0	0	0	0	0	0
TC_10260	4	2	0	0	1	0	0	0	0	0	0	3	0	0	0	0	1	0	0	0	0	0	0	0	0	0	0	0	0	0
TC_10261	4	7	5	3	11	3	2	4	3	5	1	3	2	3	2	0	2	7	7	8	2	1	2	6	0	3	2	4	4	2
TC_10263	0	0	0	0	0	9	12	9	4	2	14	7	4	21	29	17	22	8	18	14	13	29	29	1	26	12	16	7	16	9
TC_10264	1	0	0	0	0	0	0	0	0	0	0	0	1	1	0	0	0	0	0	0	0	1	0	0	1	0	0	1	0	0
TC_10266	4	6	2	4	4	4	11	4	0	1	1	0	1	0	3	3	3	2	1	0	2	4	1	3	4	0	2	3	0	0
TC_10267	1	1	0	0	3	0	1	0	0	1	0	0	0	0	0	0	0	0	1	0	0	0	0	0	0	0	0	0	0	0
TC_1027	6	1	0	3	3	3	2	4	2	2	1	2	2	4	3	1	1	2	1	4	2	1	1	4	3	0	2	1	3	2
TC_10271	0	0	0	0	0	0	1	0	0	0	0	0	0	0	0	0	0	0	0	0	0	0	0	1	0	0	0	0	0	0
TC_10274	5	10	8	8	14	4	1	1	3	1	0	0	0	0	0	0	2	2	1	5	0	2	0	0	2	0	0	1	0	0
TC_10276	8	0	0	0	0	2	3	1	1	3	1	0	0	0	0	1	1	2	0	0	0	1	0	0	0	1	0	0	0	0
TC_10278	19	12	8	4	12	41	12	17	10	10	26	29	15	22	27	43	16	13	20	23	32	45	24	20	32	19	25	49	23	3
TC_1028	12	11	4	13	20	2	4	9	2	3	7	3	6	5	4	1	1	4	7	5	2	0	3	14	5	3	7	7	2	0
TC_10280	44	38	27	36	43	8	7	5	9	4	4	4	5	2	0	1	9	6	3	4	3	2	4	5	2	4	3	5	6	9
TC_10282	24	19	8	20	23	42	25	34	28	30	7	16	9	13	18	26	30	42	31	41	11	18	8	7	14	6	9	10	17	5
TC_10283	1	3	10	12	1	2	1	3	2	2	1	3	9	6	2	2	2	0	5	5	10	7	16	20	4	5	6	9	0	36
TC_10284	58	64	46	71	77	35	23	28	24	9	19	32	56	49	20	47	28	22	13	17	101	105	133	79	35	54	74	37	32	358
TC_10288	10	1	1	4	8	0	2	0	1	5	1	0	1	1	1	2	0	2	0	2	1	1	0	1	0	0	0	1	2	7
TC_10289	135	77	90	67	191	78	67	50	33	46	51	48	50	71	105	49	106	48	44	94	81	181	103	59	79	102	153	120	103	233
TC_1029	8	1	7	6	12	11	8	107	2	54	1	23	73	134	59	14	49	39	66	7	45	23	20	7	28	18	16	7	80	8
TC_10291	2425	1732	1485	1455	2131	723	575	781	741	886	1399	1318	1258	920	1097	676	727	713	719	873	1379	1116	1049	656	1229	1547	1337	1658	1632	281
TC_10294	7	4	2	0	3	7	3	6	9	3	1	6	5	17	12	9	6	5	6	4	14	11	10	4	8	12	10	10	9	20
TC_10295	8	6	6	7	14	2	0	1	1	1	1	0	1	0	0	0	3	3	2	0	1	0	3	2	6	0	0	0	0	0
TC_10297	20	12	13	16	26	12	17	22	5	10	20	11	23	22	27	17	23	17	20	31	19	47	20	34	29	27	25	28	25	50
TC_10298	16	13	10	7	25	11	16	16	34	20	5	10	10	7	15	22	15	12	10	20	8	9	4	1	12	8	2	4	2	1
TC_1030	9	2	6	8	7	12	25	27	11	18	14	20	16	24	32	27	28	25	34	35	18	13	23	56	38	14	43	45	21	6
TC_10301	0	0	0	0	0	0	0	0	0	0	0	0	0	0	0	0	0	0	0	0	0	0	0	0	0	0	0	0	0	0
TC_10303	42	13	19	18	41	47	35	20	4	17	26	21	45	74	92	31	123	41	41	63	57	157	80	52	68	68	136	94	105	107
TC_10307	1752	1449	928	814	1719	1541	1359	1268	1316	1486	1208	1054	1008	799	1252	1030	1219	1471	1366	1568	1218	846	907	742	1564	1161	1199	1259	1786	373
TC_10308	147	98	52	71	146	104	31	68	80	122	9	18	7	11	8	51	70	100	62	155	7	5	16	4	20	6	5	15	21	0
TC_10309	10	3	6	7	8	3	0	4	1	0	0	0	0	0	0	2	2	0	2	2	0	1	0	0	0	0	0	0	2	0
TC_10311	9	5	13	13	16	4	3	9	8	0	6	4	2	8	5	7	8	2	7	5	28	23	29	18	11	7	22	6	6	69
TC_10315	0	0	0	0	2	0	0	0	0	0	0	0	0	0	0	0	0	0	0	1	0	0	0	0	0	0	0	0	0	0
TC_10316	20	12	13	9	13	58	44	39	61	54	135	151	115	121	107	59	63	77	70	55	160	100	114	51	121	182	165	165	224	5
TC_10318	0	0	2	0	0	0	0	1	0	1	0	0	1	0	0	0	0	0	0	0	0	1	0	0	1	0	0	0	0	3
TC_10319	0	2	3	2	2	3	0	2	0	0	0	0	0	0	1	0	1	1	1	1	0	0	0	0	0	0	3	0	0	0
TC_1032	12	12	15	21	21	156	98	135	147	249	39	62	35	38	59	124	182	170	157	250	24	52	31	30	40	25	20	36	46	0
TC_10320	1	0	1	0	3	1	0	0	0	0	0	0	0	0	0	0	0	0	0	0	0	0	0	0	0	0	0	0	0	0
TC_10321	3	10	4	1	15	11	4	5	6	12	0	1	1	1	3	10	2	9	10	7	2	2	2	4	3	0	3	0	2	0
TC_10322	7	8	1	2	3	4	1	0	0	0	0	0	1	0	0	0	2	5	0	2	0	0	1	2	1	1	0	0	0	2
TC_10324	252	123	99	99	276	666	671	633	583	816	181	197	85	45	99	443	385	659	376	729	103	62	122	57	268	15	63	107	102	6
TC_10325	1	0	0	3	0	3	1	2	1	3	1	7	3	0	9	1	3	3	2	7	0	5	3	5	4	1	1	1	0	0
TC_10327	10	7	5	4	10	12	26	19	31	18	5	7	13	9	9	17	23	22	16	31	4	7	7	5	6	4	3	5	9	5
TC_10329	2	8	10	6	14	2	3	0	0	1	0	0	3	0	2	0	2	1	1	0	0	0	1	4	0	0	0	0	0	0
TC_1033	0	3	0	1	1	3	0	0	2	3	0	1	4	3	3	2	2	3	0	1	0	1	2	1	2	2	4	3	1	0
TC_10330	79	15	39	144	129	105	108	9	192	82	94	144	120	122	202	63	59	14	48	76	147	107	43	46	14	171	114	59	58	271
TC_10331	2	0	7	1	5	2	2	2	2	5	3	0	0	3	5	1	0	0	2	2	2	0	4	2	2	1	3	1	1	3
TC_10332	139	144	131	151	162	111	64	96	43	22	51	75	85	99	59	112	94	77	71	40	273	297	413	287	111	161	186	95	60	975
TC_10333	4	2	0	4	0	3	0	0	0	0	0	0	2	0	0	0	2	0	0	0	0	0	0	1	0	0	0	2	0	1
TC_10336	17	9	2	3	8	7	10	6	11	11	2	5	5	3	3	3	5	10	9	11	2	3	8	6	7	2	1	5	3	0
TC_10338	0	2	0	2	2	1	0	0	0	0	0	1	0	0	0	0	0	0	0	0	0	0	0	0	0	0	1	0	0	0
TC_10339	21	19	15	9	37	23	24	33	38	50	41	46	51	22	44	14	27	41	38	28	59	40	28	18	25	16	28	24	31	6
TC_1034	18	11	8	15	12	15	23	28	9	26	4	6	4	4	10	34	28	21	25	32	3	2	9	18	13	3	8	11	3	0
TC_10342	0	1	0	0	0	0	0	0	0	0	1	0	0	0	0	0	0	0	0	1	0	0	0	0	0	0	0	0	0	0
TC_10347	444	390	263	300	411	818	892	926	1136	980	912	894	803	695	889	932	1110	1219	1449	1045	1004	652	704	620	988	727	707	829	758	274
TC_10349	27	24	8	22	25	49	73	95	69	69	236	265	341	267	233	95	93	91	116	61	304	204	267	110	200	287	248	224	224	101
TC_1035	2	2	3	9	2	3	4	4	0	4	0	0	2	2	4	6	0	2	3	3	0	0	2	11	6	2	7	6	4	7
TC_10353	5	4	2	9	2	1	0	1	1	4	0	0	1	3	0	2	0	0	1	1	0	0	0	1	0	1	0	1	0	1
TC_10354	4	0	1	0	12	0	2	1	2	1	0	1	0	0	1	0	2	2	1	1	0	0	2	0	0	0	0	0	0	0
TC_10355	4	4	1	4	8	1	0	0	0	0	0	0	0	0	0	0	1	0	0	0	0	0	0	0	0	0	0	0	0	0
TC_10356	26	9	18	13	28	8	12	1	4	2	8	8	7	9	12	10	7	9	3	17	7	20	9	10	19	7	8	10	10	19
TC_10357	0	0	0	0	0	0	0	0	0	0	0	0	0	0	0	0	0	1	1	0	0	0	0	0	0	0	0	0	0	0
TC_10359	0	2	1	0	5	0	0	1	0	0	0	1	1	0	1	2	1	0	0	0	0	2	6	3	0	0	0	1	0	0
TC_10360	6	4	2	7	2	1	3	5	0	3	0	1	0	2	0	1	2	0	4	0	0	1	1	1	4	0	0	2	2	2
TC_10362	102	106	102	86	132	242	255	253	204	204	725	753	882	1002	890	348	348	267	408	279	947	781	797	544	951	1094	999	1053	930	143
TC_10365	6	3	4	4	8	4	2	2	6	1	2	2	4	3	2	6	4	2	3	6	2	10	3	1	2	2	0	5	0	1
TC_10366	1890	1416	1065	837	1935	542	409	546	602	771	554	717	595	500	583	530	590	656	531	787	710	568	536	220	703	633	667	738	752	41
TC_10368	0	3	0	0	0	0	0	0	0	0	1	1	3	1	1	0	0	0	4	2	2	0	3	4	0	0	2	0	0	0
TC_10369	2	9	0	0	3	4	8	3	9	7	4	3	3	2	6	4	6	7	8	5	7	6	0	3	4	7	1	4	8	0
TC_1037	11	9	6	7	4	83	74	132	83	155	372	352	350	538	475	148	158	125	170	193	555	470	351	205	735	313	234	564	420	2
TC_10372	6	7	6	4	10	3	0	5	7	5	1	0	0	0	0	2	1	3	3	4	0	0	0	0	0	0	0	0	0	0
TC_10373	11	7	2	8	6	4	6	5	3	5	5	0	2	1	0	8	5	6	5	5	3	1	2	0	0	0	1	0	2	3
TC_10374	66	68	91	88	66	67	35	41	23	3	27	45	50	36	19	58	55	26	21	19	124	177	162	248	45	77	136	85	26	530
TC_10375	0	38	0	13	0	3	0	0	0	0	0	0	5	0	0	0	0	0	0	0	0	0	0	0	0	0	0	0	0	0
TC_1038	132	62	37	69	99	39	35	69	45	55	135	78	127	137	161	53	67	74	72	71	116	120	139	398	168	123	248	247	161	19
TC_10382	47	28	27	18	48	39	28	69	40	66	35	43	35	24	39	38	36	59	62	63	53	47	29	26	60	38	41	80	38	3
TC_10383	19	17	24	15	23	17	9	3	1	2	10	7	12	11	7	9	12	4	2	5	16	22	20	8	39	16	35	46	40	16
TC_10384	5	3	2	2	0	3	2	0	1	3	1	0	0	0	0	1	1	4	0	0	1	1	0	0	0	0	0	0	0	0
TC_10387	47	48	57	48	45	43	23	32	22	20	30	22	30	29	20	21	23	36	17	25	19	22	15	15	23	12	11	21	11	9
TC_10389	2	5	5	1	2	0	1	0	0	0	6	4	2	2	8	0	1	6	2	1	4	1	5	0	3	2	2	8	4	0
TC_10390	81	49	103	87	87	20	0	22	5	8	27	30	31	27	34	33	42	36	34	61	0	30	34	20	40	0	13	33	39	114
TC_10392	18	11	10	9	18	14	12	11	4	6	29	29	25	35	20	7	13	16	15	20	27	30	40	11	34	35	50	35	41	26
TC_10393	14	17	18	8	18	34	48	43	51	61	40	36	27	30	53	48	47	54	55	43	27	35	32	34	49	37	42	55	29	6
TC_10394	6	7	5	13	13	5	2	0	0	1	0	1	1	0	0	1	2	0	1	0	1	1	0	3	1	0	1	0	0	0
TC_10395	2	1	4	0	1	0	2	2	0	0	0	0	0	0	3	3	1	5	0	3	0	0	1	0	1	0	0	0	0	0
TC_10398	3	0	0	0	0	0	2	0	2	0	1	3	0	0	0	0	0	0	0	2	0	0	0	0	0	0	0	0	0	0
TC_1040	13	12	12	9	12	23	13	20	19	17	27	14	23	27	28	28	20	23	23	20	20	20	19	38	30	22	23	26	23	12
TC_10400	67	42	59	67	16	37	19	32	15	2	18	10	23	28	13	31	30	25	28	5	43	38	54	32	16	32	27	16	22	119
TC_10402_sus	16	6	3	4	16	5	3	6	5	3	2	1	0	0	0	1	4	0	3	2	0	0	2	4	1	0	0	1	0	3
TC_10405	1239	1009	814	880	1263	941	749	856	759	739	868	766	792	898	942	931	737	924	741	1105	1058	794	827	647	1451	809	981	1147	1055	498
TC_10408	0	1	0	1	1	5	4	2	3	10	0	1	3	3	1	7	3	4	7	3	3	1	0	0	0	0	1	0	0	0
TC_10410	56	41	25	44	93	206	124	155	168	284	255	169	172	193	277	142	191	198	135	307	228	224	211	144	377	130	163	198	230	17
TC_10411	142	106	92	99	115	39	56	56	24	34	39	59	44	33	46	49	53	41	44	51	61	51	56	60	60	48	36	46	61	149
TC_10412	0	1	1	0	1	0	0	0	0	1	0	0	0	0	0	0	0	0	0	0	0	0	0	0	0	0	0	0	0	0
TC_10414	0	2	1	0	3	3	1	2	6	2	2	2	4	1	6	2	6	2	5	2	4	4	5	0	4	2	2	2	3	7
TC_10415	2	4	0	0	1	1	4	0	0	0	2	2	0	0	1	1	1	0	1	5	2	0	0	0	0	0	0	2	0	0
TC_10419	13	12	13	13	10	11	6	7	3	9	3	0	3	0	4	4	4	5	4	9	2	1	1	2	1	0	1	2	1	5
TC_1042	20	16	5	15	13	7	4	6	5	4	5	2	1	8	3	6	0	1	6	5	6	3	5	16	9	1	10	2	5	6
TC_10420	4	4	6	2	5	1	0	3	1	2	1	3	0	1	1	0	0	0	0	3	1	0	0	2	1	1	2	2	3	0
TC_10421	0	1	2	0	2	0	1	0	0	0	0	1	0	0	0	1	0	0	0	0	0	0	0	0	1	0	0	0	0	0
TC_10422	2	0	1	1	6	3	2	2	0	0	0	1	1	0	1	1	3	1	0	2	0	4	1	0	0	0	2	1	0	0
TC_10423	83	47	51	56	90	35	40	30	15	19	36	39	52	71	83	41	72	28	35	45	80	184	109	78	78	71	88	78	62	340
TC_10424	3	3	6	11	3	0	0	1	0	0	0	0	0	0	1	1	0	0	0	0	0	0	0	1	0	0	10	0	0	3
TC_10426	7	8	13	10	0	5	0	2	2	0	1	3	2	5	0	4	7	2	3	0	0	2	1	3	0	2	1	1	3	0
TC_10427	0	3	3	0	6	2	2	0	3	0	2	2	1	6	0	0	1	1	0	0	3	21	8	5	1	5	3	3	2	17
TC_10428	1	0	0	2	0	0	0	0	0	0	0	0	0	1	0	1	0	0	0	0	0	0	0	0	0	0	0	0	0	0
TC_10429	15	7	11	6	16	6	10	7	8	9	7	4	12	16	8	14	5	2	7	10	9	4	13	7	12	11	9	3	15	4
TC_1043	13	7	10	9	12	22	28	31	63	67	39	48	68	34	52	19	34	29	37	27	31	40	34	18	32	22	27	34	43	1
TC_10430	29	36	24	27	21	23	25	32	44	34	25	25	27	13	24	25	27	30	33	33	11	15	13	24	19	18	7	14	29	30
TC_10431	0	0	0	0	1	3	0	0	0	2	2	2	0	0	0	1	0	0	0	1	1	0	2	0	2	1	1	4	1	0
TC_10432	0	2	2	2	4	4	1	1	0	3	0	0	0	0	0	1	1	2	4	1	0	2	0	1	0	0	0	1	0	0
TC_10433	0	0	0	0	0	0	0	0	0	0	0	0	1	0	0	0	1	0	0	0	0	0	2	0	0	0	0	0	0	0
TC_10434	21	21	21	8	26	8	15	14	4	5	8	9	13	8	14	5	5	7	11	10	10	2	15	9	9	7	8	6	4	11
TC_10436	20	9	5	12	12	14	10	17	8	14	4	8	4	14	10	9	11	9	15	21	8	10	6	9	8	6	11	6	13	1
TC_10437	118	119	100	135	0	107	39	72	36	0	29	25	33	78	3	74	56	44	63	2	12	25	22	26	3	20	35	33	49	32
TC_10438	3	1	0	1	4	0	1	0	2	1	0	0	0	0	2	0	0	0	0	0	0	0	0	1	0	0	0	1	0	0
TC_10439	24	19	23	9	18	8	12	9	5	6	11	9	15	12	28	17	21	12	17	26	20	52	25	11	25	24	34	22	22	95
TC_1044	0	3	0	1	0	15	2	5	9	12	7	13	18	13	8	10	9	9	14	20	15	7	12	28	16	15	22	30	17	15
TC_10440	2	0	1	3	5	3	0	0	2	6	0	0	5	2	1	1	1	0	2	0	1	0	0	0	5	1	0	2	5	5
TC_10441	3	0	0	0	1	0	1	0	0	0	0	0	0	0	0	0	0	0	0	0	0	0	0	0	0	0	0	3	0	0
TC_10444	27	24	16	16	53	39	28	22	37	46	13	11	13	7	31	14	28	27	21	33	18	19	11	10	15	7	10	10	15	4
TC_1045	1	5	4	0	4	2	5	12	13	20	7	6	7	7	15	6	2	6	15	12	5	10	6	12	5	0	6	13	2	5
TC_10450	16	24	10	14	12	16	10	16	6	1	5	7	10	18	13	11	7	5	5	3	15	10	14	12	16	8	14	10	16	2
TC_10452	0	0	0	0	0	0	0	1	0	0	0	0	0	0	0	0	0	0	0	0	0	0	0	1	0	0	0	1	0	1
TC_10455	23	12	22	26	36	42	28	27	15	27	11	25	31	16	26	34	48	35	46	44	18	41	42	18	27	19	22	22	22	18
TC_10456	5	5	3	2	7	0	1	2	1	1	0	1	0	0	0	0	0	0	0	0	0	0	0	0	1	0	0	2	0	0
TC_10459	115	81	65	95	101	30	27	51	40	58	35	36	34	23	28	23	36	42	42	41	31	18	16	28	46	22	17	23	21	22
TC_10464	36	23	16	17	16	12	9	11	19	11	18	12	10	6	6	8	10	13	12	12	13	7	9	0	11	5	8	7	5	5
TC_10466	2	2	0	0	0	0	0	2	0	0	0	0	0	1	1	0	0	0	0	2	0	0	0	3	0	0	0	0	0	0
TC_10467	1	0	0	0	0	1	0	0	0	1	0	0	0	0	1	1	1	3	2	2	0	0	1	0	0	0	0	1	0	0
TC_10468	7	0	3	2	4	0	1	2	0	1	4	1	2	1	0	7	4	0	7	3	4	0	2	9	1	0	5	4	2	0
TC_10469	15	18	8	10	24	4	8	7	5	9	3	4	3	12	8	6	8	13	11	7	4	8	5	22	11	3	8	11	4	1
TC_10470	39	30	20	40	35	95	128	118	189	113	40	50	54	37	58	95	102	144	118	117	63	54	42	28	46	32	22	39	47	14
TC_10471	1	6	4	1	3	2	1	0	3	1	0	0	0	0	1	1	0	1	1	1	0	0	0	4	0	0	1	0	0	1
TC_10472	405	320	393	456	1	298	111	214	92	0	86	113	113	229	0	235	173	192	166	7	58	62	127	88	10	75	102	72	144	58
TC_10474	192	176	123	153	206	111	100	85	60	67	49	44	43	35	53	102	53	91	96	111	58	29	42	30	57	32	26	31	51	29
TC_10478	0	6	1	3	0	1	0	0	0	1	0	10	1	0	1	3	2	0	0	2	2	2	1	2	2	0	2	4	0	2
TC_10480	4	6	8	2	11	1	0	2	0	1	0	0	0	0	0	0	1	1	0	1	0	0	0	0	0	0	0	2	0	0
TC_10481	2	2	3	3	2	3	3	5	6	13	11	12	11	7	4	2	4	3	5	11	18	11	10	1	14	20	16	20	11	0
TC_10482	10	6	9	7	21	4	1	2	0	1	0	0	1	0	0	2	1	2	1	1	1	1	0	0	0	0	1	0	1	0
TC_10483	0	1	0	0	3	2	0	4	0	0	1	2	1	5	0	2	2	1	1	5	2	3	1	1	1	7	5	1	6	0
TC_10484	3	3	2	2	9	0	0	2	0	0	1	1	0	0	0	0	0	1	1	0	0	0	0	1	0	0	0	0	0	0
TC_10487	2	5	1	0	0	1	2	2	1	1	0	0	2	1	1	0	1	5	1	0	1	1	1	1	0	2	1	1	2	4
TC_10488	68	43	33	54	132	45	23	37	44	34	81	107	86	78	106	30	51	37	51	46	83	84	57	33	57	51	62	61	67	6
TC_10489	15	6	11	5	1	4	12	6	6	6	12	17	11	5	14	4	5	0	5	6	9	9	6	8	7	5	11	10	16	9
TC_1049	6	3	1	3	1	3	8	5	6	6	8	4	3	2	2	8	6	7	14	2	4	2	1	11	7	2	8	4	1	2
TC_10491_sus	780	678	462	365	711	890	1016	971	1380	1311	765	836	750	501	726	741	894	1219	988	1251	824	554	497	425	739	435	469	568	521	209
TC_10493	0	1	0	3	0	0	0	0	0	0	0	0	0	0	0	0	0	0	0	1	1	1	0	3	0	0	0	0	0	4
TC_10494	0	2	0	0	0	0	0	0	0	0	0	0	0	0	0	0	0	0	0	0	1	1	0	0	0	0	0	0	0	0
TC_10495	5	3	9	1	5	5	3	8	5	2	2	9	4	3	9	5	4	6	6	2	7	3	3	2	3	3	3	5	10	1
TC_10498	17	9	6	6	10	10	5	7	12	3	6	7	9	12	9	4	11	9	4	10	6	13	7	3	14	4	22	10	9	5
TC_105	0	0	0	0	0	0	1	0	2	0	1	3	1	0	1	0	1	0	3	2	1	2	0	1	0	0	0	0	0	0
TC_10500	78	26	58	26	106	28	29	23	12	15	15	27	21	14	28	15	33	28	20	29	30	68	29	14	44	37	39	50	51	91
TC_10501	0	4	0	5	2	0	1	2	2	1	1	0	0	2	3	1	1	2	3	0	1	3	1	4	0	1	0	0	3	0
TC_10503	4	2	0	2	4	2	1	0	2	6	2	0	2	1	1	0	1	1	2	4	2	3	1	3	0	5	3	4	2	0
TC_10504	0	0	0	0	1	0	0	0	0	1	0	1	0	0	0	0	0	0	0	0	0	0	0	2	0	0	0	0	0	0
TC_10505	4	3	0	3	7	1	0	0	0	0	1	0	0	0	0	0	1	0	0	0	0	0	0	0	0	0	0	0	0	2
TC_10507	27	20	14	16	97	2	6	2	6	13	1	5	0	2	8	5	4	7	7	3	0	2	2	2	1	0	0	2	1	0
TC_10509	12	8	3	9	15	10	6	24	6	3	6	6	4	9	0	2	10	2	5	4	6	9	7	19	11	1	11	10	2	3
TC_1051	2	5	5	9	11	11	10	14	9	13	4	5	4	0	2	7	16	11	23	14	0	4	9	5	4	0	6	4	0	0
TC_10512	19	12	10	6	22	20	24	15	20	19	23	19	12	16	16	21	25	24	12	31	11	14	12	15	12	19	22	14	16	11
TC_10515	92	75	42	77	98	15	20	9	12	10	10	13	21	17	19	10	20	18	30	25	11	14	6	14	10	7	6	4	6	5
TC_10518	135	98	107	109	171	63	73	79	51	37	21	24	22	39	32	96	141	71	91	120	53	105	84	28	76	4	46	42	42	23
TC_10519	24	21	8	13	13	12	9	7	11	14	5	6	6	4	10	5	8	12	14	10	6	6	9	2	7	5	6	9	7	0
TC_1052	163	187	126	67	323	173	79	241	0	121	146	141	1	340	398	413	198	1	149	105	441	278	185	0	189	258	511	0	3	88
TC_10521	30	24	13	25	27	45	13	18	17	35	7	14	9	13	8	16	24	27	22	44	8	6	4	8	14	1	4	13	10	4
TC_10522	13	4	7	8	11	7	5	4	1	2	0	1	0	1	0	3	5	3	7	3	0	2	2	1	5	0	0	0	1	0
TC_10523	20	12	12	15	29	10	13	13	6	20	3	3	2	4	3	9	18	19	13	21	7	3	16	0	4	4	5	3	6	1
TC_10526	4	3	5	3	5	4	2	0	3	2	0	1	0	1	0	1	2	2	2	2	0	0	1	1	1	0	1	1	0	1
TC_10527	16	5	5	8	8	1	1	5	3	3	4	1	3	4	1	6	5	2	2	1	12	13	21	18	7	6	14	9	1	46
TC_10528	7	7	8	2	9	15	9	6	4	16	10	4	4	5	8	18	6	8	11	20	13	8	9	9	12	8	13	5	2	0
TC_10529	90	69	66	43	86	157	138	133	113	87	363	415	406	365	303	174	139	161	138	167	421	371	409	234	534	565	417	467	565	250
TC_1053	10	6	13	8	7	10	1	4	4	2	11	5	7	19	11	2	6	4	3	6	7	10	11	29	13	12	22	33	11	8
TC_10531	29	13	8	12	22	25	17	7	12	25	3	2	1	1	1	6	18	23	17	18	0	3	1	0	4	0	0	0	4	0
TC_10535	38	0	0	0	0	0	1	0	0	0	1	2	0	0	1	1	0	1	1	0	0	0	0	1	0	0	0	0	0	0
TC_10537	7	14	11	4	14	3	1	9	6	15	7	1	7	2	4	3	11	5	11	6	2	1	2	5	7	4	2	3	2	0
TC_10538	653	563	687	788	4	481	212	383	199	0	157	216	216	364	11	387	278	307	336	5	79	126	171	118	9	97	138	117	210	101
TC_10539	0	2	0	0	0	0	0	0	0	0	0	1	0	0	0	0	0	0	0	0	0	0	0	0	0	0	0	0	0	0
TC_10540	0	1	0	0	0	0	0	0	0	0	0	0	0	0	0	0	0	0	0	0	0	0	0	0	0	0	0	0	0	0
TC_10541	43	8256	2	960	315	824	5	22	5	35	2	0	593	2	20	8	5	5	1	6	5	2	7	2	0	0	2	4	2	8
TC_10542	3	1	0	0	0	0	0	0	0	0	0	0	0	0	0	0	0	1	0	1	0	0	0	0	0	0	2	0	0	0
TC_10545	4	11	9	13	11	3	1	1	4	2	1	0	0	1	0	2	2	2	3	1	0	0	0	1	1	0	2	0	0	2
TC_10546	0	1	2	2	0	0	0	0	0	2	0	0	0	0	0	0	0	0	0	1	0	0	1	1	0	0	1	0	0	0
TC_1055	50	71	54	86	92	45	23	39	30	6	23	40	55	66	24	70	43	31	42	26	152	147	192	184	46	79	119	63	28	507
TC_10552	1	1	3	0	2	1	0	0	0	0	7	2	6	6	2	9	1	0	1	4	6	6	5	12	2	2	7	5	6	1
TC_10554	36	31	20	27	44	5	21	18	9	7	2	3	8	11	3	10	16	18	18	16	1	11	6	4	7	2	2	8	8	0
TC_10559	12	13	11	13	10	5	2	1	4	4	0	1	0	0	0	3	0	3	1	3	1	1	0	0	3	0	0	0	0	0
TC_1056	61	50	28	30	54	29	16	14	13	20	8	10	6	12	11	26	11	16	9	21	11	5	11	11	13	7	5	7	12	5
TC_10561	1	2	1	1	1	0	1	0	0	1	0	0	0	0	0	0	2	0	0	3	2	0	0	0	1	0	0	0	0	0
TC_10562	7	7	0	0	4	0	1	0	1	0	0	0	0	0	0	0	0	0	0	0	0	0	0	0	0	0	0	0	0	0
TC_10564	30	19	8	14	30	29	16	22	14	14	17	15	25	13	18	13	30	19	20	30	21	39	31	22	13	26	33	26	32	39
TC_10565	0	7	16	9	6	2	2	10	5	1	9	10	3	4	6	2	4	5	3	4	7	3	3	1	4	5	9	10	16	11
TC_10567	3	5	0	2	2	0	0	0	0	0	0	0	0	1	0	2	1	0	1	1	0	0	0	1	3	0	1	1	0	0
TC_10569	21	23	12	9	24	12	8	5	18	22	4	7	8	5	7	13	11	13	15	12	3	3	12	29	4	2	7	12	4	7
TC_10571	0	0	0	0	0	0	0	0	0	0	0	0	0	0	0	0	0	0	0	0	0	0	0	0	0	0	0	0	0	0
TC_10573_sus	1	0	4	13	12	4	0	3	2	1	1	1	1	2	1	0	0	0	1	3	6	8	7	3	6	2	3	1	0	14
TC_10574	0	2	5	3	8	8	8	7	13	5	8	7	7	7	13	4	10	14	4	11	15	13	4	21	5	17	21	10	10	0
TC_10576	9	2	1	3	12	3	0	5	0	1	1	1	0	0	0	0	2	0	0	1	1	0	0	1	0	0	0	0	0	0
TC_1058	4	5	3	0	4	74	69	119	83	98	48	19	32	46	58	134	142	114	134	109	23	22	33	145	59	16	30	13	12	12
TC_10581	42	25	28	29	51	11	7	12	2	2	9	5	6	4	13	6	15	8	9	6	15	26	10	10	11	10	20	11	18	35
TC_10584	669	374	405	341	734	479	555	357	134	151	48	64	38	39	62	330	632	322	250	550	40	101	183	24	213	1	41	79	117	10
TC_10585	4	6	3	2	16	12	4	4	6	13	2	0	0	1	3	4	4	9	5	10	5	1	4	0	1	0	1	2	0	0
TC_10586	35	19	12	9	35	41	38	21	16	29	2	5	1	3	5	11	15	32	15	29	2	6	8	6	4	1	5	0	5	2
TC_10590	0	0	1	0	0	0	1	0	1	0	0	0	0	0	1	0	1	0	0	0	0	0	0	2	0	0	0	3	0	0
TC_10591	88	88	91	101	106	61	22	43	28	10	32	49	53	62	33	60	71	42	43	38	124	140	182	170	56	84	150	72	36	593
TC_10599	1	1	1	4	7	0	0	1	1	2	1	0	1	0	2	0	0	1	0	1	1	1	1	3	0	0	5	1	1	1
TC_106	0	0	1	2	1	1	0	0	2	0	5	0	3	0	2	0	0	0	2	0	2	0	2	3	1	1	5	4	0	0
TC_10603	8	2	1	3	7	3	1	0	2	0	1	0	0	2	0	0	2	2	0	2	0	0	1	1	0	0	1	0	0	0
TC_10605	154	124	60	114	186	48	44	52	25	24	62	64	79	58	90	22	33	35	18	37	67	65	43	55	55	42	86	64	67	46
TC_10607	30	14	9	23	11	7	4	9	6	5	3	4	3	8	2	7	8	6	17	12	4	4	2	13	16	0	6	4	5	10
TC_10608	171	95	113	100	132	336	333	309	330	296	190	184	218	163	177	251	329	422	323	385	204	129	125	126	341	161	184	200	206	63
TC_1061	6	2	0	1	1	2	1	1	3	5	2	0	0	4	2	4	5	3	1	7	2	4	5	12	5	4	4	11	4	1
TC_10610	4	2	3	2	2	1	1	0	1	0	2	0	3	2	2	0	0	1	0	1	2	0	2	0	5	1	1	1	0	0
TC_10612	146	146	91	90	123	214	216	282	241	199	390	410	497	416	367	261	261	298	316	248	442	319	429	303	513	486	456	515	472	257
TC_10613	6	4	3	2	0	1	4	4	2	5	0	1	0	0	1	2	6	1	5	2	0	1	2	4	1	0	1	2	0	0
TC_10614	7	15	2	5	20	9	6	7	0	12	2	0	1	0	3	5	3	2	2	7	3	4	4	1	9	6	1	6	4	0
TC_10617	8	3	6	3	5	1	1	1	0	2	1	0	0	0	0	0	0	2	0	5	0	0	0	0	0	0	0	1	0	0
TC_10618	428	398	270	297	355	409	189	326	142	240	148	108	133	164	183	286	155	228	188	315	134	123	151	161	299	79	135	174	222	98
TC_1062	410	464	419	477	538	333	142	265	189	54	160	214	327	319	165	290	275	220	215	169	846	899	1120	964	276	503	651	382	165	3083
TC_10620	0	0	1	0	0	0	2	0	0	0	0	0	0	0	0	0	0	0	0	0	0	0	0	0	3	0	0	0	0	0
TC_10622	0	4	0	1	0	0	2	0	0	0	0	0	0	0	0	0	0	0	1	0	0	0	0	0	1	0	0	0	0	0
TC_10623	34	14	29	20	38	17	13	11	12	10	9	3	23	10	19	20	21	15	18	29	14	25	11	10	13	15	13	15	18	28
TC_10625	4	5	4	0	9	9	5	1	3	6	0	2	0	1	0	0	0	4	3	3	0	1	1	2	0	0	0	2	2	0
TC_10626	122	118	132	167	148	88	49	76	56	20	54	58	65	80	48	107	92	68	67	58	248	255	324	141	73	140	153	93	58	792
TC_10627	3	6	3	0	1	2	3	3	3	1	0	2	0	2	1	1	1	0	2	2	0	3	2	5	1	1	1	1	1	1
TC_10628	14	13	11	20	38	13	9	21	15	7	7	6	4	3	7	8	11	17	6	14	14	10	7	12	18	2	10	17	11	22
TC_10629	30	25	6	8	40	19	12	18	3	15	0	2	1	2	0	11	19	9	1	22	0	3	0	0	0	0	0	3	2	0
TC_1063	1	1	0	0	0	49	54	24	40	48	49	33	45	25	30	48	51	39	55	71	33	22	51	56	26	18	30	34	27	33
TC_10630	58	27	29	26	61	45	24	35	42	43	92	80	90	60	60	40	27	40	35	37	107	89	70	15	89	101	102	97	118	10
TC_10631	11	3	3	8	6	1	1	1	2	0	0	0	0	0	2	0	2	0	1	4	0	0	1	1	0	0	0	0	0	1
TC_10633	2432	1824	1365	1489	2194	1792	1413	1548	1300	1413	2062	1902	2042	2084	2007	1549	1427	1583	1750	1647	2335	1927	1990	1430	2328	2227	2055	2274	2172	1229
TC_10634	2	1	3	2	1	0	0	0	1	6	0	0	0	0	0	0	0	0	0	0	0	0	1	0	0	0	0	0	0	0
TC_10636	13	9	3	1	10	4	2	3	4	7	0	1	0	1	3	0	5	5	3	5	0	0	2	3	1	0	1	0	1	0
TC_10639	10	6	13	6	12	4	1	0	5	0	1	0	6	5	9	4	6	3	3	7	11	9	13	11	5	14	10	7	1	40
TC_1064	1	2	3	10	2	26	12	17	16	25	5	6	13	8	13	11	30	15	17	19	5	5	9	7	8	5	8	17	10	3
TC_10644	1	1	1	2	3	0	0	0	0	1	0	1	0	0	1	0	0	0	0	2	0	0	0	1	0	0	0	0	0	0
TC_10649	1	3	0	1	4	2	1	0	2	5	1	2	4	0	2	1	3	3	1	0	2	0	0	4	0	1	1	1	1	0
TC_10650	28	9	13	25	39	7	12	2	4	7	6	3	3	3	2	4	5	6	8	13	3	3	7	4	2	2	1	4	2	3
TC_10652	1103	738	601	623	1071	710	484	643	658	821	1120	1165	984	851	1170	722	700	757	666	793	1214	1029	1001	458	1222	1016	976	1128	1148	62
TC_10653	6	5	1	6	10	4	1	2	4	0	0	0	1	0	4	2	5	2	2	4	4	3	2	3	2	0	4	3	0	2
TC_10654	1	2	3	2	3	2	0	2	1	2	0	0	3	1	1	0	0	1	0	2	1	1	4	7	4	4	3	4	0	3
TC_10657	7	7	3	4	8	0	0	0	0	1	0	0	0	0	0	0	0	0	0	0	0	0	0	0	0	0	0	1	0	0
TC_10658	6113	3420	12732	12462	5733	859	550	3530	736	5030	422	1645	354	519	156	674	831	2106	560	2665	403	408	322	192	333	153	206	631	90	146
TC_10659	3	0	0	1	0	0	0	0	2	1	0	0	1	0	0	0	0	0	0	0	0	0	0	0	0	0	0	1	0	0
TC_1066	41	32	26	32	61	42	20	37	14	24	13	11	14	30	34	25	29	16	29	13	18	14	24	70	18	4	18	21	23	43
TC_10661	11	10	21	14	10	9	18	23	31	13	10	13	5	8	13	14	15	13	3	14	7	7	9	4	12	7	13	9	13	4
TC_10662	15	16	9	23	23	3	8	11	6	8	8	5	4	9	5	5	5	17	7	13	4	1	6	2	9	8	6	5	2	0
TC_10663	4	3	3	7	7	0	0	8	0	3	0	0	0	1	0	0	5	3	4	3	0	0	0	0	0	0	0	0	0	0
TC_10664	4443	2970	2882	2023	3020	2381	1602	2419	1632	1978	3018	3293	3583	3151	2886	2839	2444	2208	2032	2778	3104	2862	3742	1535	4253	2916	2881	3120	3181	135
TC_10665	1	3	1	0	0	0	0	1	0	0	0	1	1	2	1	0	0	0	1	0	0	0	1	1	1	0	0	0	1	0
TC_10666	0	0	0	0	4	2	0	0	0	1	2	1	0	0	0	0	1	0	0	3	0	0	0	5	1	0	0	4	1	0
TC_10668	0	2	0	5	4	27	26	20	10	3	6	2	2	3	5	33	84	18	27	37	6	13	6	3	5	7	5	10	2	6
TC_10669	143	244	70	166	163	98	97	84	3	63	55	82	111	53	97	98	38	70	72	62	56	63	104	66	107	132	83	41	94	43
TC_10675	4	0	1	0	0	1	0	0	2	0	1	0	0	0	0	1	0	0	1	0	2	0	0	3	0	1	6	2	0	1
TC_10676	20	15	8	12	19	3	9	7	6	7	15	12	18	28	46	5	5	7	8	15	30	13	26	10	32	18	31	25	15	0
TC_10678	0	0	6	1	3	0	0	0	0	0	0	1	0	0	0	0	0	0	0	0	0	1	1	0	1	0	2	1	0	2
TC_1068	106	47	39	40	75	74	70	69	43	65	52	45	65	39	60	63	91	68	73	99	50	43	40	105	95	52	76	60	56	70
TC_10682	1	0	1	0	1	0	0	2	0	2	0	0	0	0	3	0	0	0	3	0	0	0	0	2	0	0	0	6	0	0
TC_10684	0	4	0	0	0	0	0	0	0	0	0	0	0	0	0	0	0	0	0	0	0	0	0	0	0	0	0	0	0	0
TC_10685	11	5	4	3	3	0	0	0	0	0	0	0	0	0	0	1	0	2	0	1	0	1	0	1	0	0	0	0	0	0
TC_10686	4	3	0	1	1	0	5	1	1	0	4	2	3	1	4	1	3	7	6	2	4	4	5	4	5	3	7	1	5	9
TC_10687	339	312	305	390	388	262	135	242	142	42	122	145	201	242	129	224	198	160	173	137	601	653	833	463	202	346	401	198	147	2118
TC_10689	3	2	2	12	9	10	9	11	7	3	14	23	33	36	25	15	8	6	14	17	26	47	39	22	54	62	55	49	59	79
TC_10692	2	5	2	4	13	7	2	12	2	11	2	2	4	4	2	3	3	2	1	6	3	6	1	2	0	1	3	5	1	0
TC_10696	3	0	1	0	1	0	0	1	0	0	1	0	1	0	0	0	1	1	1	0	0	0	2	1	0	0	1	1	0	0
TC_10697	1	327	0	47	19	27	2	0	1	1	0	1	24	1	1	1	1	0	1	0	0	0	0	1	0	0	2	0	0	0
TC_10698	11	16	10	19	12	8	4	7	5	2	4	7	5	12	3	12	11	5	5	5	11	23	46	35	6	12	18	14	9	75
TC_107	7	6	4	2	3	37	31	38	32	52	1	3	2	1	5	27	31	64	44	58	5	5	4	5	9	2	1	4	7	0
TC_1070	301	249	288	381	0	206	83	175	78	0	61	89	90	156	3	162	137	154	122	2	48	44	69	54	5	47	49	51	90	60
TC_10700	154	118	102	124	162	106	69	72	39	14	60	57	76	89	61	86	101	53	78	78	203	219	297	282	62	114	192	88	64	778
TC_10702	37	24	34	22	1	27	13	13	16	0	7	8	7	15	0	11	19	15	11	1	8	6	13	11	2	6	14	8	11	3
TC_10703	1	1	0	1	0	1	0	1	0	0	1	0	0	0	0	5	0	0	0	0	0	1	1	0	0	0	0	1	0	0
TC_10708	102	64	57	64	104	47	38	51	61	62	50	33	37	27	54	38	62	57	44	44	35	65	28	15	32	22	30	35	32	13
TC_10709	18	27	19	20	22	15	5	11	4	4	7	13	9	21	17	6	6	15	8	15	13	9	9	6	16	7	20	9	5	12
TC_1071	2	0	3	2	1	7	4	15	5	12	1	11	5	3	5	9	11	11	10	9	6	8	2	21	3	1	0	7	0	3
TC_10710	0	2	0	0	0	2	0	1	0	1	0	0	0	0	0	0	0	0	0	0	0	0	0	0	0	0	0	2	0	0
TC_10711	4	2	4	7	5	2	1	2	0	4	0	0	0	1	0	0	4	0	0	2	0	0	0	0	1	0	0	2	0	0
TC_10712	2022	1396	1187	1007	1522	1990	1975	1863	1965	1887	1979	1640	1499	1679	1942	1717	1843	2077	2051	2309	1875	1785	1555	1390	2580	1570	1449	1612	1655	383
TC_10715	13	6	2	9	4	5	1	3	6	4	1	0	1	2	1	3	2	1	2	6	3	0	1	3	1	0	1	0	0	4
TC_10718	3	0	1	4	7	42	48	19	48	17	6	7	4	11	16	30	84	45	45	67	5	19	8	4	21	8	8	8	17	9
TC_10719	150	110	104	59	120	35	74	34	17	40	3	8	1	2	3	17	33	19	24	58	0	1	9	8	7	0	1	12	2	1
TC_10720	0	1	0	1	3	0	0	0	0	0	1	0	0	0	2	0	0	0	0	0	0	0	0	0	0	0	0	1	1	0
TC_10722	7	5	2	4	5	2	5	0	2	5	3	3	1	4	5	2	0	3	6	2	1	1	0	1	4	1	1	1	0	0
TC_10724	5725	4107	3086	3693	4671	3000	2137	2782	1708	2978	2298	2005	2034	2793	2480	2446	2191	1973	2040	3538	2343	2159	2153	1538	2841	2130	2415	2126	2121	517
TC_10726	5	2	1	0	3	5	2	2	2	0	1	4	2	0	0	1	5	4	5	0	1	1	3	3	0	0	7	1	0	2
TC_10727	494	268	330	319	701	97	119	123	79	83	57	66	47	80	133	96	221	132	114	266	79	174	102	65	133	51	127	63	85	193
TC_10728	3	1	2	1	4	1	1	1	0	0	1	0	1	0	3	1	0	1	0	0	0	0	0	0	1	1	4	0	0	1
TC_1073	19	26	6	18	16	3	7	3	6	5	3	4	9	6	8	6	1	6	8	6	10	3	2	26	7	3	9	8	5	13
TC_10731	61	65	83	78	67	59	29	40	33	5	23	43	54	58	27	48	49	36	33	35	104	144	170	228	32	87	124	51	28	433
TC_10732	50	26	28	22	34	69	108	78	107	80	95	78	88	67	113	65	87	67	104	76	104	76	71	77	101	53	73	95	119	77
TC_10734	1	0	4	2	0	1	0	0	0	0	0	0	0	0	0	0	3	0	2	0	0	1	0	1	2	1	0	2	2	0
TC_10738	1	0	0	2	1	0	1	4	2	2	0	0	2	0	0	0	2	1	0	0	4	1	0	3	0	0	0	2	0	0
TC_10739	1	4	1	3	5	1	1	2	2	0	1	0	1	1	2	2	4	3	0	5	1	2	1	1	0	1	2	2	1	0
TC_1074	0	0	1	2	3	0	3	2	0	3	1	2	2	1	2	0	1	2	2	3	6	0	7	8	2	1	1	7	2	0
TC_10742	198	148	121	134	239	92	73	109	145	111	180	198	147	122	195	98	128	119	121	132	201	185	141	73	206	161	165	138	183	44
TC_10743	0	1	1	0	2	0	0	0	0	0	0	0	0	0	0	0	0	0	0	0	0	0	0	0	0	0	0	1	0	0
TC_10745	6	5	2	0	9	4	3	3	0	3	0	0	0	1	0	1	2	4	1	2	0	0	0	0	0	0	0	1	0	0
TC_10748	337	287	309	356	2	260	120	173	101	0	74	99	107	187	1	199	148	168	134	5	51	53	98	68	6	57	69	63	97	34
TC_1075	0	1	0	0	0	3	2	5	1	12	7	3	2	3	2	0	2	4	6	4	1	2	0	8	4	0	4	1	3	0
TC_10750	11	7	5	11	15	8	5	7	5	0	2	5	4	9	6	4	5	9	7	2	11	16	25	19	7	14	14	5	4	71
TC_10751	1	0	0	3	3	1	3	2	4	0	5	2	1	0	0	1	1	1	0	0	4	0	0	6	0	0	6	2	0	0
TC_10752	5	4	4	11	7	8	2	4	1	11	2	0	0	2	2	2	1	2	3	4	3	2	1	1	5	0	0	1	1	0
TC_10754	2	2	2	0	21	1	0	2	3	3	1	1	0	3	1	8	0	0	1	0	6	1	6	5	3	2	1	0	0	1
TC_10756	226	136	137	119	157	148	113	148	69	91	165	178	253	323	249	237	226	176	190	183	271	324	289	73	287	163	185	216	183	24
TC_1076	215	179	215	204	2	170	58	113	66	1	36	57	61	122	2	121	83	103	82	1	40	29	50	38	0	24	39	36	59	39
TC_10763	21	16	19	16	19	35	42	28	74	42	22	29	26	19	21	26	23	49	45	30	20	8	26	7	25	9	12	10	19	16
TC_10764	0	2	0	0	0	0	0	0	0	0	0	0	0	0	0	0	0	0	0	0	0	0	0	0	0	0	0	0	0	0
TC_10765	18	4	6	11	6	19	11	14	10	14	35	30	48	53	34	7	19	22	23	12	23	47	28	13	36	25	35	33	80	0
TC_10766	0	86	0	0	0	0	0	4	3	0	0	0	0	0	0	0	1	0	0	0	0	0	0	1	0	0	0	0	0	0
TC_10769	4	4	6	1	3	1	0	3	5	2	1	2	1	0	0	5	2	0	1	4	1	0	2	0	1	1	0	0	1	1
TC_1077	28	29	24	22	17	17	9	16	15	2	11	15	18	29	17	14	13	13	9	6	41	44	48	45	19	22	28	20	10	138
TC_10771	10	5	9	3	16	5	3	2	0	4	4	12	4	10	6	7	3	2	9	3	6	11	9	8	6	8	13	7	8	5
TC_10772	0	0	0	1	0	0	1	1	0	1	0	2	1	1	0	0	1	2	2	0	1	0	0	0	0	0	1	0	0	1
TC_10773	23	24	7	28	19	13	8	13	4	4	7	6	2	2	2	3	6	6	8	7	3	7	2	8	6	4	3	5	1	4
TC_10774	0	1	0	1	2	0	0	1	0	0	0	1	0	0	0	1	0	1	0	0	1	0	0	0	2	0	0	1	1	0
TC_10778	0	3	5	1	3	1	1	3	0	0	2	1	1	2	0	8	2	0	0	0	0	0	0	0	0	1	0	0	0	0
TC_1078	11	13	9	13	7	9	5	11	4	8	6	2	3	5	7	11	13	8	3	9	3	5	13	23	7	2	8	10	6	1
TC_10781	3	5	5	3	0	2	0	2	1	0	1	0	0	1	0	3	4	3	1	0	1	1	2	2	0	0	0	0	0	1
TC_10783	9	1	3	0	2	0	0	0	0	0	0	0	0	0	0	0	0	0	0	0	0	0	1	0	0	0	0	0	2	0
TC_10787	117	74	60	94	92	69	55	93	54	61	78	76	79	99	111	69	71	79	64	60	61	89	84	60	120	44	63	66	83	7
TC_10789	3	4	0	2	2	0	0	2	0	0	0	0	1	0	0	0	0	1	0	0	0	0	1	1	2	1	0	4	0	0
TC_10791	4	4	4	5	7	0	1	0	3	0	0	0	0	0	0	2	3	0	1	0	2	0	0	3	0	0	0	1	2	0
TC_10793	7	8	2	9	16	1	3	6	6	3	4	7	13	2	3	1	2	2	8	1	8	10	6	6	10	7	6	4	8	2
TC_10794	0	0	0	3	0	0	0	0	0	0	1	1	0	0	1	0	0	0	0	0	0	0	2	1	0	0	0	0	0	0
TC_10795	8	9	5	7	5	9	3	6	4	3	2	2	2	10	2	2	6	2	2	1	8	10	24	16	1	12	10	9	5	31
TC_10796	310	221	171	238	300	95	51	70	51	66	14	15	26	11	18	53	52	76	42	84	25	9	36	10	41	4	9	2	9	6
TC_10798	1	0	1	2	0	0	0	0	0	0	1	0	0	0	1	0	0	1	0	0	0	0	0	1	1	0	0	0	0	0
TC_108	1	1	1	0	1	0	1	2	4	1	1	1	1	2	1	0	3	1	4	3	0	0	0	0	0	0	0	1	0	0
TC_1080	4	2	2	4	7	9	22	19	30	18	13	19	14	13	19	17	22	18	4	16	13	22	9	3	16	23	6	7	25	2
TC_10800	3	3	2	4	3	3	0	1	0	6	1	4	3	2	0	3	0	4	6	3	4	1	2	1	0	0	4	0	1	0
TC_10802	4	0	0	0	1	0	0	0	0	1	0	0	0	0	1	0	0	0	0	0	0	0	0	1	0	0	1	0	0	0
TC_10805	4	1	0	2	0	2	1	0	0	0	1	1	1	0	0	0	0	0	3	0	0	1	0	1	2	0	2	0	0	0
TC_10806	2	1	0	3	4	3	0	1	0	1	0	1	0	0	1	2	0	0	3	1	0	0	1	2	1	0	2	3	0	0
TC_10808	99	99	79	56	125	347	400	349	464	532	317	327	271	170	257	247	417	441	442	421	309	203	185	135	297	158	156	220	216	30
TC_10809	1	2	4	2	5	3	0	0	3	0	2	0	0	0	0	1	1	0	0	1	4	0	1	1	1	0	5	0	0	0
TC_1081	27	22	14	19	22	18	14	28	16	29	19	18	8	17	20	22	19	24	30	15	28	27	17	30	20	13	36	29	14	3
TC_10810	54	55	33	43	77	99	98	67	136	131	100	102	100	72	111	67	109	121	112	131	78	97	57	36	83	46	67	45	89	25
TC_10811	30	5	12	15	27	8	12	15	4	4	12	3	2	6	5	11	22	14	17	4	17	3	4	32	11	4	5	5	10	26
TC_10814	4	3	1	8	5	0	1	2	0	2	0	0	0	2	0	1	0	1	0	0	0	1	0	1	1	0	0	0	0	0
TC_10816	3	1	2	4	16	10	7	12	6	9	33	28	24	17	24	6	7	17	19	17	23	23	24	4	20	26	19	27	33	0
TC_10817	1	1	2	4	5	1	2	0	0	0	0	0	0	0	0	1	0	1	0	0	0	0	0	2	0	0	0	0	0	2
TC_10818	8	1	3	5	4	2	0	1	0	0	0	0	0	0	0	1	0	1	1	3	1	2	0	4	0	0	0	0	0	0
TC_10819	38	20	18	18	20	11	22	14	17	19	19	14	22	11	12	15	15	21	26	17	9	12	8	16	21	7	14	8	11	16
TC_1082	6	1	10	7	7	6	9	12	9	9	24	12	12	12	23	7	10	15	15	7	9	15	13	8	9	1	6	5	6	1
TC_10821	3	1	1	7	1	0	0	0	1	2	2	0	0	0	0	0	0	1	0	2	1	0	1	1	0	0	0	1	0	3
TC_10822	41	34	40	47	38	29	14	26	16	6	14	16	22	21	16	34	29	18	19	13	61	80	87	69	18	47	43	29	16	221
TC_10823	161	91	100	91	150	52	45	59	53	74	91	114	92	67	124	32	39	58	41	44	129	76	62	61	95	83	82	104	86	32
TC_10825	1	1	0	1	4	0	3	0	1	0	0	0	0	1	2	1	4	2	1	0	1	1	1	0	1	1	0	1	1	1
TC_10827	686	257	535	398	384	516	281	459	91	140	235	179	237	691	611	726	797	372	377	1025	360	1068	916	563	1056	431	819	829	412	1739
TC_10828	4	0	0	1	0	0	1	4	0	0	0	0	0	0	0	0	0	2	1	1	1	0	1	3	0	0	0	0	0	0
TC_10830	21	9	7	3	10	12	10	3	5	6	6	4	2	2	3	4	6	12	8	4	2	0	2	5	7	1	3	6	5	0
TC_10831	0	0	0	0	0	1	0	0	0	0	0	0	2	1	1	0	2	1	0	0	0	1	0	2	2	0	0	2	0	0
TC_10832	0	1	0	0	0	1	0	0	0	1	0	1	0	0	0	4	1	1	2	0	0	0	0	0	0	1	2	0	0	0
TC_10834	2	1	0	1	1	1	0	0	0	1	0	0	0	1	0	0	0	0	0	0	0	0	0	0	0	0	0	2	0	0
TC_10835	25	17	22	27	28	10	11	12	8	5	10	8	6	19	14	26	22	7	13	16	59	49	82	26	18	40	41	16	14	196
TC_10836	18	16	19	21	27	70	49	63	69	51	66	57	42	52	48	60	67	60	58	59	38	56	55	30	66	47	45	61	54	12
TC_10837	44	44	49	37	60	23	9	23	18	9	12	27	35	22	19	35	28	15	21	17	55	72	99	83	24	40	56	30	18	260
TC_10838	12	7	4	21	12	12	14	12	14	5	21	15	29	21	29	14	8	9	4	15	18	23	30	20	22	18	37	20	21	0
TC_10839	47	60	69	84	92	73	34	37	25	12	14	29	32	41	21	31	45	38	40	22	121	106	188	61	53	79	66	37	27	466
TC_1084	31	16	15	26	30	45	47	57	30	52	53	54	59	44	62	39	45	52	66	43	74	40	63	126	64	47	61	82	46	18
TC_10841	56	31	15	25	46	108	86	74	126	132	32	36	50	21	35	40	87	107	111	141	31	23	26	16	78	20	24	26	47	2
TC_10842	396	406	450	502	529	365	170	255	170	69	157	216	281	321	170	285	291	204	210	200	752	826	1032	644	307	495	526	294	176	2749
TC_10843	1	3	1	0	1	0	8	0	3	1	1	5	4	3	2	4	1	3	4	1	6	4	1	0	8	2	3	1	8	3
TC_10845	0	10	0	4	4	2	0	0	2	1	1	0	0	4	1	0	0	0	0	1	0	0	0	3	0	1	0	0	2	0
TC_10846	290	250	223	176	285	195	161	205	203	202	648	561	573	407	476	198	193	199	202	213	688	488	442	290	510	595	547	485	677	457
TC_10847	45	19	16	16	40	32	64	68	105	133	70	61	63	40	67	58	78	82	85	108	65	53	28	36	61	14	27	52	25	4
TC_10849	123	72	100	89	180	80	36	62	11	17	24	29	25	42	62	56	84	35	39	89	26	111	89	30	79	20	42	27	34	66
TC_1085	380	328	249	243	404	568	498	610	679	600	755	731	726	594	694	479	550	608	653	629	907	686	625	606	833	681	693	733	731	444
TC_10850	60	86	85	93	96	59	30	56	37	10	24	38	41	55	25	52	51	38	37	33	172	169	180	99	52	96	107	34	31	513
TC_10851	46	47	38	38	58	14	15	14	14	23	10	14	11	3	12	11	25	12	8	21	4	8	9	9	9	9	9	4	6	6
TC_10852	1701	1241	883	996	1687	1004	863	987	1472	1373	1057	1056	932	753	1148	753	976	1135	1074	1321	1153	815	690	632	1285	830	958	1053	1167	179
TC_10853	4093	3495	2676	2919	4633	1819	1578	1836	1940	2384	2768	2771	2443	1836	2295	1371	1713	1892	1680	2086	3035	2172	2087	1710	2555	2297	2319	2493	2629	1260
TC_10854	123	111	102	111	163	206	186	174	166	155	187	171	238	229	221	223	204	174	196	207	208	188	205	102	254	218	186	173	214	83
TC_10855	37	22	28	17	12	6	15	10	10	7	26	25	18	13	9	8	9	8	4	13	15	16	14	16	15	14	13	10	19	34
TC_10856	23	20	16	12	33	37	28	24	27	39	37	34	30	17	32	22	21	20	39	30	35	29	5	30	28	21	34	24	27	10
TC_10857	32	13	29	17	28	90	67	91	162	125	139	155	118	88	115	67	90	121	112	91	161	152	113	34	81	91	83	61	94	4
TC_10858	7	9	6	6	16	17	23	18	20	18	57	69	58	57	58	22	18	17	40	28	57	42	56	38	47	81	58	59	76	9
TC_10859	2	7	7	5	5	7	4	4	4	9	4	5	6	5	2	5	4	5	13	14	8	9	4	2	7	5	8	9	4	9
TC_1086	10	7	6	5	12	25	16	16	34	31	43	77	62	38	49	24	23	28	31	27	67	52	53	10	75	58	43	73	85	0
TC_10861	60	38	37	57	51	32	22	21	19	12	10	22	21	47	18	29	27	22	19	10	82	79	90	74	23	44	46	34	10	298
TC_10862	89	62	60	41	92	55	31	44	27	45	50	49	51	65	66	33	29	60	44	65	76	54	53	44	73	72	107	118	87	19
TC_10863	1093	1084	706	795	1360	384	340	338	166	293	143	176	180	193	195	300	372	310	295	390	180	124	179	209	224	89	159	213	142	55
TC_10864	32	17	9	9	16	41	23	35	30	50	30	21	25	24	29	37	37	35	37	49	42	34	33	8	38	30	27	33	31	1
TC_10865	405	318	424	504	7	303	119	255	126	1	93	112	97	227	4	265	162	211	190	4	54	65	145	53	6	58	86	72	133	58
TC_10868	57	49	39	52	68	243	243	311	381	289	388	437	397	291	338	235	251	279	315	284	373	328	247	106	327	323	267	377	394	20
TC_10869	11	7	9	10	9	9	5	8	2	1	2	6	0	10	4	4	8	3	0	5	12	16	21	26	7	8	8	5	1	79
TC_10870	103	101	92	105	107	78	36	67	32	16	34	56	61	72	31	92	60	56	55	40	167	193	260	136	52	100	127	71	38	610
TC_10871	17	16	17	9	27	20	26	32	43	31	28	28	27	19	28	26	55	40	42	40	20	17	26	6	22	15	7	10	16	0
TC_10872	439	278	230	202	264	280	229	297	152	253	422	351	490	555	587	383	269	266	297	313	413	384	373	372	548	253	440	417	320	111
TC_10873	160	121	185	184	196	135	65	83	63	18	55	85	72	98	55	95	107	76	71	64	328	403	450	417	115	201	221	115	85	1189
TC_10874	84	94	88	61	82	112	109	150	101	132	61	67	58	70	70	107	144	133	148	131	79	61	64	29	135	26	35	61	75	30
TC_10875	264	165	126	95	227	89	80	96	79	65	95	107	69	85	133	58	89	87	82	114	95	106	100	88	112	100	149	129	111	55
TC_10876	351	275	245	195	389	459	353	402	369	309	601	703	681	658	622	368	400	414	438	396	674	617	770	377	707	653	536	519	782	123
TC_10877	313	179	162	156	340	440	520	433	413	321	342	317	287	339	384	367	551	423	473	448	367	371	370	280	382	232	296	270	321	219
TC_10879	20	35	22	18	37	27	47	36	32	21	34	33	24	27	36	35	28	44	31	36	26	40	41	16	45	46	48	42	76	1
TC_10880	1620	1282	904	1112	1821	1486	1525	1384	1778	2169	848	805	854	547	830	1109	1292	1712	1540	2040	708	615	574	593	608	544	495	559	602	205
TC_10881	1741	1186	1137	1125	1847	1429	1314	1469	1843	2014	1086	1100	1062	901	1155	1227	1529	1840	1734	1790	1007	822	930	478	1289	588	780	922	918	96
TC_10882	54	46	38	48	64	51	41	33	30	35	39	59	43	63	95	44	87	34	50	55	78	116	89	45	86	78	115	76	96	223
TC_10883	1344	1080	785	910	1330	1621	1585	1949	2071	1812	2964	2968	3085	2746	2839	1686	2048	2157	2349	1920	3417	3078	2781	2215	2919	2649	2767	2791	2545	1950
TC_10884	28	32	17	25	43	29	22	18	19	19	25	10	6	14	39	17	44	26	31	35	29	41	26	18	20	24	44	20	23	102
TC_10885	258	149	372	313	388	150	77	96	36	41	68	94	87	78	158	141	169	82	116	145	70	306	215	61	221	20	116	54	87	64
TC_10886	51	45	43	45	66	42	44	38	62	71	50	60	56	40	51	27	54	59	49	47	60	42	40	14	42	33	26	35	47	22
TC_10891	14	5	5	3	10	1	0	1	1	0	0	2	0	1	1	1	0	2	3	4	0	2	2	2	1	1	0	2	4	0
TC_10892	0	13	0	0	16	0	0	0	0	5	33	33	11	0	0	6	0	0	18	11	0	11	26	0	12	0	31	0	13	20
TC_10893	6	2	1	1	3	28	51	30	26	19	41	33	23	43	36	36	101	35	43	51	51	98	46	25	78	48	48	44	44	49
TC_10895	26	8	4	8	14	9	2	13	7	13	8	4	7	8	10	5	12	8	10	10	7	9	8	7	6	7	10	5	5	15
TC_10898	3	2	0	2	4	1	3	3	2	0	3	0	2	0	1	6	1	0	0	0	0	1	0	0	1	0	1	0	0	0
TC_109	2	5	1	4	1	4	2	7	1	0	0	3	1	8	3	6	0	0	2	0	6	3	4	10	1	3	10	4	2	18
TC_1090	14	9	6	11	2	5	9	3	11	7	4	8	5	4	8	9	10	2	3	13	1	4	3	9	5	1	7	3	1	9
TC_10900	4	3	1	3	10	2	0	3	4	11	2	2	0	2	5	1	12	4	3	6	3	4	2	4	0	1	2	1	0	12
TC_10901	178	126	104	173	184	39	45	48	27	30	19	17	4	32	27	46	48	41	42	61	21	18	20	22	35	14	15	36	11	10
TC_10902	758	498	428	398	571	520	378	526	256	304	503	501	490	521	600	490	350	439	426	464	600	481	603	505	553	670	597	512	571	652
TC_10909	8	4	2	11	14	0	1	0	2	2	1	0	0	1	0	0	0	3	3	1	0	0	0	0	0	3	0	0	0	0
TC_10910	26	9	28	29	41	42	23	31	19	19	21	24	25	66	85	42	79	31	60	35	54	98	70	34	116	56	71	66	67	165
TC_10913	1	3	2	3	7	0	0	0	0	2	0	0	1	1	0	0	1	0	0	0	0	0	1	2	0	1	3	0	0	0
TC_10915	10	5	4	3	15	2	1	3	2	3	0	1	2	0	0	3	0	3	6	4	0	0	1	3	0	0	0	1	0	0
TC_10916	7	4	4	5	5	0	2	2	0	3	0	0	0	0	0	0	1	0	0	1	2	0	1	1	1	0	0	0	0	0
TC_1092	27	17	11	17	17	17	8	5	10	21	28	12	6	15	17	11	5	12	12	11	19	19	9	72	23	17	31	28	16	20
TC_10920	13	1	5	8	6	18	15	11	11	11	19	10	8	11	1	12	7	15	13	6	8	13	7	0	5	5	1	7	5	8
TC_10923	6	7	2	5	2	6	1	3	2	1	2	2	7	2	1	2	2	4	2	0	4	5	12	7	1	4	14	6	1	39
TC_10925	82	53	30	39	62	32	25	23	9	20	42	30	21	25	22	18	15	23	21	34	33	37	28	18	20	19	19	18	19	13
TC_10926	12	7	10	8	7	6	12	10	12	11	2	5	3	5	1	4	5	18	7	5	6	2	6	1	8	6	5	0	7	6
TC_10929	70	46	72	48	47	29	24	30	17	15	16	13	14	20	7	38	22	35	7	27	16	21	15	4	22	12	10	9	13	12
TC_10932	80	70	73	95	78	55	24	51	18	12	28	33	38	50	29	33	40	38	21	22	97	135	169	115	36	81	94	54	26	390
TC_10933	34	25	19	18	67	4	5	1	3	11	1	3	2	0	1	4	4	8	4	5	0	2	2	0	1	0	1	1	0	0
TC_10937	698	609	657	743	8	463	215	439	196	5	157	152	187	358	7	368	269	306	283	7	112	112	205	117	12	104	130	134	225	82
TC_1094	35	20	17	15	20	8	13	28	9	13	17	21	20	10	19	22	19	13	21	16	5	14	19	33	10	10	22	15	6	1
TC_10940	58	42	38	35	49	338	130	338	121	156	28	34	17	14	11	328	143	215	129	507	23	19	29	7	105	10	12	21	45	5
TC_10941	18	12	16	12	14	10	2	2	6	1	2	4	3	7	2	3	3	10	7	4	24	31	35	17	10	19	15	7	5	71
TC_10943	9	3	0	2	1	1	1	1	0	0	0	0	0	0	0	0	2	0	0	0	0	0	0	1	0	0	0	0	0	0
TC_10944	4	4	1	1	5	2	1	3	0	1	2	1	1	0	4	0	1	1	1	3	0	0	5	3	1	1	2	2	2	2
TC_10945	0	5	1	0	7	0	1	2	1	0	0	0	2	1	3	0	2	0	0	2	3	0	1	2	4	1	2	1	0	0
TC_10947	5	5	2	0	3	2	6	2	3	6	2	1	1	5	3	5	3	1	0	5	2	3	1	9	6	4	7	4	1	0
TC_10949	1	3	2	4	14	1	0	2	2	3	2	1	1	0	2	3	2	1	1	6	0	6	0	7	3	0	4	2	1	4
TC_1095	20	24	15	14	24	23	19	29	29	44	83	66	61	54	93	26	25	31	25	22	97	64	48	268	85	56	127	148	67	23
TC_10951	2	1	1	2	2	1	2	3	3	3	2	0	2	1	2	1	1	0	0	0	0	1	0	5	0	0	5	2	1	1
TC_10952	0	0	0	6	5	0	1	3	1	3	1	1	1	0	1	1	1	0	0	1	0	1	1	3	1	1	1	2	1	0
TC_10954	775	588	435	463	750	450	262	356	298	353	415	455	364	408	495	320	327	362	357	372	469	374	427	338	509	388	483	476	484	221
TC_10956	56	46	35	40	55	15	15	23	10	39	37	43	33	14	30	24	18	19	21	32	43	30	26	22	24	39	24	37	43	6
TC_10958	0	1	1	1	3	0	0	1	0	0	0	0	0	0	0	0	0	0	0	2	1	0	0	3	0	2	1	0	0	0
TC_1096	4	1	4	4	3	32	62	47	62	75	15	10	9	10	3	31	48	63	59	72	5	4	4	3	20	5	6	8	12	5
TC_10961	3	3	0	2	5	2	1	4	0	2	2	0	0	0	1	1	1	0	1	1	0	0	0	1	1	0	0	0	2	0
TC_10963	0	0	0	0	0	1	2	0	0	0	2	0	2	0	1	2	0	0	0	0	1	1	2	0	0	1	0	4	3	0
TC_10964	875	934	494	839	987	921	1003	1030	989	1279	254	324	185	165	251	672	999	1183	1128	1262	113	184	134	182	169	65	128	176	137	57
TC_10965	14	7	1	3	13	3	5	5	4	8	0	0	3	1	0	6	6	1	1	3	2	0	6	11	0	0	0	0	0	0
TC_10966	57	57	74	80	0	58	19	39	18	1	13	12	20	33	0	37	23	30	28	0	8	8	17	13	0	11	14	13	20	11
TC_10967	12	18	15	18	18	18	9	6	7	5	10	12	8	10	23	5	18	6	13	17	14	35	21	20	14	15	29	14	18	27
TC_1097	0	0	0	3	2	8	4	26	11	8	12	17	32	24	28	17	20	14	26	13	20	15	23	85	26	14	33	42	14	4
TC_10971	23	34	69	19	15	14	9	7	11	0	2	6	3	11	0	8	8	9	8	1	4	4	3	0	0	1	1	2	8	4
TC_10972	1	3	0	0	2	0	2	1	0	0	2	1	0	0	0	0	0	0	1	0	0	0	0	3	0	0	2	1	0	0
TC_10975	242	180	130	157	237	112	79	82	71	115	157	199	122	138	148	72	67	77	82	71	168	116	121	96	113	296	226	230	283	86
TC_10977	2	2	1	0	3	0	0	0	1	2	1	0	0	0	2	0	2	1	0	1	0	0	2	2	0	1	1	0	0	0
TC_10978	5	1	0	1	2	2	2	0	1	0	0	4	1	1	0	4	0	0	0	2	0	1	0	3	1	0	0	1	0	1
TC_10979	21	8	12	8	15	15	7	11	7	10	9	13	14	12	20	8	13	8	12	14	11	13	8	18	8	11	17	21	10	0
TC_1098	41	410	18	28	37	10	422	15	1	9	5	617	6	628	16	268	14	16	13	9	15	8	468	23	12	10	511	18	487	19
TC_10981	95	67	71	55	93	95	64	89	126	128	92	100	95	90	86	76	96	112	123	123	110	79	74	37	125	72	69	93	92	17
TC_10983	0	0	0	3	0	0	0	0	0	0	0	0	0	0	0	0	0	0	0	0	0	0	0	0	0	0	0	0	0	0
TC_10986	2	6	5	10	30	3	1	0	6	7	0	2	0	0	1	1	2	4	2	7	2	2	0	1	1	0	2	0	0	3
TC_10987	32	25	15	24	38	143	130	125	121	131	48	45	43	38	54	103	127	147	145	156	69	47	44	31	96	39	46	65	97	2
TC_10988	5	1	0	0	1	0	2	0	2	3	0	0	1	3	3	0	0	5	0	3	4	1	1	7	1	1	5	2	1	0
TC_10989	1	0	2	0	6	1	2	0	1	0	0	0	0	0	0	0	0	1	0	0	1	0	0	0	0	0	0	1	0	0
TC_10991	140	173	127	118	173	327	237	268	244	348	100	122	99	99	105	227	239	275	228	296	71	76	97	41	116	59	55	64	66	31
TC_10995	76	51	44	46	61	80	80	118	58	78	121	192	191	225	184	119	132	112	149	68	131	149	204	568	190	165	291	323	132	44
TC_10996	0	0	0	1	0	0	0	2	0	0	0	0	0	0	0	0	0	0	0	0	2	0	0	4	1	0	1	0	0	0
TC_10999	1	1	4	3	8	2	1	1	0	0	3	1	2	2	3	2	3	0	1	1	2	4	2	14	0	1	10	2	0	9
TC_11	1143	977	1079	1136	16	795	375	616	275	2	260	267	292	650	13	677	451	530	466	14	118	218	327	239	19	166	259	224	338	233
TC_11000	2668	1798	2108	2141	1533	865	438	976	702	740	166	532	135	184	194	659	294	1074	628	1223	78	122	239	216	169	80	272	144	71	33
TC_11003	87	51	39	54	56	35	43	70	66	40	32	36	44	31	33	51	30	49	48	39	38	19	27	32	31	9	16	15	23	47
TC_11004_sus	44	31	52	64	15	21	12	26	14	1	8	9	9	24	4	32	18	17	21	1	6	4	10	10	0	5	15	9	17	5
TC_11006	8	6	6	6	14	4	6	6	5	7	12	15	10	10	12	0	2	3	1	6	13	10	11	3	14	0	5	15	8	0
TC_11007	11	13	3	6	11	23	15	23	12	15	7	17	14	9	12	27	18	23	12	25	16	11	12	15	17	7	14	12	16	0
TC_11008	77	34	32	38	53	9	11	32	9	17	10	11	2	12	10	15	20	7	14	13	2	5	5	19	9	1	2	7	2	5
TC_11009	0	0	0	1	0	1	0	0	0	0	0	0	1	0	0	0	0	0	2	0	0	0	0	1	0	0	0	0	0	0
TC_11010	24	19	14	25	46	47	56	32	47	52	35	42	50	32	47	45	38	58	46	56	47	36	33	25	54	32	24	36	34	0
TC_11011	70	57	43	33	69	48	67	84	94	66	62	73	78	49	67	77	63	74	89	88	85	44	49	17	67	47	45	50	56	31
TC_11012	24	24	22	30	44	23	12	10	17	17	6	6	6	5	5	10	16	13	15	14	3	3	4	1	1	5	4	1	3	0
TC_11013	5	6	7	5	10	0	0	0	0	2	0	0	1	0	0	0	1	5	0	0	0	1	1	0	0	0	1	0	2	1
TC_11017	177	27	83	135	110	53	20	34	76	27	28	22	29	28	19	55	90	93	64	120	10	33	16	10	10	24	18	40	32	13
TC_11019	12	1	5	3	24	3	0	3	5	13	1	1	1	0	1	1	1	1	3	6	1	3	0	3	1	0	1	0	0	0
TC_11020	4	5	0	4	4	3	2	1	2	1	0	0	0	0	0	0	0	1	0	2	0	0	3	1	2	0	0	2	0	0
TC_11021	1	6	1	0	2	1	0	3	0	0	1	0	2	0	0	0	2	0	1	0	0	1	0	1	0	0	0	1	0	0
TC_11022	83	42	32	34	95	147	119	104	165	162	38	41	33	30	42	112	142	134	177	155	39	33	27	36	45	29	35	41	35	5
TC_11023	35	37	22	38	42	28	8	24	7	6	2	20	27	31	14	22	19	12	8	20	47	61	76	75	22	41	55	29	14	210
TC_11024	24	11	17	26	42	47	30	33	30	43	16	6	13	9	7	23	50	27	24	32	4	4	5	7	8	5	5	8	4	1
TC_11025	8	5	12	15	6	17	9	13	15	8	4	2	3	2	4	7	14	9	6	9	1	4	3	6	7	9	3	4	6	15
TC_11026	593	595	595	656	719	461	208	381	206	93	170	265	348	453	240	412	370	296	303	271	1049	1140	1431	929	400	673	750	387	235	3827
TC_11027	44	30	9	11	40	9	5	7	2	10	5	7	7	4	7	2	6	5	15	18	3	8	2	0	6	8	11	4	5	2
TC_1103	12	13	9	16	28	12	11	18	11	17	10	18	15	29	18	28	18	15	11	17	24	23	36	28	18	30	27	22	25	12
TC_11031	4	3	2	4	2	1	0	2	1	0	2	1	0	0	0	1	1	0	0	1	0	5	4	0	0	0	1	0	0	0
TC_11032	10	7	5	5	4	3	9	7	8	9	3	1	2	1	2	4	1	5	8	3	0	4	4	5	10	1	2	1	1	5
TC_11033	8	6	1	4	18	10	9	8	17	21	11	5	4	4	11	8	6	15	9	22	4	12	8	9	10	6	18	18	8	0
TC_11034	30	16	17	18	0	17	7	7	4	0	4	11	8	14	0	12	10	6	11	0	3	2	5	7	1	6	8	5	6	4
TC_11035	796	794	700	816	1172	164	152	114	77	138	31	41	39	46	45	149	118	194	82	183	52	56	67	22	124	35	45	48	52	11
TC_11036	5	3	2	5	12	1	3	1	2	2	1	0	0	3	0	0	1	2	1	3	0	0	1	2	0	2	0	3	0	0
TC_1104	31	18	17	25	23	7	12	20	8	9	1	9	9	13	13	9	3	7	10	9	5	14	13	41	11	3	10	10	5	7
TC_11040	2	2	0	1	0	2	2	0	2	0	0	0	3	0	5	1	0	1	3	0	0	1	0	3	1	0	1	0	1	3
TC_11046	4	1	1	3	0	0	2	0	0	0	0	0	0	0	0	1	0	0	0	0	0	0	1	2	0	0	0	0	0	0
TC_11048	5	7	13	4	12	0	2	1	2	1	0	0	0	1	0	1	3	1	1	0	0	0	0	1	0	1	1	2	0	0
TC_11049	4	0	0	1	2	6	1	7	5	0	4	2	6	2	3	0	4	4	3	1	0	2	6	5	1	0	1	3	0	0
TC_1105	149	118	111	87	157	137	159	170	227	202	227	266	225	182	233	162	162	208	166	168	217	167	202	172	197	164	167	177	188	269
TC_11050	781	513	348	405	686	532	405	430	415	576	419	398	375	305	414	417	399	440	448	623	451	341	373	224	511	278	270	392	439	23
TC_11052	1	0	2	5	4	1	0	0	2	0	0	0	0	0	0	0	0	0	0	1	0	0	0	0	0	0	0	0	0	0
TC_11053	32	24	24	41	39	28	13	23	8	10	14	13	27	19	7	38	19	5	15	9	29	30	53	51	13	28	53	34	14	145
TC_11055	7300	5840	4700	4001	8418	4679	4539	5518	5759	7237	9505	9285	8153	6065	8989	4595	4901	5762	5714	5089	10514	8833	7147	4211	7611	8110	9616	9255	9800	2357
TC_11056	39	9	11	16	21	22	14	15	21	20	18	15	6	10	14	28	29	26	27	29	9	16	10	10	9	15	6	11	11	3
TC_11057	9	12	8	6	7	17	10	23	14	8	14	16	11	9	10	13	34	15	28	14	12	10	7	4	5	9	11	8	8	1
TC_11060	8	8	0	12	19	2	1	3	3	1	2	2	0	0	0	2	0	1	6	0	0	1	0	1	0	0	0	1	0	0
TC_11061	0	2	2	0	4	2	1	1	0	1	0	0	0	0	0	0	2	0	0	0	0	0	0	2	3	1	1	0	0	0
TC_11062	7	4	2	2	4	0	3	3	0	1	0	1	0	1	0	0	1	1	1	0	1	2	0	2	0	0	2	0	0	0
TC_11063	322	263	329	360	0	260	106	199	96	3	57	99	102	194	2	191	139	143	143	3	66	43	85	66	7	48	69	45	96	28
TC_11069_sus	20	10	31	28	34	35	18	23	6	6	24	21	25	54	55	19	51	25	20	44	40	69	60	48	70	57	78	70	66	112
TC_11072	33	37	23	45	56	4	1	5	7	8	0	12	1	0	2	1	4	6	3	3	0	2	5	5	0	1	3	2	4	0
TC_11074	743	593	467	637	869	824	832	915	1141	990	907	769	727	514	818	643	885	854	962	906	673	513	483	724	648	458	481	427	563	1080
TC_11076	4	0	0	2	5	2	0	0	1	0	0	0	0	0	2	0	0	1	0	1	0	0	0	0	4	0	5	2	2	0
TC_11077	2	0	1	1	1	0	0	0	0	1	0	0	0	0	0	0	0	0	0	0	0	0	0	0	0	0	0	2	0	0
TC_11078	6	9	7	6	18	6	3	4	1	4	1	1	1	3	1	2	2	5	4	2	1	0	3	4	1	0	0	0	4	4
TC_11082	3	0	1	0	1	3	2	2	2	0	4	3	2	1	2	1	1	0	0	0	2	0	4	2	3	1	2	3	0	0
TC_11083	283	304	283	362	335	231	114	184	125	38	89	130	190	208	124	213	186	179	169	169	555	606	824	423	203	328	351	214	111	2066
TC_11087	2	1	0	1	2	0	0	0	1	0	0	0	0	0	0	0	0	1	2	1	0	0	0	2	0	0	0	0	0	0
TC_11089	2	0	0	0	0	0	0	0	0	0	0	0	0	0	0	0	0	1	0	0	0	0	0	0	1	0	1	0	0	0
TC_1109	0	0	0	0	0	64	51	88	75	104	82	77	89	54	75	85	99	80	127	77	71	78	53	214	66	42	96	100	31	4
TC_11092	3	0	1	0	0	0	0	0	0	0	0	0	0	0	1	0	0	0	0	0	1	0	0	0	0	0	0	0	0	0
TC_11097	4	4	7	3	13	6	3	9	6	4	0	0	0	2	1	2	0	2	1	3	1	1	2	0	1	3	2	2	0	0
TC_1110	4	5	2	3	0	7	10	8	13	16	9	9	2	6	4	2	13	16	17	13	3	6	9	21	8	8	8	14	6	13
TC_11100	2	2	3	4	4	3	3	4	0	3	5	2	3	3	16	5	8	3	5	2	6	11	12	6	8	7	10	13	4	13
TC_11101	3	6	1	1	3	6	2	1	3	5	4	2	0	1	2	4	1	5	0	1	3	2	0	6	0	0	2	3	0	0
TC_11102	65	47	30	53	58	14	10	8	17	10	22	15	12	9	23	8	4	6	12	17	26	12	12	12	18	5	15	8	21	12
TC_11104	7	2	1	8	3	0	0	0	0	2	0	0	1	1	0	2	0	0	0	1	0	0	0	4	0	0	0	0	1	0
TC_11105	78	30	29	44	59	28	14	22	21	13	11	14	8	15	11	19	19	20	20	12	21	14	9	6	18	10	7	7	15	3
TC_11107	205	174	195	215	236	157	78	113	66	28	66	106	105	172	75	176	129	84	105	54	378	399	511	299	125	210	232	122	78	1164
TC_11108	0	0	0	0	0	0	0	0	1	0	0	0	0	0	0	1	0	0	0	0	1	0	0	0	1	0	0	0	0	0
TC_11109	7349	5198	4282	3909	6659	2707	2568	2801	2927	2997	4534	4223	4067	2907	3953	2237	2319	2695	2283	2898	4253	3763	3319	3774	3738	3599	4127	4118	4020	4685
TC_1111	84	52	42	41	87	59	48	40	36	66	54	48	75	76	89	46	43	57	76	66	73	72	67	212	93	82	155	156	71	23
TC_11110	14272	8443	8167	8121	11437	4006	3434	4086	3443	4459	4761	3935	3990	3390	4159	3569	3218	3646	3352	4613	4777	3503	3439	2816	5406	3320	3511	3562	4087	2022
TC_11113	1	2	3	1	1	1	2	3	8	5	6	3	6	0	12	0	1	2	2	2	8	3	2	0	0	3	6	2	2	0
TC_11114	2	5	5	5	2	0	1	4	1	2	2	1	2	0	4	2	4	1	0	4	0	5	7	2	6	2	2	2	2	1
TC_11116	0	0	0	0	2	0	0	0	0	0	0	0	0	0	0	0	0	0	0	0	0	0	0	0	0	0	0	0	0	0
TC_11118	0	2	5	3	2	11	4	0	3	6	1	1	3	0	0	4	3	2	5	7	0	1	0	1	2	0	0	0	0	0
TC_1112	48	26	20	21	39	21	11	20	10	21	22	14	25	26	25	18	20	20	12	33	23	30	31	37	35	30	41	41	17	5
TC_11120	64	34	36	42	32	58	43	35	28	32	24	40	29	27	53	51	39	44	40	46	25	36	34	13	38	33	41	29	34	19
TC_11122	278	342	565	904	1238	26	28	126	26	49	21	21	11	16	33	19	111	35	66	46	10	38	28	28	13	15	40	90	9	30
TC_1113	13	3	4	10	7	15	13	19	16	22	11	17	12	16	23	19	27	27	25	24	11	11	25	7	17	7	12	16	9	0
TC_11132	37	25	19	17	41	52	37	46	81	61	24	31	27	26	28	40	54	65	56	68	27	18	12	21	37	9	15	13	28	9
TC_11135	109	63	25	41	130	326	262	269	269	427	79	97	32	21	49	216	174	324	154	340	45	16	52	33	122	1	14	55	99	6
TC_1114	4	1	2	0	4	6	4	2	4	6	2	5	7	2	12	4	7	5	4	1	5	4	7	9	8	2	7	9	5	0
TC_11140	42	33	42	54	0	39	12	35	10	0	7	7	15	28	0	24	8	22	18	1	5	13	7	10	1	9	14	11	11	5
TC_11141	6	4	1	0	6	1	7	0	28	2	11	6	6	8	3	21	2	8	11	10	4	9	5	8	16	0	4	0	2	12
TC_11142	4	1	0	0	1	0	0	0	0	0	0	0	1	2	3	0	1	0	2	0	1	0	0	3	0	1	1	4	0	0
TC_11144	17	14	11	10	16	5	1	4	4	1	6	0	1	0	2	2	4	2	4	4	1	0	1	0	3	0	2	1	1	3
TC_11145	0	2	3	4	2	0	1	0	0	2	0	0	0	0	0	0	0	0	1	1	0	0	1	0	2	0	0	0	0	0
TC_11147	2	5	2	4	12	1	0	0	0	1	0	0	0	1	0	1	0	0	0	1	0	0	0	0	0	1	1	0	1	0
TC_11149	1192	820	721	707	1082	547	480	638	651	644	695	639	597	422	558	540	466	547	512	672	673	535	541	388	677	727	701	785	800	150
TC_1115	6	6	5	8	3	12	20	14	27	28	58	68	77	54	68	8	27	25	39	17	67	49	59	167	55	46	95	89	42	1
TC_11150	4	4	2	1	2	1	2	0	1	3	3	3	2	4	1	1	5	5	6	5	5	3	0	4	0	1	3	0	1	0
TC_11153	0	11	1	3	0	0	2	0	0	0	0	2	0	2	0	0	0	0	3	1	0	4	0	0	0	0	2	0	1	0
TC_11154	4	6	7	1	9	0	2	2	3	3	5	1	3	0	3	2	1	2	0	5	0	2	2	12	1	2	3	2	4	1
TC_11155	29	19	16	28	30	3	8	5	3	5	0	0	1	0	0	1	3	1	6	5	1	1	1	1	1	1	1	1	1	0
TC_11157	459	353	320	321	568	361	408	397	558	477	343	379	335	253	355	326	404	410	410	428	343	308	271	156	415	311	318	315	335	219
TC_11158	270	157	301	311	251	37	31	62	20	44	29	34	25	53	28	27	44	30	43	74	38	59	31	27	46	132	116	179	210	132
TC_1116	3	8	3	4	0	26	28	36	45	52	24	26	15	21	33	29	32	41	36	41	38	24	23	22	27	19	25	16	27	6
TC_11161	4	3	0	0	5	0	0	0	5	2	2	0	0	1	0	0	1	1	1	1	0	0	0	0	0	0	0	0	0	0
TC_11162	22	3	12	12	13	4	3	7	9	5	4	4	3	1	2	4	8	9	4	6	3	4	7	6	3	2	4	3	1	7
TC_11164	0	0	0	0	3	0	0	0	0	0	1	0	0	0	0	0	0	0	0	0	0	0	0	0	0	0	0	0	0	0
TC_11169	19	6	15	11	3	39	34	37	34	32	56	49	30	22	26	37	21	32	21	38	34	13	30	33	36	40	23	20	27	53
TC_11172	19	9	10	6	14	14	7	10	6	16	6	7	2	1	2	4	8	7	6	10	7	0	4	5	3	1	4	4	4	9
TC_11174	8	6	10	16	11	3	1	4	5	6	0	0	1	0	1	1	1	0	3	5	0	1	0	1	1	0	1	2	0	0
TC_11175	31	16	9	14	48	4	3	0	4	2	1	0	0	0	0	0	3	1	3	1	1	0	0	2	0	0	0	2	1	0
TC_11177	2	4	25	4	2	0	3	7	0	0	1	1	1	1	0	2	0	1	1	1	0	1	1	1	2	1	0	1	0	2
TC_11178	76	56	44	39	80	61	86	93	127	112	166	160	174	157	135	59	106	110	109	79	149	126	112	49	153	107	121	124	107	45
TC_11179	22	13	11	21	20	10	3	10	8	7	8	3	2	5	2	17	1	10	8	7	7	6	5	9	9	4	10	7	6	16
TC_1118	75	37	31	28	41	114	102	108	54	64	142	171	169	164	161	120	130	84	115	110	174	178	197	377	144	157	317	312	161	87
TC_11180	6	1	2	1	5	0	1	0	0	0	0	0	0	0	0	0	0	0	0	0	0	0	0	0	0	0	0	0	0	0
TC_11182	1	5	1	3	0	3	1	2	0	1	0	0	0	0	1	0	0	0	0	0	0	0	0	0	0	0	0	0	1	0
TC_11184	8	4	6	4	9	0	0	1	0	2	2	0	1	0	0	1	0	1	1	2	0	1	0	0	0	0	0	0	0	0
TC_11187	223	131	148	160	375	118	118	51	66	61	57	44	31	64	101	88	168	96	93	159	70	169	84	66	139	57	91	86	76	321
TC_11188	421	392	278	350	561	484	475	589	507	461	773	657	728	620	838	536	560	528	485	546	786	523	624	939	748	738	875	893	777	1220
TC_11189	108	120	91	99	142	54	36	37	31	43	18	17	14	12	9	30	26	31	18	45	20	11	26	14	24	13	15	22	25	10
TC_1119	2	3	3	3	2	47	45	46	72	101	6	15	10	5	8	30	62	64	62	76	14	9	7	4	13	5	8	6	7	1
TC_11190	10	4	4	13	16	6	2	5	2	1	0	0	0	0	0	2	0	6	2	2	0	0	0	0	0	0	0	0	0	0
TC_11191	36	18	19	25	16	17	6	15	11	2	11	10	14	7	13	15	16	12	7	9	32	47	55	53	11	17	17	11	8	147
TC_11192	44	26	31	36	41	56	61	32	40	76	76	64	66	49	80	42	37	65	56	80	66	44	61	62	94	144	88	86	129	61
TC_11194	1	6	1	2	1	5	3	5	11	7	8	3	2	4	7	4	10	12	5	17	5	4	5	3	6	2	4	4	1	0
TC_11195	12	6	6	19	21	4	2	6	4	4	2	4	3	4	4	1	6	6	0	4	2	3	6	0	1	1	2	1	0	5
TC_11196	3340	2365	2037	1873	3202	1436	815	1223	1124	1539	1263	1085	1036	923	1214	978	1007	1205	917	1573	1242	954	1075	699	1536	1073	1131	1318	1493	439
TC_11197	75	63	69	104	76	67	29	40	44	8	27	32	35	59	35	42	44	33	36	30	183	174	249	154	71	82	124	65	33	526
TC_11198	15	7	2	6	11	4	1	4	1	2	6	3	3	1	3	3	3	1	2	4	1	0	1	0	4	3	6	7	15	1
TC_112	1	4	1	1	4	0	2	1	0	1	5	0	0	6	4	7	1	0	1	3	1	1	1	5	3	2	7	3	0	3
TC_1120	8	13	9	5	4	8	6	5	3	12	3	2	2	0	4	3	4	4	2	8	3	3	1	14	5	1	9	2	2	2
TC_11200	0	1	0	1	1	2	1	1	0	0	1	0	0	0	0	2	0	2	2	4	0	0	0	1	1	0	0	1	1	0
TC_11201	168	110	79	92	142	269	316	259	252	142	119	111	120	119	159	299	313	346	349	207	104	126	144	87	103	76	67	77	102	68
TC_11202	2	3	1	0	1	0	0	3	1	0	2	3	2	0	1	1	4	2	0	1	0	1	0	6	1	0	4	0	0	0
TC_11205	53	45	31	54	88	245	294	288	213	164	91	110	108	164	146	331	344	338	309	339	104	98	132	49	132	84	104	105	100	78
TC_11206	13	7	2	12	12	8	2	6	4	9	1	1	1	2	1	8	11	2	7	5	5	1	6	6	4	5	6	7	2	4
TC_11208	5484	3527	2790	2809	4881	3164	3657	3686	4545	4316	4318	4074	3931	2976	4355	2875	3362	3974	3646	3848	3996	3565	3117	2959	3488	3082	3631	3188	3613	2098
TC_1121	4188	3856	2211	2393	4046	7250	6910	7449	5862	6082	12833	12897	12574	10538	10769	7314	5964	7546	8180	6365	12937	8418	10763	12880	10224	14065	13080	11663	13034	11704
TC_11212	54	27	45	42	52	36	14	26	14	9	16	15	32	21	13	26	25	14	12	16	57	73	84	78	48	41	70	38	13	261
TC_11213	27	13	14	24	27	1	0	6	6	1	2	6	8	7	5	2	1	5	2	1	8	6	5	11	4	2	11	7	1	12
TC_11214	0	1	2	1	0	0	0	0	0	0	0	0	0	0	0	0	0	0	0	0	0	0	0	0	0	0	0	0	0	0
TC_11218	14	17	4	13	18	1	1	2	0	1	1	0	1	1	0	3	0	2	3	3	1	0	1	3	0	0	0	0	0	0
TC_11219	7	5	3	0	9	1	1	1	3	2	0	1	0	0	0	1	0	0	0	2	1	0	2	3	1	0	2	1	0	4
TC_11221	93	91	104	102	102	67	24	93	46	20	40	46	61	83	42	68	75	62	52	44	191	196	254	123	59	118	104	69	45	649
TC_11224	16	1	6	9	4	2	2	1	2	4	2	0	0	0	0	0	2	2	1	1	0	0	0	1	0	0	1	0	0	1
TC_11226	10639	8003	5604	6611	9255	3312	2889	3128	2281	2746	1783	1719	1486	1790	2064	2645	2610	3035	2743	3248	1589	1701	1743	1657	2222	1250	1521	1617	1503	1069
TC_11227	10	9	0	4	4	5	3	0	8	3	0	1	0	3	0	0	5	2	1	3	1	0	0	2	4	0	0	0	1	0
TC_11228	191	181	232	201	701	40	54	40	22	33	8	12	6	21	21	39	90	38	69	82	5	27	18	44	22	3	15	37	7	15
TC_11232	1	1	2	2	1	6	1	3	1	4	0	1	0	0	0	4	0	4	3	4	1	0	0	0	2	1	0	0	1	1
TC_11235	0	1	0	2	1	2	0	1	1	0	2	2	4	5	3	1	0	2	1	3	0	1	1	0	0	1	0	0	3	0
TC_11236	11	4	2	6	16	5	3	3	1	3	0	1	0	1	1	1	0	3	2	3	1	0	0	0	0	0	0	0	0	0
TC_11237	35	26	29	28	62	25	16	20	7	7	18	12	17	21	29	25	39	16	22	37	20	52	24	9	36	29	34	36	34	27
TC_11238	25	12	10	12	18	7	3	2	9	4	2	4	1	4	10	1	13	6	6	12	2	0	3	2	1	1	0	3	1	2
TC_1124	3435	3303	3449	4112	4107	2758	1257	2134	1453	517	1139	1590	2116	2497	1400	2543	2239	1738	1641	1475	6618	6976	8811	6614	2280	3684	4482	2616	1344	23090
TC_11240	1	1	0	0	4	0	0	2	0	0	0	1	0	0	0	0	0	0	0	0	0	0	0	2	0	1	0	0	0	0
TC_11244	11	4	8	8	12	4	2	3	2	8	1	1	6	6	7	8	1	6	3	8	2	2	5	5	3	3	4	3	0	0
TC_11245	6	5	2	4	14	2	3	3	1	5	0	0	0	0	0	1	10	1	2	15	0	0	1	2	0	0	0	0	1	1
TC_11247	18	11	14	17	24	11	7	20	12	15	12	9	14	31	27	11	8	8	12	9	21	15	15	15	26	11	12	15	18	0
TC_1125	2	0	0	0	0	36	34	29	40	28	6	20	15	13	8	19	29	31	26	43	10	5	11	9	16	7	9	14	11	0
TC_11250	0	2	0	0	2	2	1	5	1	0	3	1	0	0	2	0	6	0	8	0	0	1	0	1	0	0	1	2	0	0
TC_11251	21	21	5	14	20	1	0	3	3	2	1	2	1	1	0	1	0	1	1	4	2	0	1	0	2	0	0	4	0	1
TC_11252	599	552	529	488	573	1033	990	1094	707	687	426	531	469	524	457	1091	931	1031	1089	992	497	330	487	93	592	287	190	279	364	116
TC_11253	1	0	0	0	0	0	1	0	0	1	2	0	0	0	0	0	0	0	0	0	0	0	0	0	1	0	0	0	0	0
TC_11255	20	10	7	8	13	11	5	8	8	11	5	4	12	4	5	11	4	8	12	11	5	3	11	8	5	2	2	1	7	3
TC_11256	8	5	3	2	7	6	2	1	1	2	0	0	2	0	0	0	3	0	4	7	2	0	0	3	1	2	1	0	0	0
TC_11259	2	1	0	0	5	4	0	2	2	0	0	0	0	0	0	0	1	1	0	4	0	0	0	1	0	0	0	0	2	0
TC_1126	4	4	1	1	8	20	12	18	8	21	19	18	16	25	14	8	27	12	8	14	28	11	14	20	9	11	23	16	27	3
TC_11260	253	303	121	124	318	6	17	17	5	17	7	5	4	7	7	15	15	14	17	23	4	3	0	13	12	0	3	10	0	0
TC_11261	4	3314	4	279	110	282	0	8	0	2	1	0	166	0	0	1	2	0	0	2	1	2	3	3	0	0	0	1	2	1
TC_11268	1	2	7	3	3	0	0	0	0	0	0	1	1	1	2	3	3	0	0	0	5	3	1	10	2	3	6	7	0	2
TC_1127	91	50	47	36	84	73	30	60	41	106	26	31	32	38	32	47	65	40	42	85	20	16	22	42	21	11	32	45	20	6
TC_11270	46	40	31	32	41	19	5	8	4	23	2	0	0	0	0	15	6	13	1	18	0	0	1	1	3	1	3	3	4	0
TC_11276	0	5	0	0	2	0	0	0	0	1	0	0	0	0	0	0	0	0	0	0	0	0	2	1	0	0	0	0	1	0
TC_11277	1048	788	553	539	987	1555	1533	1675	1954	1937	3283	3268	3213	2574	2844	1534	1838	2011	1943	1736	3563	3032	2441	1368	2562	2663	2676	2514	2860	500
TC_1128	17	11	4	9	9	8	8	9	3	10	14	14	17	15	16	1	14	8	18	8	11	10	7	65	13	18	25	29	9	8
TC_11280	2	0	0	0	0	0	0	0	1	0	0	0	0	0	0	0	0	0	1	0	1	0	0	0	0	0	0	0	0	0
TC_11285	2	0	0	1	7	3	0	0	0	0	0	0	0	0	0	0	0	1	0	0	0	0	0	0	0	0	0	0	0	0
TC_11286	4	1	3	5	6	2	0	1	0	2	0	1	0	0	0	1	0	0	1	0	0	0	1	2	0	0	0	0	0	0
TC_11287	28	41	25	21	54	40	29	24	25	37	11	14	4	16	25	20	28	35	24	36	10	14	7	14	8	5	13	6	11	9
TC_11293	0	0	0	1	0	0	0	0	0	1	1	1	0	1	0	0	0	0	0	0	0	0	0	0	0	0	1	1	0	0
TC_11294	51	24	16	17	68	8	3	1	4	10	1	3	1	0	1	2	4	7	5	6	0	0	3	0	1	1	2	0	2	0
TC_11295	4128	3326	2584	2743	3544	3772	3934	4120	3989	3993	4420	4751	4511	3530	3956	3635	3775	4356	5382	4199	5386	3827	4108	3038	5231	3798	3903	4814	4395	891
TC_11298	5	7	5	6	6	2	3	2	4	6	7	2	6	2	6	8	16	4	4	5	0	2	1	3	5	0	3	0	2	0
TC_11299_sus	4	2	2	1	0	1	2	1	3	1	4	1	0	0	4	1	2	2	0	4	0	2	0	0	5	1	0	1	0	0
TC_11303	5	2	2	1	2	2	1	0	0	1	1	1	0	0	0	1	2	1	0	1	1	1	1	3	0	0	0	1	2	0
TC_11305	22	12	9	9	25	5	6	8	4	7	4	0	5	0	1	7	7	8	9	8	0	4	1	2	4	0	0	7	0	0
TC_11307	4	1	0	0	3	0	0	0	0	1	0	0	0	1	0	0	0	1	1	0	0	2	2	1	0	0	0	2	0	0
TC_11308	2	3	3	2	9	4	3	7	1	4	7	7	1	0	2	2	3	2	0	2	4	1	4	7	1	1	1	2	1	0
TC_11309	47	24	23	35	0	27	12	11	2	0	8	16	10	16	1	18	18	17	13	0	4	4	13	12	3	5	4	10	10	7
TC_1131	13	16	8	14	16	49	33	69	55	63	35	41	37	40	38	40	74	78	36	78	34	45	38	29	42	23	29	40	26	3
TC_11311	11	4	9	6	8	5	1	3	0	2	3	4	2	2	5	8	10	5	2	5	6	11	10	2	9	6	7	9	5	19
TC_11312_sus	7	164	5	5	12	2	3	7	3	3	5	5	0	2	5	1	3	6	3	4	2	1	1	11	2	2	8	5	5	5
TC_11314	5	5	4	2	9	5	2	2	1	2	1	0	0	0	0	0	3	0	2	2	0	0	0	0	0	0	0	0	0	0
TC_11315	14	7	2	6	3	8	4	18	24	20	8	17	14	24	22	10	7	16	18	5	9	9	14	12	9	10	13	16	12	2
TC_11318	128	76	98	108	88	89	47	62	50	60	107	111	117	199	170	94	62	86	72	81	157	141	133	65	183	198	249	220	208	85
TC_1132	1	1	3	7	7	22	15	13	14	11	4	13	13	6	7	12	17	14	21	11	7	11	10	33	10	5	0	12	0	2
TC_11321	1	0	1	0	0	0	0	1	2	0	0	1	0	0	0	1	1	0	1	0	0	0	0	0	0	0	0	1	1	0
TC_11322	12	4	3	9	14	2	2	5	3	3	1	0	0	0	1	1	4	1	1	4	0	1	0	1	0	0	1	2	0	0
TC_11323	4	3	4	7	4	1	2	2	0	1	0	0	1	3	3	2	0	0	2	1	0	0	0	2	2	1	0	3	1	2
TC_11325	10	0	3	5	3	0	0	0	0	2	0	0	1	0	0	2	1	2	2	1	0	0	0	0	0	0	0	0	0	0
TC_11326	61	30	28	30	59	87	75	91	102	99	33	39	39	31	51	58	65	94	68	103	28	34	26	41	45	20	25	37	26	8
TC_11327	148	100	138	154	0	110	38	68	43	0	37	55	37	84	3	91	67	67	52	1	22	24	43	26	5	15	35	20	42	26
TC_11330	0	1	0	3	1	1	0	1	1	1	5	2	1	1	0	1	2	4	3	2	3	2	2	2	3	3	2	3	3	0
TC_11331	16	30	13	16	12	26	23	31	20	26	50	40	60	70	49	31	41	40	43	29	79	71	55	27	74	44	45	50	42	0
TC_11332	67	81	93	102	91	57	20	49	23	15	29	35	49	54	37	60	54	47	50	34	164	177	208	124	67	84	122	49	36	573
TC_11333	4	3	2	2	10	2	1	7	0	6	1	0	2	1	4	3	5	0	4	4	2	1	2	13	1	4	1	4	1	2
TC_11335	8	0	1	5	1	0	1	0	0	0	1	2	1	2	2	0	0	2	0	0	0	1	0	4	1	0	2	3	0	0
TC_11336_sus	4	1	1	4	3	1	0	0	0	0	1	0	0	0	0	1	1	1	0	0	0	0	2	5	0	3	3	2	0	10
TC_11337	16	20	13	19	14	2	4	1	1	5	0	5	1	1	2	2	4	2	1	7	0	0	2	1	6	0	1	1	0	0
TC_11338	0	0	0	0	0	0	0	0	0	0	0	0	0	0	0	0	0	0	0	0	0	0	0	0	0	0	0	0	0	0
TC_11339	9	10	6	6	6	4	1	1	0	2	0	0	4	0	2	1	1	3	0	2	2	2	0	1	0	0	0	2	0	2
TC_11340	0	0	0	1	0	0	0	1	2	1	1	0	0	0	2	0	0	0	1	0	1	1	0	2	0	0	0	1	0	0
TC_11342	45	42	39	35	61	49	41	33	47	35	36	38	20	35	35	40	35	44	31	35	39	24	19	15	35	33	28	32	36	19
TC_11344	37	43	48	46	49	15	7	8	9	17	1	1	0	0	2	5	2	11	6	18	1	1	4	0	1	0	0	4	2	0
TC_11346	1	2	0	0	0	2	3	3	0	2	1	1	0	0	3	3	2	3	6	1	2	0	0	0	1	0	1	0	1	2
TC_11348	25	36	19	26	30	26	30	31	62	36	33	35	35	14	45	15	25	49	53	25	32	29	21	31	30	17	21	19	40	68
TC_11351	7	11	5	14	9	3	0	1	1	2	0	1	0	0	1	1	1	2	0	0	1	0	1	1	0	2	0	0	0	0
TC_11352	275	306	209	266	311	1513	1342	1306	1748	1322	641	669	694	561	646	1204	1174	1209	1826	1444	872	503	660	491	1006	530	492	587	647	137
TC_11353	0	3	0	0	5	0	0	2	0	0	0	1	0	0	0	0	1	1	1	4	1	0	0	1	0	0	0	0	1	0
TC_11354	3317	2715	610	2288	4674	381	589	992	230	186	211	149	61	277	183	357	828	658	565	474	341	675	207	690	529	84	308	348	292	6281
TC_11356	43	38	43	49	75	144	107	112	189	229	40	63	39	41	54	93	162	165	129	201	43	34	45	12	65	27	20	31	48	21
TC_11358	17	15	6	10	13	8	6	5	6	4	2	7	8	10	2	16	9	4	5	5	22	22	33	27	5	15	16	11	6	92
TC_11359	1	0	0	0	0	0	1	1	0	0	0	0	0	0	1	0	0	0	1	2	2	1	1	0	1	1	2	0	1	0
TC_1136	155	148	115	111	171	525	624	594	355	469	746	690	738	699	809	476	547	547	562	530	746	712	705	1372	758	802	1011	1192	793	874
TC_11361	424	302	241	248	392	210	138	159	117	181	178	156	129	120	200	152	120	164	114	163	168	145	155	146	223	198	194	232	215	83
TC_11364	133	81	77	123	215	136	92	111	118	130	133	147	160	142	142	124	122	108	122	126	120	97	155	116	100	131	149	144	143	153
TC_11365	1866	1371	1129	1256	1658	1058	883	1101	813	828	1057	1059	1128	1168	1128	1001	929	1035	1032	1062	1238	1026	1040	688	1179	888	997	918	942	573
TC_11367	27	9	10	12	21	5	4	4	3	4	9	6	4	4	9	4	6	7	5	13	10	10	7	1	8	8	12	8	6	0
TC_11368	48	36	45	30	60	6	9	6	5	5	8	9	8	6	6	3	13	8	12	9	5	20	19	8	13	10	20	10	20	62
TC_11369	125	120	136	171	152	101	39	82	52	23	49	84	96	97	68	102	95	56	40	59	222	251	305	420	80	144	236	146	59	890
TC_1137	4	11	3	5	5	0	3	0	1	4	2	6	4	1	3	2	4	4	0	2	3	7	3	26	3	5	3	13	3	0
TC_11372	157	99	83	117	114	115	80	107	76	84	174	135	161	181	236	91	91	106	88	97	162	157	140	65	208	89	137	137	131	9
TC_11373	264	216	161	200	263	240	257	227	208	199	452	455	373	340	374	234	230	222	262	254	448	331	323	309	396	453	389	419	430	285
TC_11374	32	26	26	35	50	31	48	27	25	15	33	30	55	58	67	42	72	40	41	46	43	96	61	38	69	38	68	47	53	107
TC_11375	50	37	20	37	83	32	18	18	12	8	13	15	11	19	19	9	25	10	20	25	21	31	24	23	44	25	35	22	44	142
TC_11376	80	63	49	68	96	74	70	61	78	73	68	56	61	41	64	50	55	65	60	95	73	55	63	49	58	45	58	56	59	12
TC_11377	41	46	27	39	88	32	36	40	30	42	32	40	27	19	35	28	54	51	66	51	24	24	29	18	29	12	12	17	10	1
TC_1138	9	4	5	5	19	13	7	10	10	6	3	1	5	7	6	5	4	9	8	5	8	2	4	7	7	6	6	5	4	12
TC_11380	16	0	6	6	9	5	2	1	1	0	2	3	0	1	2	1	1	8	1	7	0	3	2	3	3	0	4	2	3	12
TC_11381	86	81	115	149	122	102	37	93	39	15	35	35	54	68	42	58	63	60	48	51	202	234	288	160	82	100	144	62	43	656
TC_11382	311	287	222	213	316	236	203	228	112	143	213	169	226	246	252	261	211	200	206	239	265	173	241	185	290	210	218	272	236	73
TC_11383	213	168	153	168	222	146	92	139	114	129	143	132	107	130	176	137	131	120	186	111	145	128	127	97	168	129	133	126	148	30
TC_11384	202	190	192	273	292	188	79	148	108	42	74	89	172	127	74	140	151	128	96	83	439	430	583	288	149	268	241	156	94	1708
TC_11385	210	175	143	154	192	46	41	29	37	60	36	31	28	32	31	45	41	48	39	27	44	28	37	19	40	28	44	34	34	20
TC_11386	203	301	173	173	912	39	74	48	45	49	12	6	27	17	14	43	54	70	64	81	17	16	12	10	12	16	13	37	4	1
TC_11387	9	10	3	1	12	4	7	3	8	4	3	7	5	7	3	4	4	7	3	4	8	7	6	2	3	5	6	7	9	8
TC_11388	78	84	40	42	68	75	78	51	106	111	45	55	26	21	46	54	63	64	80	84	30	21	13	33	31	27	19	31	33	12
TC_11389	18	12	21	14	31	28	31	22	12	15	11	9	9	8	21	18	43	34	21	17	13	16	15	8	10	10	11	16	12	66
TC_1139	0	1	0	1	0	6	6	6	5	3	1	1	4	2	1	3	4	4	8	7	2	3	4	7	3	4	8	12	1	0
TC_11392	502	307	323	365	914	266	256	204	161	116	143	134	105	206	280	247	407	263	170	456	218	412	292	183	379	224	370	242	286	688
TC_11393	4748	3097	2437	2682	3496	2403	2027	2196	1845	1827	3220	3174	3274	3412	3423	2569	2252	2397	2477	2313	3811	3206	3141	2709	3879	4723	4215	4701	4286	1857
TC_11395	75	50	50	43	111	19	30	28	18	13	13	7	15	11	26	25	32	9	24	36	11	37	16	11	18	10	22	11	24	49
TC_11396	201	156	186	223	214	141	63	123	80	24	72	78	131	126	87	146	124	105	95	89	315	393	401	340	120	189	249	151	70	1159
TC_11398	32	23	18	16	34	33	19	35	29	22	37	19	14	28	25	25	14	24	16	31	30	17	19	21	34	24	24	27	32	23
TC_11399	771	523	432	383	901	758	637	751	1063	1223	632	768	687	570	785	594	772	1036	740	1105	788	668	610	237	974	526	537	627	712	54
TC_11400	70	40	33	27	89	51	48	39	52	59	29	35	20	13	20	53	39	61	39	76	17	19	17	12	21	17	14	16	21	8
TC_11401	20	27	17	19	47	41	39	47	71	64	44	37	36	41	58	40	64	59	54	53	35	28	32	9	32	16	12	22	24	4
TC_11402	27	20	22	17	32	2	1	5	1	5	1	1	4	1	4	6	8	2	3	6	2	2	4	6	0	4	7	4	4	10
TC_11403	151	134	95	140	262	139	110	146	237	192	322	381	262	232	401	177	208	172	162	176	356	290	243	153	254	212	274	331	299	88
TC_11406	0	0	0	0	0	0	0	0	0	0	0	0	1	0	0	1	0	0	1	0	0	1	0	0	0	0	0	0	0	0
TC_11408	17	9	7	5	14	18	14	18	23	27	12	19	15	10	14	15	26	29	40	28	14	8	9	1	7	4	10	9	22	0
TC_11409	115	91	54	88	85	61	45	52	35	35	6	10	4	6	6	47	37	34	30	58	13	13	4	12	10	0	5	4	5	10
TC_1141	62	76	32	51	64	62	46	54	36	43	31	33	29	37	47	77	71	49	71	62	30	37	44	74	37	21	41	58	35	5
TC_11410	142	145	119	161	177	103	47	101	56	16	44	67	85	99	59	116	93	87	79	71	267	315	306	247	68	154	201	118	55	958
TC_11411	13	10	9	15	13	9	17	7	6	13	6	6	10	9	19	11	15	7	10	11	10	13	10	33	17	4	19	13	5	2
TC_11412	442	454	253	108	598	400	211	298	115	231	198	383	236	456	352	230	279	211	123	374	369	241	223	206	284	341	157	373	501	278
TC_11413	2	4	2	0	3	0	0	0	0	0	0	0	0	0	2	0	0	0	0	0	0	1	2	1	0	3	3	0	0	2
TC_11414	19	14	1	5	19	0	0	3	3	5	0	0	0	0	0	2	4	6	2	2	0	2	0	2	2	0	1	0	0	4
TC_11417	191	90	113	141	202	90	75	97	44	24	57	60	48	131	131	106	166	109	60	128	85	209	161	57	170	79	126	98	107	143
TC_11422	77	35	28	23	41	90	88	117	191	149	194	214	195	132	164	82	137	149	131	139	162	160	130	35	175	110	131	148	194	4
TC_11423	48	39	40	40	91	82	80	62	37	27	91	112	115	187	201	80	209	84	111	87	172	374	236	120	196	183	257	202	219	224
TC_11424	18	13	5	24	38	1	0	4	0	8	1	1	0	0	3	1	5	0	4	7	0	0	0	4	3	0	0	4	0	0
TC_11425	4	0	1	1	4	2	0	0	0	0	2	0	2	4	7	1	3	0	2	2	4	0	0	1	3	0	1	3	1	0
TC_11427	3	828	0	148	47	49	2	0	0	2	0	0	64	0	3	1	1	0	0	1	1	0	1	2	0	0	0	0	1	0
TC_11429	7	3	2	7	6	7	0	2	9	10	2	4	0	1	2	1	13	10	2	7	5	2	1	4	1	2	8	0	0	0
TC_1143	128	115	159	166	2	102	50	82	53	0	26	38	45	78	2	79	77	98	75	0	25	18	38	13	3	25	23	18	53	19
TC_11431	880	772	642	583	1022	697	597	836	756	655	1223	1191	1280	951	1122	686	679	696	708	783	1298	1111	1207	811	1286	852	998	993	998	503
TC_11432	238	186	232	248	0	159	73	130	61	0	34	66	52	130	1	121	101	119	107	6	35	35	55	20	6	48	39	31	68	30
TC_11433	0	0	1	1	1	0	0	1	0	0	1	0	0	0	0	0	0	0	0	0	0	1	1	0	0	0	2	0	0	0
TC_11434	30	38	27	19	89	24	15	18	11	17	2	3	1	2	0	9	8	21	5	15	0	3	6	2	3	0	1	4	2	0
TC_11436	23	22	13	11	22	23	19	11	18	13	15	22	10	6	10	6	33	11	28	10	20	11	14	21	8	14	12	9	11	5
TC_11438	2	1	1	4	3	1	0	3	0	2	1	0	1	0	1	4	1	0	0	1	0	0	1	4	1	0	2	4	0	0
TC_11439	22	18	13	10	23	23	10	22	18	38	11	13	10	14	28	19	28	19	21	47	14	5	7	1	20	6	15	15	8	0
TC_11440	64	33	46	51	64	76	39	46	42	49	82	100	85	98	105	55	83	57	72	62	116	158	107	40	94	89	108	79	110	115
TC_11441	508	358	471	505	577	266	172	256	149	206	168	160	149	250	191	311	197	188	138	279	150	107	206	613	278	137	313	380	162	611
TC_11443	1	0	1	0	2	0	0	2	0	1	0	1	0	0	4	0	0	2	1	1	0	0	0	0	0	0	0	0	1	0
TC_11444	21	10	9	13	20	6	6	12	10	2	9	5	14	21	13	19	6	10	10	6	16	31	47	22	9	22	26	11	6	108
TC_11449	22	35	24	47	48	18	11	19	11	4	10	9	30	29	12	21	19	9	15	12	32	38	53	67	12	27	34	30	6	186
TC_1145	2	5	0	2	4	7	15	8	5	9	15	19	8	15	8	3	4	6	15	5	10	13	17	24	14	10	31	19	10	0
TC_11451	124	128	86	110	112	35	40	19	39	28	17	31	37	19	32	28	24	48	31	34	38	24	30	32	24	23	31	14	33	26
TC_11452	406	385	384	372	415	627	509	619	320	318	851	777	922	1359	1291	847	659	571	567	648	888	825	994	859	1323	825	1072	1040	1054	675
TC_11453	39	30	36	32	40	32	14	21	5	2	13	14	24	36	20	24	29	14	21	9	52	68	93	86	16	40	41	23	10	212
TC_11457	2	1	2	1	0	1	0	0	1	1	1	1	0	1	2	4	2	2	0	0	4	5	5	0	2	2	2	1	0	9
TC_11458	14	2	4	2	7	2	3	4	1	2	3	0	2	2	5	6	3	2	1	4	1	4	0	9	3	1	5	5	5	2
TC_11459	281	229	269	270	2	189	96	132	71	3	63	68	71	162	4	142	116	123	113	3	26	49	66	58	5	45	48	65	97	41
TC_1146	0	0	0	0	0	4	4	0	0	0	2	4	3	4	2	0	2	0	0	3	2	2	2	6	1	4	7	15	2	0
TC_11460	123	130	103	151	4	97	45	90	36	0	33	31	30	84	2	70	56	64	67	1	19	19	27	27	4	31	25	25	41	22
TC_11462	5	4	27	10	15	2	0	4	1	3	1	0	3	2	0	1	2	1	0	2	1	2	0	1	0	0	2	1	2	4
TC_11464	1	2	0	0	2	0	1	0	0	0	0	0	0	0	0	0	0	0	0	0	0	0	0	0	0	2	0	1	0	0
TC_11465	1	1	0	2	6	5	4	10	0	6	7	4	4	3	6	3	4	7	6	1	13	3	8	42	8	3	11	14	6	2
TC_11467	0	0	0	1	0	0	1	0	0	0	1	0	0	2	3	0	0	2	1	1	1	2	2	5	0	1	5	10	3	0
TC_11468	6	3	3	5	3	1	1	2	0	0	0	0	1	2	0	4	0	2	0	0	0	0	0	2	0	0	0	1	0	0
TC_11469	13	8	4	10	14	4	4	6	4	7	1	0	1	0	1	0	3	3	6	5	1	0	1	2	1	0	0	3	0	0
TC_11474	0	2	2	0	0	3	0	2	7	2	4	5	1	5	1	1	5	3	1	4	3	2	0	7	1	12	4	4	7	1
TC_11475	34	10	30	16	35	9	7	3	10	4	7	5	3	3	9	1	5	3	7	8	1	11	3	9	2	9	5	9	12	9
TC_11479	422	242	251	171	377	259	185	251	394	464	354	429	339	247	289	180	230	315	274	364	381	378	299	72	401	277	237	273	368	20
TC_1148	1	0	0	4	2	5	9	7	13	8	2	13	7	15	3	1	5	11	4	4	9	4	13	25	14	3	11	12	7	2
TC_11480	1027	658	728	507	701	928	808	886	643	591	1348	1449	1505	1557	1472	880	833	810	1028	611	1626	1293	1362	901	1547	1903	1596	1551	1910	371
TC_11485	110	131	101	100	157	58	46	59	51	30	34	40	14	21	22	36	49	56	41	99	7	32	22	9	16	1	7	5	10	4
TC_11486	342	290	154	201	410	687	641	797	977	1065	981	1035	824	607	777	454	761	848	818	735	1047	804	632	473	719	549	517	706	680	126
TC_11487	0	1	0	1	4	1	1	3	1	3	1	0	0	0	1	0	3	1	0	1	1	0	2	3	1	1	0	4	0	0
TC_11488	0	0	0	1	1	1	0	0	0	1	0	0	0	0	0	0	1	0	0	1	0	0	0	0	0	0	0	0	0	0
TC_1149	4	4	0	1	5	3	4	4	2	2	3	3	6	5	6	7	6	6	6	3	6	5	6	16	9	3	15	13	1	5
TC_11491	0	0	0	0	2	0	0	0	0	0	0	0	0	0	1	0	0	0	0	0	0	0	0	0	0	0	0	0	0	0
TC_11492	0	3	3	1	2	1	1	2	0	0	2	1	0	0	1	0	1	0	0	0	0	0	0	3	0	0	0	2	2	0
TC_11494	6	2	1	2	3	2	5	3	0	5	27	11	14	11	15	1	1	1	3	3	12	12	16	16	21	45	45	30	32	0
TC_11496	11	12	10	9	9	6	1	9	5	5	2	2	4	1	5	1	5	4	2	11	13	6	2	2	5	3	2	3	1	2
TC_11497	18	7	6	6	24	2	2	0	3	7	0	1	0	0	1	0	4	4	1	5	0	4	0	0	0	1	0	0	2	0
TC_11499	8	4	7	6	7	10	4	8	6	1	5	4	4	5	2	6	3	2	4	3	15	11	22	22	3	6	16	4	3	51
TC_11500	1090	756	702	575	917	277	239	317	229	319	397	479	391	331	367	249	272	324	296	298	510	392	329	191	401	417	394	423	478	71
TC_11502	23	29	30	44	46	8	7	8	4	4	10	10	13	3	8	7	11	8	11	7	3	4	8	11	15	7	6	4	11	12
TC_11504	86	91	81	90	102	60	42	51	48	9	24	48	52	76	28	50	57	32	45	27	137	185	252	211	51	113	143	52	40	524
TC_11505	360	329	114	203	361	118	96	93	87	143	36	48	32	37	55	66	75	91	124	75	20	24	36	48	15	21	22	41	13	14
TC_11507	64	49	43	37	57	152	91	179	171	176	174	183	149	109	177	112	169	161	211	190	158	137	125	82	150	110	115	112	109	0
TC_11508	3674	3043	3633	3888	27	2631	1216	1957	1025	3	915	1077	1095	2011	31	2031	1485	1731	1607	36	478	640	932	770	81	604	687	583	1135	556
TC_11509	95	79	78	78	102	72	31	44	35	7	23	49	40	51	45	45	60	37	41	43	134	128	169	175	48	76	106	58	33	425
TC_1151	1	2	3	2	5	62	49	74	79	91	20	22	14	10	13	34	84	89	89	74	8	10	13	1	19	9	12	10	8	0
TC_11511	16	7	3	11	14	13	3	1	4	4	6	3	2	6	10	0	3	5	4	7	7	7	3	4	4	1	5	7	7	1
TC_11513	394	292	312	297	460	248	169	228	178	256	398	458	363	250	338	219	148	223	152	242	446	359	338	139	378	410	345	414	454	69
TC_11514	60	64	33	34	73	77	83	97	90	105	16	23	17	10	11	46	58	83	72	63	17	9	6	13	22	10	8	12	7	5
TC_11515	4	3	3	4	4	2	0	3	3	3	0	2	0	2	3	1	0	3	0	0	0	1	4	2	0	0	0	1	2	0
TC_1152	38	32	25	24	42	85	96	103	59	72	133	130	168	146	145	106	59	103	114	96	165	88	129	213	141	183	197	189	147	186
TC_11521	28	18	21	21	46	77	69	57	82	79	33	22	29	38	37	72	78	83	100	87	22	30	18	17	45	13	11	24	18	7
TC_11522	2597	1589	932	1033	2223	303	305	369	255	342	339	405	307	287	414	307	506	418	448	295	352	275	206	224	289	222	265	247	174	44
TC_11524	147	68	179	61	178	142	115	221	91	95	120	157	96	123	121	231	132	110	81	208	235	144	177	105	500	102	98	117	111	167
TC_11526	13	13	7	21	38	7	6	3	6	8	7	5	1	1	5	4	7	0	5	4	1	1	6	13	5	3	2	4	0	6
TC_11528	109	90	52	81	75	99	72	73	62	77	30	37	27	50	48	86	90	93	101	85	39	32	47	69	39	31	48	44	29	22
TC_11529	6	7	0	1	5	15	37	53	41	43	48	47	40	32	56	34	68	32	67	38	27	63	30	127	49	10	54	64	19	1
TC_1153	0	0	0	0	0	4	2	1	0	2	0	1	1	0	4	1	1	0	1	3	8	0	4	11	4	3	6	6	3	2
TC_11530	295	205	220	288	331	173	140	128	68	64	85	107	70	125	139	137	274	152	167	160	106	265	217	100	260	146	203	184	230	193
TC_11532	57	57	66	68	0	53	25	27	17	0	11	15	26	45	0	31	29	21	34	1	20	12	22	10	1	11	8	8	14	17
TC_11533	10	7	2	2	13	4	1	6	1	0	3	7	4	7	8	0	3	2	4	2	4	2	2	8	6	4	7	10	3	0
TC_11535	8	7	6	4	8	16	0	1	8	13	4	1	0	3	2	6	11	3	8	9	3	2	3	4	2	1	0	4	3	2
TC_11538	24	36	35	37	42	29	12	28	9	9	15	16	35	40	18	36	26	16	19	12	53	70	90	79	29	38	67	43	14	286
TC_11539	1019	973	842	861	1258	928	748	837	824	973	726	718	644	408	506	632	624	917	669	1084	664	544	560	499	707	515	484	531	661	253
TC_1154	6	9	0	4	8	5	1	3	3	0	8	4	3	3	5	3	1	4	11	4	11	7	8	2	6	4	5	6	8	2
TC_11540	5	0	0	0	0	0	0	0	0	0	0	0	1	0	0	0	0	0	0	0	1	1	0	0	1	0	0	1	0	0
TC_11541	283	237	151	142	251	304	231	305	216	167	270	279	338	325	335	285	276	319	254	253	316	330	327	216	378	334	302	268	358	69
TC_11542	11	7	3	7	13	22	12	16	7	6	3	3	1	2	5	7	9	17	9	15	4	3	1	2	5	4	3	6	4	4
TC_11543	41	47	50	44	50	39	18	36	15	4	29	30	43	37	22	37	42	25	11	19	64	75	76	168	32	34	90	50	25	275
TC_11544	7	4	3	4	4	2	1	0	0	1	0	2	1	0	1	1	2	2	1	0	1	0	1	2	0	1	1	2	0	0
TC_11545	4	4	5	9	0	2	3	2	2	1	2	0	0	1	0	1	0	4	2	2	0	4	1	4	4	0	1	2	1	0
TC_11546	10	19	16	19	17	5	4	7	6	1	4	10	8	9	7	4	7	3	11	1	16	22	40	20	6	8	10	10	7	62
TC_11547	2	2	1	0	4	0	0	0	0	0	0	1	0	0	0	0	0	1	1	0	0	0	0	1	1	3	0	0	1	0
TC_11549	227	212	189	128	231	374	290	327	327	225	108	142	101	114	133	288	285	387	293	427	98	125	138	53	155	66	68	101	96	16
TC_1155	12	15	8	14	24	29	25	20	18	21	16	16	22	20	26	14	29	26	21	36	18	16	17	33	18	18	36	33	16	6
TC_11550	11	19	4	7	16	26	9	28	24	19	27	26	30	52	41	29	35	19	21	27	38	63	47	5	38	21	16	27	13	5
TC_11553	12	7	10	3	8	2	3	3	3	4	4	7	4	6	2	8	0	2	5	4	2	8	7	2	7	9	9	1	5	2
TC_11555	0	0	0	0	0	0	0	0	0	0	0	0	1	0	0	0	1	0	0	0	0	0	0	0	0	0	0	0	0	0
TC_11557	38	23	27	21	68	25	38	46	64	33	67	84	71	37	83	21	45	46	38	23	92	62	40	14	60	56	51	73	94	18
TC_11558	30	37	27	36	29	14	18	15	7	15	8	15	3	1	5	11	18	5	5	4	4	5	5	5	5	2	3	3	1	17
TC_11560	5	0	1	0	3	5	3	0	2	5	0	2	0	0	0	1	1	0	0	7	0	0	1	0	1	0	0	0	0	2
TC_11561	109	98	67	64	149	262	180	313	159	189	101	104	124	216	139	271	269	266	283	324	147	142	138	71	254	100	90	132	103	33
TC_11562	21	16	11	17	39	17	7	16	10	29	13	10	11	11	14	12	11	17	12	16	14	15	9	16	20	7	8	15	10	0
TC_11563	61	44	47	64	55	37	13	32	11	6	10	35	27	31	28	33	33	21	29	17	131	127	134	55	28	70	75	37	16	363
TC_11564	26	22	7	16	50	15	15	25	40	32	23	54	26	22	30	29	46	29	50	30	45	34	34	17	37	25	20	27	34	2
TC_11565	1914	1490	1308	1156	2151	3261	2900	3208	3458	3291	3818	3891	3312	2877	3956	2730	2794	3550	3407	3567	4273	3672	3390	2425	4099	2711	3074	3265	3516	664
TC_11567	15	22	26	13	34	31	20	19	3	8	23	22	28	58	40	26	42	11	15	24	36	90	73	43	68	53	91	69	64	121
TC_11569	10	5	3	5	5	2	5	6	1	2	2	1	4	10	4	10	4	3	0	1	7	16	18	16	5	2	7	6	6	35
TC_1157	9	6	9	5	10	7	7	7	5	5	3	0	5	11	6	5	1	3	6	7	2	3	3	17	2	2	8	7	1	5
TC_11570	2087	1293	896	1147	1601	439	386	364	431	550	302	385	235	174	285	278	354	356	377	330	299	208	227	249	261	203	241	245	237	113
TC_11572	16	7	9	17	11	10	9	4	8	9	4	10	8	19	20	9	21	9	9	21	28	39	22	11	31	25	26	22	15	52
TC_11575	3	3	6	4	7	3	0	3	0	4	8	1	1	2	1	3	1	0	4	2	0	1	0	5	1	6	11	7	0	1
TC_11577	2	0	6	2	1	1	0	0	1	0	1	0	0	0	3	1	0	1	0	0	0	3	2	6	2	0	1	2	1	1
TC_11578	6	5	4	1	11	8	6	2	1	5	13	9	7	11	18	4	3	5	2	16	16	9	19	17	8	1	12	19	10	1
TC_11579	320	257	194	209	372	261	224	344	376	446	279	271	233	283	323	234	394	382	371	442	273	251	255	112	336	93	133	234	170	20
TC_1158	0	4	6	2	3	4	4	10	5	4	7	8	12	10	18	7	8	14	4	14	7	9	15	10	5	2	6	10	3	4
TC_11580	98	169	284	83	4	62	6	37	5	66	7	25	6	8	25	95	45	24	26	84	3	31	27	47	2	2	8	68	26	5
TC_11581	2	1	2	1	1	2	1	4	1	1	0	2	1	0	2	0	0	0	1	2	0	2	4	2	5	0	0	0	1	0
TC_11582	0	0	0	0	1	0	1	0	0	0	0	0	0	0	0	0	0	0	0	0	0	0	0	0	0	0	0	0	0	0
TC_11583	753	548	349	444	750	363	358	451	615	567	350	323	330	254	400	333	417	450	517	511	356	279	216	147	458	200	252	281	280	81
TC_11586	36	25	18	31	49	11	6	10	6	15	6	2	6	4	2	11	20	10	5	21	11	3	5	14	17	5	7	18	4	0
TC_11588	6	10	2	7	12	37	18	17	39	30	23	41	31	25	25	20	25	26	24	27	25	33	23	4	26	14	18	17	36	2
TC_1159	0	0	0	0	0	12	4	7	10	5	7	1	7	7	8	11	8	6	7	5	6	7	6	32	14	4	8	7	3	0
TC_11590	17	17	10	11	20	13	1	5	10	10	1	5	9	7	9	5	8	12	12	17	10	3	6	13	7	2	6	4	4	0
TC_11591	1	2	3	1	4	3	1	0	0	1	0	0	0	0	2	1	2	2	0	1	0	5	3	0	3	0	1	5	0	2
TC_11593	14	7	11	10	9	1	6	2	5	4	0	8	6	2	2	3	6	7	2	2	0	2	3	6	4	1	6	2	2	1
TC_11594	52	18	38	45	47	48	32	44	46	54	95	104	99	65	77	34	38	52	39	46	81	100	69	21	98	92	58	80	79	8
TC_11595	1722	1134	881	840	1942	849	677	800	839	919	922	1034	898	845	1160	779	913	1046	864	1217	1263	869	972	414	1095	1094	976	1099	1190	268
TC_11596	67	36	23	34	39	57	35	51	28	47	44	38	38	77	62	45	60	46	56	64	44	61	53	139	78	49	135	139	43	2
TC_11597	9	16	12	9	16	6	1	1	0	2	0	2	1	1	2	0	2	2	2	1	0	0	3	0	1	0	2	0	1	0
TC_11598	11	5	6	6	14	5	4	2	4	8	4	4	3	5	3	9	11	5	6	7	7	2	3	1	3	5	1	3	0	1
TC_11599	3	3	5	5	1	0	0	3	0	1	2	1	2	4	2	2	1	0	0	0	3	0	1	1	4	1	1	0	5	1
TC_116	10	14	8	22	13	11	5	15	6	1	2	3	10	14	6	7	11	12	5	1	21	26	27	25	5	10	14	10	3	69
TC_11601	13	11	7	15	16	33	13	20	19	40	9	16	1	10	10	18	30	17	15	38	11	7	3	10	14	6	7	5	7	0
TC_11602	25	22	21	20	38	11	14	18	14	15	19	34	25	20	40	13	12	15	12	29	29	20	25	53	30	26	48	49	23	25
TC_11603	348	253	255	164	299	129	110	132	119	114	331	275	310	278	305	132	110	127	104	119	382	386	295	136	344	373	456	421	433	56
TC_11604	38	24	24	23	35	11	22	16	16	13	15	19	25	24	23	11	10	14	16	20	27	26	25	6	28	29	23	19	20	9
TC_11605	29	25	25	23	20	28	19	36	18	19	12	21	16	9	24	28	24	30	38	41	15	16	22	10	17	14	5	10	21	3
TC_11606	538	314	438	493	881	447	290	537	311	610	299	275	230	360	406	469	423	382	482	427	356	133	292	1351	587	240	352	384	276	763
TC_11608	0	0	0	0	0	0	0	0	0	0	0	0	0	0	0	0	0	0	0	0	0	0	0	0	0	0	0	0	0	0
TC_11609	6	7	4	11	16	3	3	11	4	11	0	0	0	1	1	2	12	4	12	9	1	1	2	1	2	1	2	3	0	0
TC_11611	4	2	2	1	1	0	0	0	1	0	0	0	0	0	0	0	1	0	0	0	0	0	0	0	0	0	0	0	0	0
TC_11614	2	5	4	1	4	0	0	3	1	3	0	0	0	1	1	1	0	2	2	5	0	1	0	1	2	0	0	2	0	0
TC_11615	446	347	227	241	404	444	325	410	466	519	370	448	371	331	434	335	461	437	324	524	300	310	311	198	383	194	308	274	340	82
TC_11616	16	10	6	9	21	3	2	3	2	7	0	0	0	0	0	1	1	0	0	2	1	0	0	0	1	0	0	0	1	0
TC_1162	479	419	448	514	3	348	143	308	115	3	100	126	143	250	2	239	187	211	198	3	61	90	126	106	8	89	105	111	145	61
TC_11620	49	35	22	16	66	69	53	79	111	82	41	37	33	35	48	79	65	92	62	113	33	42	31	32	57	19	36	19	63	6
TC_11621	48	47	40	58	41	22	24	30	45	30	22	24	14	16	34	20	21	40	32	25	19	13	12	24	23	15	11	12	12	22
TC_11622	15	7	6	1	6	0	1	5	0	1	1	2	2	2	4	5	2	3	1	1	2	1	2	9	1	4	2	1	2	1
TC_11623	46	48	33	58	46	38	24	25	11	6	11	30	32	44	21	57	29	36	12	17	59	77	83	127	18	60	78	47	17	326
TC_11624	1	0	0	0	0	0	0	0	0	0	1	0	0	0	0	0	0	0	0	0	0	0	0	0	0	0	0	0	0	0
TC_11625	43	25	16	21	36	5	9	8	11	4	11	8	8	7	15	10	7	8	9	9	13	12	9	13	8	8	10	2	5	12
TC_11626	5	1	0	1	1	0	0	1	0	0	2	1	2	1	3	1	0	2	4	1	0	0	6	7	1	0	3	4	0	0
TC_11627	18	11	7	6	19	6	6	0	6	1	1	0	3	0	1	3	3	5	2	7	0	2	1	5	2	8	0	1	0	0
TC_11628	8	6	0	5	22	3	1	0	1	3	0	0	0	0	0	3	2	4	4	6	0	0	1	1	0	0	0	0	1	0
TC_11629	64	45	55	42	44	110	102	100	83	85	41	61	54	82	58	119	113	124	99	117	53	56	56	24	80	41	65	51	66	27
TC_11631	41	41	28	25	36	105	62	75	56	73	46	53	54	55	62	103	108	131	106	87	60	48	56	24	47	42	41	41	75	4
TC_11636	3	0	1	0	0	4	2	2	0	5	1	0	1	0	0	1	0	1	2	1	1	0	0	6	0	1	4	2	0	0
TC_11637	1	0	2	0	1	3	0	1	0	2	0	1	0	0	0	0	0	1	8	0	1	0	0	2	0	0	0	0	0	0
TC_11638	20	23	11	8	60	31	5	16	5	24	2	7	5	3	8	5	9	11	12	23	1	6	4	5	10	2	5	3	1	0
TC_1164	17	20	10	8	17	21	12	19	8	9	5	4	6	13	8	13	10	16	9	5	11	5	4	29	7	3	15	15	5	8
TC_11640	22	3	15	7	12	3	5	4	5	8	2	5	4	7	2	4	5	1	9	4	2	0	3	11	6	3	2	8	0	1
TC_11641	73	70	72	91	96	62	28	38	26	12	16	32	57	70	25	66	59	53	45	29	165	178	219	197	58	112	131	68	36	636
TC_11642	136	140	134	145	172	464	472	627	372	339	955	1111	1249	1534	1074	634	660	523	728	405	1336	1035	1219	808	1109	1174	1076	1074	1151	442
TC_11643	1247	876	715	787	1446	518	397	517	502	675	377	383	328	313	406	401	455	495	427	647	401	320	307	312	441	284	336	362	408	227
TC_11645	60	28	36	29	56	43	32	35	64	62	65	90	66	72	87	38	48	55	42	76	85	81	58	21	97	79	72	112	99	1
TC_11646	29	34	31	19	47	74	72	69	91	108	27	17	25	14	29	34	64	60	59	118	20	16	12	20	38	8	13	24	16	5
TC_11649	594	539	475	513	751	403	496	571	543	492	587	510	529	427	482	411	416	492	467	504	620	455	469	478	539	443	416	527	464	599
TC_1165	0	0	0	0	0	10	8	9	8	12	5	3	14	8	1	8	5	6	12	8	3	6	1	9	4	0	5	8	3	0
TC_11652	19	9	3	8	15	15	12	18	11	18	5	5	7	8	6	12	11	13	13	27	4	5	2	6	4	3	11	8	4	0
TC_11656	39	45	22	28	36	51	48	31	54	66	58	53	32	19	37	30	36	35	47	54	32	24	19	49	42	30	36	31	39	50
TC_11657	0	2	7	6	2	8	2	6	1	4	0	0	0	0	0	3	4	5	2	4	0	2	1	1	2	0	0	0	3	0
TC_11659	9	9	9	6	22	3	6	2	4	5	0	0	0	1	0	1	3	4	2	4	1	1	0	0	2	0	1	2	1	0
TC_1166	1	2	4	0	5	0	1	2	0	3	4	3	4	3	6	2	4	2	1	2	6	2	2	12	3	0	2	6	2	9
TC_11660	19	15	8	5	23	8	2	4	2	6	1	3	0	0	0	1	5	5	1	2	0	0	1	0	0	0	0	0	0	0
TC_11663	6	7	1	3	7	5	2	6	4	7	3	3	5	1	5	4	6	7	6	7	4	6	3	10	6	8	5	6	6	0
TC_11665	0	16	0	0	0	0	0	0	0	0	0	0	0	0	0	0	0	0	1	0	0	0	0	0	0	0	0	0	0	0
TC_11666	127	74	90	83	132	70	44	55	95	93	193	197	167	131	156	68	63	82	50	111	205	150	115	70	144	181	183	197	202	102
TC_11668	50	20	40	28	34	19	10	14	9	11	9	4	13	13	5	16	11	14	15	20	7	7	10	33	13	8	11	10	8	6
TC_1167	112	57	23	50	108	44	52	65	60	105	47	52	51	57	69	34	62	53	53	85	77	38	44	225	93	29	96	122	56	12
TC_11670	68	62	84	63	143	19	6	7	9	15	8	0	0	2	5	11	14	22	7	17	1	4	7	5	10	1	2	5	5	2
TC_11671	27	17	15	14	36	44	68	46	105	94	46	72	47	32	39	44	65	87	91	80	44	30	37	31	41	38	22	36	43	27
TC_11672	247	210	295	288	1	193	97	122	63	0	62	77	88	154	1	114	105	115	100	0	29	39	65	50	7	66	67	42	86	36
TC_11675	35	31	27	31	34	26	10	8	11	12	2	8	3	7	6	12	12	6	16	15	6	4	4	8	5	0	5	2	2	0
TC_11676	1406	1066	877	863	1377	1412	1427	1675	1831	1915	2176	1942	1920	1751	2047	1496	1741	1887	2264	1858	2459	1906	1617	1337	2426	2221	2047	2332	2182	819
TC_11677	0	0	0	0	0	0	0	0	0	0	0	0	0	0	0	0	0	0	0	0	0	1	0	0	0	0	0	0	0	0
TC_11678	51	39	28	33	52	145	96	171	170	142	107	195	209	163	177	106	141	180	156	239	141	145	205	47	178	158	127	108	134	14
TC_11679	5	3	1	1	7	1	0	0	0	0	1	3	0	1	0	1	0	0	0	1	0	0	1	0	0	0	1	0	0	0
TC_11680	42	32	33	28	46	48	39	73	132	90	80	111	79	68	98	53	67	87	68	85	70	91	83	33	95	44	55	76	68	0
TC_11681	72	26	30	35	55	68	42	61	21	37	21	14	17	59	33	68	45	43	36	71	16	18	26	61	67	28	73	39	37	73
TC_11683	1446	1020	1378	1567	1839	681	410	624	425	631	489	419	395	652	474	803	534	569	529	756	457	222	519	1828	857	397	770	930	528	1730
TC_11685	13	17	9	11	33	5	2	2	4	7	9	7	4	4	5	4	9	2	1	5	2	2	5	6	3	1	6	7	3	7
TC_11687	53	28	39	36	32	61	32	34	23	23	30	33	40	62	47	44	38	35	35	38	30	32	50	22	50	51	48	45	60	4
TC_11688_sus	3	2	0	0	5	2	2	3	0	2	2	1	1	0	0	0	1	0	3	2	0	0	0	0	0	0	1	1	0	0
TC_1169	1	8	8	0	1	112	129	120	165	135	120	95	95	109	124	141	181	135	140	182	95	116	104	107	118	89	78	116	99	9
TC_11690	24	6	3	8	14	6	7	10	2	4	17	2	7	3	4	15	10	5	4	5	21	7	14	9	4	5	17	14	9	2
TC_11691	138	88	90	105	109	86	49	74	73	89	112	102	104	67	102	75	76	78	80	92	108	82	85	50	139	73	103	88	123	29
TC_11692	55	36	38	25	35	111	125	97	190	108	228	232	224	168	198	68	115	107	126	91	219	169	151	115	202	287	195	256	267	30
TC_11694	17	10	3	7	35	3	4	4	0	10	0	2	0	0	1	3	2	2	3	7	0	0	2	2	0	0	0	1	1	0
TC_11695	21	14	12	17	31	10	8	10	8	10	2	4	2	2	2	12	5	15	6	17	8	4	9	3	8	1	2	3	3	0
TC_11699	712	445	299	425	814	800	765	894	1328	1188	2926	2710	2327	1741	2495	926	992	1020	1102	1173	2459	1914	1724	1746	1990	1813	2074	1817	1840	1614
TC_117	29	24	21	39	34	21	15	23	15	1	14	15	14	31	13	23	19	22	14	14	81	90	98	28	19	44	39	22	12	253
TC_11700	83	78	81	112	93	64	43	45	29	11	30	38	40	65	30	66	61	26	49	32	98	140	208	104	51	99	99	54	26	454
TC_11701	3113	2144	1762	1783	2367	3239	3086	3540	2755	2688	4035	4314	4571	3746	4119	3076	3842	3303	4327	2989	5682	4000	4325	2092	4184	3789	3344	3542	3731	704
TC_11702	3422	2427	1946	1811	3708	1376	1044	1294	1992	2660	1168	1130	1147	1001	1544	1070	1444	1797	1441	2267	990	1088	921	534	1440	573	976	1130	1118	249
TC_11703	64	45	42	31	53	156	144	232	223	199	220	226	222	224	219	156	247	257	322	202	242	215	230	68	215	126	109	185	118	7
TC_11704	415	303	346	302	390	559	496	732	530	496	1024	1084	1186	1205	1179	747	726	681	742	686	1207	1177	1136	498	1394	1262	1340	1325	1325	174
TC_11705	1083	833	599	529	946	1262	927	1238	1240	1583	1153	1145	1147	1513	1440	1242	1381	1513	1474	1714	1384	1275	1230	580	2113	986	1179	1655	1466	69
TC_11706	724	642	505	505	703	1410	1438	1432	1780	1691	540	661	525	357	462	1015	1291	1576	1652	1680	598	413	457	209	731	445	337	447	608	188
TC_11707	21	25	10	10	25	12	9	14	17	7	1	3	2	5	3	5	5	7	11	5	6	1	1	2	1	0	1	1	5	0
TC_11708	14	20	23	13	18	76	59	68	62	44	82	80	70	76	69	83	88	95	75	84	74	62	90	48	93	50	69	52	68	11
TC_11709	854	788	500	599	845	2697	2632	3102	3463	3384	1621	1479	1475	1126	1447	2118	2863	3016	3167	3184	1500	1251	1146	1170	1562	979	831	1110	1016	436
TC_11710	71	29	46	40	46	41	23	44	38	32	49	24	26	15	22	31	19	33	34	27	32	15	26	22	29	28	37	18	34	70
TC_11711	16	5	7	4	16	19	23	9	17	17	11	11	13	6	7	7	48	16	29	30	4	9	10	10	15	4	7	11	8	7
TC_11713	158	152	118	129	223	183	205	181	264	199	242	217	175	125	178	143	179	245	206	213	173	131	141	123	173	114	129	132	124	94
TC_11714	18	16	7	11	16	11	8	11	7	6	8	14	9	20	7	2	14	16	14	15	7	11	5	3	14	8	9	17	15	11
TC_11715	60	69	34	48	87	83	68	58	63	86	42	44	53	31	51	46	56	64	54	70	52	61	33	21	42	36	29	33	45	27
TC_11716	17	25	10	20	26	4	10	5	5	4	2	4	2	6	2	0	4	7	4	8	3	2	3	4	4	3	5	3	4	6
TC_11718	160	114	74	71	88	94	128	102	142	176	158	194	163	101	136	81	92	108	121	128	179	142	105	113	158	142	108	142	117	52
TC_11720	21	21	21	15	22	9	4	8	17	11	16	13	11	3	21	9	5	11	14	16	25	12	9	10	16	11	13	19	10	2
TC_11721	58	53	79	82	67	48	23	48	34	8	19	15	43	40	24	42	55	25	28	21	144	154	195	89	52	64	69	46	24	477
TC_11722	97	77	41	59	71	60	51	63	42	27	43	66	46	84	81	81	72	36	65	52	53	67	67	60	66	36	48	55	45	88
TC_11723	9	9	12	10	18	20	33	18	19	23	27	24	14	17	11	14	13	19	24	18	26	12	7	12	12	13	10	19	8	30
TC_11724	42	51	42	38	51	31	17	12	16	32	3	9	2	8	5	12	15	16	16	19	10	2	3	3	9	1	2	2	4	3
TC_11725	628	563	583	540	561	988	712	926	487	493	1243	1300	1537	1977	1642	1242	940	868	888	876	1704	1662	1694	995	1822	1745	1613	1890	1750	449
TC_11726	910	798	864	1117	1108	699	344	530	352	135	278	413	560	700	355	638	569	443	408	432	1658	1781	2225	1338	588	983	1148	681	330	6085
TC_11727	23	27	25	24	32	10	8	17	20	29	14	18	11	8	25	8	4	27	17	16	18	17	13	2	18	9	15	14	12	0
TC_1173	0	1	0	0	2	2	5	8	1	3	13	2	3	6	7	2	8	6	2	1	8	9	13	9	3	2	9	6	9	11
TC_11730	160	120	89	89	228	193	138	164	145	204	69	94	78	79	67	112	116	169	130	219	79	92	81	41	119	21	53	56	60	8
TC_11731	5	5	2	1	9	5	0	1	2	1	3	5	3	4	3	1	8	0	4	3	10	8	3	8	3	3	11	12	9	11
TC_11732	18	10	10	1	13	19	20	19	23	17	49	59	46	36	36	14	15	34	25	16	55	49	40	22	33	48	42	37	51	1
TC_11733	0	2	3	2	1	0	0	0	0	0	0	0	1	0	0	0	0	0	0	0	0	0	0	1	0	0	0	0	0	0
TC_11734	2	3	1	4	1	1	1	1	1	0	1	0	0	1	3	2	1	1	0	0	0	2	1	2	0	5	2	5	2	0
TC_11735	9	2	1	3	6	1	0	1	0	3	1	1	0	3	2	0	1	1	1	0	0	1	1	5	0	0	2	1	2	0
TC_11737	28	5	19	29	29	9	5	2	2	7	1	0	0	1	0	3	4	6	2	8	0	0	1	0	2	0	0	1	0	1
TC_11738	3	0	1	3	1	3	1	4	2	2	0	0	2	0	2	0	0	1	1	0	0	0	1	3	0	0	0	0	0	0
TC_11739	6	6	7	11	7	10	4	13	5	6	3	5	2	5	8	7	8	5	9	6	2	7	5	3	5	3	1	3	1	2
TC_11742	39	26	38	12	37	87	69	73	59	51	132	138	189	170	140	100	89	70	85	70	171	182	168	15	188	145	106	103	176	20
TC_11743	7	5	4	2	7	3	3	4	2	5	3	5	4	5	15	5	1	2	4	2	0	4	4	14	4	4	18	10	7	0
TC_11745	2	2	2	1	1	1	0	1	1	0	0	0	0	1	1	0	1	0	0	0	0	0	2	1	0	0	0	0	2	0
TC_1175	5	3	3	7	10	17	14	16	24	14	21	35	20	15	20	10	18	20	23	15	15	22	35	25	16	11	24	18	21	20
TC_11752	224	136	102	130	197	51	19	64	36	55	49	47	25	56	53	45	39	40	26	63	37	46	38	18	55	18	31	33	46	14
TC_11753	18	9	9	2	23	4	3	1	0	0	1	0	0	0	0	2	2	1	1	2	0	3	1	3	0	0	0	3	0	0
TC_11755	1023	789	576	588	922	1915	1921	2148	2353	1966	1512	1543	1575	1268	1344	1485	1936	2188	2355	2154	1531	1361	1242	805	1750	714	797	1038	988	101
TC_11756	18	21	14	26	27	23	25	38	54	15	11	29	16	6	19	31	27	41	49	23	27	19	15	0	30	5	5	5	12	2
TC_11757	48	51	25	32	118	80	24	46	19	51	12	23	6	7	9	30	35	36	19	60	4	4	13	15	15	5	8	5	2	3
TC_11758	14	8	7	24	18	2	1	3	3	8	1	1	1	6	2	0	1	1	1	9	1	0	3	6	0	1	2	5	1	2
TC_1176	2	1	1	3	1	4	2	8	6	2	4	6	8	3	9	2	11	5	3	3	4	6	4	14	6	0	7	7	3	2
TC_11760	18	16	8	16	44	3	3	7	9	12	4	4	0	0	1	4	8	5	6	5	0	0	1	4	1	0	0	0	0	1
TC_11762	1	1	2	1	0	0	0	2	0	0	1	1	0	2	1	1	1	0	0	0	0	1	0	1	2	1	0	1	0	0
TC_11764	31	17	20	18	31	15	15	11	8	21	15	20	13	11	11	12	23	13	13	20	13	7	11	25	14	9	16	19	12	20
TC_11765	32	5	4	27	19	3	10	4	5	4	3	1	3	5	9	8	4	4	7	11	0	5	5	15	2	3	2	8	1	0
TC_11768	52	24	22	42	41	43	36	40	24	25	41	35	38	35	45	72	57	58	56	37	55	46	53	21	53	27	27	30	21	8
TC_1177	0	0	0	0	0	37	13	38	30	27	46	45	45	46	38	22	30	19	30	25	49	42	52	89	34	34	54	50	25	3
TC_11771	6	2	0	1	1	0	0	0	1	4	0	1	0	0	4	0	0	2	0	1	1	3	3	1	3	2	3	6	0	0
TC_11772	157	120	87	123	210	80	74	73	84	110	131	113	120	106	144	67	88	86	88	109	127	145	118	122	119	127	189	187	164	15
TC_11774	8	8	6	1	8	2	2	3	3	1	19	23	16	19	47	3	9	2	10	8	28	71	59	34	24	25	44	53	31	39
TC_11775	5	2	1	3	4	0	3	0	0	4	1	0	2	1	1	3	2	0	1	1	5	0	3	5	1	0	5	3	0	0
TC_11776	3	2	0	0	1	2	4	2	4	1	2	0	0	0	1	2	2	1	0	1	1	1	4	0	0	1	1	1	1	0
TC_11777	595	498	323	434	671	457	452	586	641	708	672	688	623	449	719	389	642	657	657	683	641	589	512	346	608	604	614	742	612	187
TC_11778	14	14	16	26	19	14	10	18	12	14	3	4	5	4	1	13	16	19	24	15	4	4	6	4	5	2	6	7	6	1
TC_1178	5	5	3	3	5	0	0	3	1	1	2	4	3	4	6	0	0	0	2	1	2	4	2	5	0	1	7	3	0	0
TC_11780	22	11	14	7	10	14	20	13	19	17	27	45	31	37	39	28	19	30	24	31	29	31	26	30	57	52	65	62	42	20
TC_11782	75	34	48	26	46	20	7	5	0	10	12	4	4	11	8	2	6	11	1	4	5	9	11	2	19	21	6	17	23	8
TC_1179	3	2	3	2	2	11	18	23	11	22	20	12	14	12	13	17	16	17	17	11	10	10	6	37	8	12	20	12	14	6
TC_11790	5	3	6	2	6	5	3	1	4	2	3	4	3	2	5	4	2	1	3	4	5	3	5	0	7	0	4	8	3	0
TC_11791	7	2	6	1	7	1	1	0	3	2	0	1	0	1	6	4	0	1	4	3	0	0	1	0	2	0	0	2	2	0
TC_11792	299	301	295	389	361	255	99	196	131	34	95	144	235	259	104	225	207	148	151	132	507	591	821	513	201	317	393	230	113	2081
TC_11793	640	873	580	747	42	460	186	363	149	14	137	121	201	316	10	338	250	321	203	8	68	104	182	161	10	93	182	152	193	80
TC_11794	122	101	75	81	113	69	71	79	50	61	28	20	23	24	22	55	47	52	47	61	22	16	17	18	35	12	15	19	24	20
TC_11796	3	0	0	0	0	0	0	0	0	0	0	0	0	0	1	0	0	0	0	0	1	0	0	0	0	0	0	3	0	0
TC_11797	516	405	298	362	549	428	330	380	335	322	366	281	303	269	342	381	321	407	322	411	365	239	300	381	455	299	394	419	311	779
TC_11798	92	78	75	116	90	62	42	45	42	15	34	53	62	77	29	75	69	39	39	68	142	154	194	115	62	125	98	49	28	547
TC_11799	9	2	14	11	7	20	16	18	5	7	25	27	18	34	29	24	18	28	21	17	32	20	26	6	23	10	14	23	15	0
TC_118	0	2	0	5	2	8	18	25	22	17	72	91	81	37	60	11	24	14	26	24	81	77	46	17	79	102	83	115	112	33
TC_11800	7	4	1	1	9	0	1	0	0	3	1	1	1	0	2	0	0	0	3	1	1	0	0	3	3	1	6	1	0	0
TC_11801	0	16	0	0	0	0	0	0	0	0	0	0	0	0	0	0	0	0	0	0	0	0	0	0	0	0	0	0	0	0
TC_11805	169	153	154	200	165	103	51	101	71	28	32	80	96	118	67	109	113	70	65	93	337	402	431	474	109	239	248	148	69	1257
TC_11806	5	3	2	1	2	0	0	0	0	1	0	0	0	0	2	0	1	0	0	0	1	0	0	1	0	1	1	2	2	0
TC_11809	106	109	123	150	142	86	35	78	52	18	33	51	90	86	36	90	92	58	54	57	250	278	335	318	92	164	171	111	36	872
TC_11811	110	82	72	69	109	2280	2364	2824	3246	3045	482	634	411	263	328	1419	2687	2912	2910	2435	332	404	346	127	663	290	226	397	563	6
TC_11813	43	27	52	59	50	30	14	32	25	6	21	18	32	30	13	27	20	26	26	14	91	101	145	176	27	62	110	56	20	323
TC_11814	358	268	206	221	297	216	180	243	240	259	450	374	402	279	414	180	200	212	221	272	445	357	291	427	347	374	371	411	329	320
TC_11816	4	4	1	3	5	1	1	0	0	3	0	1	0	0	0	0	0	0	3	1	1	2	0	0	2	0	0	0	0	0
TC_11818	11	6	9	1	9	88	74	84	96	103	89	70	84	104	108	76	129	101	173	87	83	80	65	219	111	37	119	111	34	4
TC_11819	7	6	0	8	6	5	2	3	3	3	2	0	1	1	1	1	1	2	1	2	1	1	4	1	1	0	4	3	1	0
TC_1182	118	165	93	123	134	3000	3536	2642	2248	2090	3560	2734	3316	3825	3909	4047	3529	3324	4602	3105	5413	2876	4006	5896	7027	3953	4085	5147	5194	1992
TC_11820	24	36	28	33	43	49	44	33	12	19	16	13	23	48	65	20	103	23	48	49	33	102	58	37	58	29	33	43	31	42
TC_11821	1371	1002	606	805	1442	383	473	433	486	490	476	393	349	295	468	374	382	372	409	482	445	353	332	434	366	364	495	418	382	499
TC_11822	9	2	4	0	4	0	0	5	0	2	3	2	1	2	0	3	2	2	0	2	1	2	1	5	3	1	4	3	3	0
TC_11824	7	2	0	0	8	0	3	4	1	2	4	4	1	2	1	5	0	2	0	1	0	1	2	1	3	0	2	6	2	0
TC_11825	56	40	30	52	75	25	14	7	18	17	1	6	3	6	9	12	18	18	10	15	3	2	6	8	6	0	1	5	5	2
TC_11826	256	213	215	274	1	176	81	144	67	0	58	57	62	146	3	124	88	101	104	3	38	32	58	41	6	37	29	41	63	32
TC_11829	15	32	16	27	31	12	6	10	3	1	6	7	10	17	5	21	13	14	16	10	46	41	54	21	21	26	25	13	5	113
TC_1183	341	277	311	341	3	250	113	189	78	1	73	94	89	212	3	182	158	151	148	4	54	52	79	53	8	45	85	69	98	37
TC_11830	6	4	6	3	5	6	1	11	7	5	0	4	1	3	3	4	2	5	7	3	3	3	2	4	9	3	3	2	2	5
TC_11833	243	222	221	217	8	146	67	117	45	1	78	51	82	148	6	134	85	100	64	1	30	46	52	57	7	39	50	56	63	48
TC_11834	168	105	104	122	201	88	79	64	35	53	25	27	26	43	58	48	121	63	66	134	47	66	56	50	55	30	32	44	55	101
TC_11835	6	7	4	2	8	0	1	0	0	0	4	2	0	1	0	0	0	2	0	0	0	1	1	1	0	0	3	0	0	0
TC_11837	304	143	112	153	331	824	739	711	630	910	196	186	87	42	82	464	378	682	341	830	95	72	143	53	280	14	47	105	143	3
TC_11838	49	60	46	85	77	40	26	25	19	7	14	23	53	40	16	45	33	16	20	26	72	98	115	102	40	50	87	40	21	356
TC_11839	17	6	1	7	5	5	2	4	1	7	0	0	1	2	2	1	2	4	0	7	0	0	1	4	5	0	1	0	0	0
TC_1184	53	35	29	26	37	55	64	50	68	64	39	42	55	34	65	46	58	52	67	74	40	41	26	58	29	28	59	56	31	14
TC_11840	253	119	118	133	214	52	31	47	21	33	7	15	10	16	15	35	45	42	38	47	20	26	27	28	41	21	18	16	22	23
TC_11842	7	1	0	1	0	0	3	5	1	1	2	5	3	2	4	0	10	2	7	3	2	2	6	22	3	2	4	4	0	0
TC_11845	190	138	84	93	122	93	112	122	78	79	189	227	176	243	144	114	108	121	84	91	222	148	176	320	184	279	289	235	201	174
TC_11846	10	1	2	5	8	32	29	36	37	26	52	35	37	38	40	23	39	44	43	27	50	55	51	7	64	48	38	49	41	4
TC_11848	68	81	42	49	186	18	2	11	4	5	0	3	1	0	0	1	0	1	0	9	0	1	2	3	1	0	0	0	0	0
TC_1185	122	91	49	54	110	143	110	104	166	162	145	114	133	107	122	128	178	156	162	179	113	143	92	142	129	91	117	125	127	55
TC_11850	46	27	33	35	71	85	86	80	89	123	179	291	239	202	208	100	89	91	113	111	294	219	197	82	208	162	132	183	197	8
TC_11852	13	4	5	10	16	19	11	11	9	13	15	11	3	12	8	8	16	23	9	29	10	3	12	6	11	4	4	9	5	0
TC_11853	66	59	48	36	57	74	60	71	55	72	33	31	29	40	47	69	80	68	93	95	33	35	39	19	51	12	40	28	20	3
TC_11856	21	12	6	15	28	1	1	1	2	9	1	2	0	0	0	2	0	1	2	2	0	1	0	2	1	0	0	0	0	0
TC_11858	15	11	7	11	22	7	5	6	4	11	2	2	2	0	3	3	8	11	3	6	2	6	3	1	3	0	6	1	1	0
TC_1186	5	5	0	0	4	0	0	2	0	2	0	3	1	2	0	0	2	0	1	0	1	0	0	8	2	1	2	1	1	0
TC_11860	28	30	18	10	22	85	109	105	113	150	263	256	274	184	175	62	123	116	111	112	255	217	170	137	190	197	205	275	168	1
TC_11861	13	7	11	4	16	10	9	11	6	15	3	8	6	8	8	3	16	9	7	17	7	13	3	9	11	17	17	14	12	4
TC_11862	2	4	1	0	4	0	0	0	0	0	0	0	0	0	0	0	0	0	0	0	0	0	0	0	0	0	2	0	2	0
TC_11863	35	25	20	17	20	5	4	13	9	8	6	6	14	9	7	3	8	14	9	13	17	12	2	13	3	4	12	15	6	4
TC_11864	55	36	39	24	60	18	23	27	30	32	56	47	41	32	38	19	32	21	26	32	60	35	31	15	47	37	39	48	68	12
TC_11865	286	183	156	149	354	139	121	122	164	248	71	47	52	42	77	94	123	137	148	235	43	54	41	31	70	42	39	39	41	11
TC_11866	117	76	42	35	151	30	4	14	17	21	10	2	4	9	6	21	23	38	6	26	6	18	17	15	4	9	14	6	2	37
TC_11867	234	179	178	137	196	211	176	177	144	112	176	181	190	225	216	236	185	212	217	180	222	182	244	159	309	213	219	223	270	64
TC_11868	30	13	11	12	24	0	1	0	0	2	0	1	1	0	0	1	1	1	0	0	0	2	0	0	0	0	0	0	0	0
TC_11869	60	67	47	81	96	50	20	39	18	10	26	49	35	50	25	51	49	39	26	31	139	166	204	176	44	70	87	61	32	493
TC_11870	150	118	82	72	132	113	121	153	144	146	105	97	84	74	99	116	124	104	149	150	113	70	61	108	113	70	86	88	80	55
TC_11871	10	5	12	13	37	15	16	10	7	6	19	6	11	11	23	14	29	11	7	24	18	36	23	14	28	13	29	22	31	24
TC_11873	6	4	1	3	10	1	2	0	3	0	0	3	0	0	1	1	0	2	2	3	1	0	1	4	2	1	1	0	2	0
TC_11874	3	10	2	7	12	2	0	0	0	1	0	1	0	1	5	0	1	0	0	0	2	4	0	0	2	1	3	0	0	0
TC_11877	394	364	271	361	440	295	189	165	99	251	114	118	131	96	163	193	249	218	199	346	64	106	127	683	224	27	153	198	74	49
TC_11880	3	8	3	3	9	5	0	4	2	1	2	2	1	0	1	3	2	4	1	4	0	0	0	2	0	0	0	0	0	0
TC_11881	4	2	8	11	14	10	4	1	6	1	3	6	6	5	3	6	4	11	2	2	11	11	24	17	7	11	14	6	3	50
TC_11883	193	123	49	90	189	119	108	250	107	194	98	129	161	178	60	51	152	241	187	122	237	196	79	33	135	124	182	104	143	21
TC_11885	111	72	72	65	120	106	105	139	162	158	207	210	169	129	190	108	105	137	161	149	252	159	146	164	193	209	195	239	275	46
TC_11887	575	315	225	354	394	473	369	495	274	357	235	212	153	213	227	433	320	396	366	440	197	126	177	267	362	128	197	211	162	117
TC_11888	1	0	1	0	3	1	1	0	0	0	0	2	1	0	3	3	0	1	1	0	1	0	1	1	0	2	1	2	0	0
TC_11889	1808	1388	1008	1505	1893	1041	811	942	635	1098	286	220	168	221	271	832	786	868	667	1414	495	176	148	150	466	176	205	183	164	247
TC_1189	0	0	0	0	0	10	6	8	4	9	8	5	6	2	8	5	10	14	6	5	6	2	5	12	5	5	9	11	7	0
TC_11890	84	27	30	20	48	77	82	70	76	80	149	159	154	144	150	59	74	85	74	93	175	123	146	84	131	179	133	162	161	41
TC_11891	6	2	3	5	8	1	0	1	0	4	0	1	0	0	0	3	2	2	2	5	0	0	0	1	0	0	0	0	0	0
TC_11893	7574	5151	3796	3861	5157	3789	3818	3762	3085	3543	4888	4845	4398	3356	3739	3019	2864	3519	3503	3563	5043	3457	3687	4381	4237	4667	4701	4067	4296	3876
TC_11894	16	17	7	18	51	3	1	5	9	22	1	5	3	0	2	3	6	7	3	4	0	4	0	16	0	0	0	2	0	0
TC_11895	8	10	2	7	7	2	1	0	0	4	0	1	1	0	0	0	2	0	0	5	1	3	0	3	1	1	1	2	1	0
TC_11898	43	28	22	23	38	16	15	22	13	16	11	10	19	17	24	32	22	21	26	26	21	29	22	36	32	30	33	41	24	12
TC_11899	13	6	4	8	2	2	3	1	0	1	1	0	4	1	2	1	2	8	2	2	1	4	1	8	1	0	3	3	3	0
TC_119	45	25	18	18	44	23	14	17	25	20	32	29	36	19	37	8	9	14	17	23	50	35	25	5	41	34	20	35	43	0
TC_1190	44	32	15	24	57	16	14	20	25	42	25	28	34	21	36	18	17	15	22	33	28	33	20	76	35	28	81	94	27	9
TC_11900	6	5	5	8	8	2	1	7	1	1	1	0	2	3	4	5	8	2	1	8	5	3	7	8	2	2	3	1	2	0
TC_11901	10	6	9	11	23	3	6	6	6	8	7	4	4	4	5	3	8	9	5	3	3	5	1	10	5	3	9	3	2	14
TC_11902	7	0	8	0	3	1	1	0	1	0	1	2	0	2	2	2	2	1	1	2	0	1	2	0	1	0	2	1	0	0
TC_11903	186	149	167	198	0	124	56	115	52	1	49	57	43	88	0	107	74	93	84	0	19	32	53	21	4	25	27	31	52	17
TC_11904	16	16	19	16	18	12	6	14	6	1	8	9	12	19	9	11	10	13	9	4	47	56	46	40	12	25	33	31	5	124
TC_11906	3	1	0	5	4	1	1	0	3	1	0	1	2	1	2	1	1	0	1	1	0	1	1	5	2	0	3	2	0	0
TC_11907	170	116	83	73	196	181	228	214	257	260	219	182	185	131	233	196	218	237	207	295	244	190	182	164	243	118	161	178	175	42
TC_11908	1	2	4	4	6	0	1	1	1	0	0	1	2	0	0	1	2	0	0	2	3	8	10	14	4	3	5	3	1	16
TC_11909	3	4	2	8	4	0	0	0	0	0	0	0	0	0	0	0	0	0	0	1	0	0	0	0	0	0	0	0	0	0
TC_11910	20	12	10	20	6	1	1	3	0	0	0	0	0	0	0	2	0	2	0	1	0	0	0	1	1	0	0	0	0	0
TC_11911	253	206	301	309	2	209	83	157	86	0	46	86	82	131	3	165	95	150	111	4	36	32	67	47	13	58	41	38	86	52
TC_11912	15	23	30	24	1	19	8	11	7	0	3	8	11	7	0	11	6	13	16	1	3	3	8	5	0	3	4	5	7	3
TC_11914	10	7	6	23	17	14	9	8	2	13	12	4	5	22	9	7	10	13	9	10	11	2	18	14	12	14	12	19	6	0
TC_11915	57	38	33	44	64	9	12	14	7	23	3	1	3	0	1	7	6	5	5	13	3	1	8	1	0	0	1	4	0	2
TC_11916	9	10	5	6	25	1	2	1	0	0	0	0	1	0	1	0	1	2	1	2	0	0	0	2	3	0	1	1	0	5
TC_11917	0	1	0	0	0	1	0	0	0	0	3	0	1	0	1	0	0	0	0	2	1	3	1	1	0	0	2	0	0	0
TC_11921	25	20	9	26	61	4	9	3	6	5	1	2	1	0	2	0	5	6	5	8	4	2	1	5	3	0	1	0	0	0
TC_11923	1978	1594	1094	1484	2435	1033	1316	1280	1671	1590	1748	1556	1458	1019	1754	1056	1315	1385	1357	1421	1519	1394	1009	1471	1122	903	1134	1139	1010	1849
TC_11926	0	0	0	3	2	0	0	0	0	0	0	0	0	1	0	0	0	1	0	0	0	0	0	0	0	0	0	0	0	0
TC_11931	29	19	9	11	12	0	4	0	0	0	0	0	0	0	0	2	0	0	0	4	0	0	0	0	0	0	1	0	0	0
TC_11933	5	8	2	12	17	2	1	3	1	7	0	1	0	2	0	1	1	0	4	2	0	0	1	4	5	0	5	2	1	0
TC_11935	249	222	240	295	313	198	90	183	100	47	93	126	122	170	95	179	180	135	140	117	586	663	796	821	211	340	406	277	110	1951
TC_11937	1138	1058	1194	1362	1338	848	425	661	469	168	389	595	647	806	496	829	736	616	554	515	2481	2677	3093	2443	823	1387	1573	893	418	8606
TC_1194	1	2	0	0	0	3	1	7	4	3	4	4	1	2	5	3	4	0	5	6	4	2	3	5	1	6	6	5	2	0
TC_11948	16	7	10	1	2	1	0	2	0	4	1	1	2	3	5	3	1	2	3	2	3	1	1	10	2	4	4	2	4	4
TC_11949	28	19	11	22	48	5	5	14	6	16	5	1	3	0	1	4	3	10	12	16	2	2	1	1	2	0	2	2	0	0
TC_1195	0	1	0	0	3	9	5	8	20	18	9	3	2	1	4	8	17	20	26	10	4	2	3	9	3	5	8	9	14	0
TC_11951	576	300	194	217	304	202	187	176	155	237	191	155	166	146	204	183	201	217	204	251	164	185	189	303	207	191	241	282	175	69
TC_11953	197	165	155	134	252	92	97	155	56	70	43	58	49	55	52	124	113	123	81	62	82	52	57	104	71	44	56	50	47	168
TC_11959	0	1	0	1	2	0	0	2	1	0	2	1	5	0	0	0	0	0	3	2	0	1	4	0	0	0	11	4	2	0
TC_11961	7	11	7	3	6	13	12	18	8	10	22	14	16	14	16	11	10	7	19	8	29	13	13	68	24	28	55	62	18	3
TC_11962	100	71	52	76	85	46	37	65	36	42	90	79	80	86	86	65	61	49	55	55	104	74	69	47	78	96	87	82	107	51
TC_11963	61	35	34	51	54	22	7	17	16	30	10	16	6	9	12	16	21	27	5	23	7	8	7	3	11	6	5	4	12	16
TC_11964	2	5	2	3	2	1	0	0	1	1	0	0	0	1	0	0	0	0	2	0	0	0	0	2	0	0	0	1	0	0
TC_11967	26	16	9	23	25	9	4	7	1	9	1	1	1	0	1	3	3	3	2	8	1	1	0	0	0	0	0	0	1	0
TC_11968_sus	970	964	579	854	1274	388	245	316	210	265	82	82	53	49	101	177	275	223	261	287	60	62	98	98	79	29	54	95	95	125
TC_1197	10	27	0	18	3	2	0	11	9	11	26	11	13	13	7	15	6	19	0	10	10	15	15	58	5	6	16	21	9	4
TC_11970	24	17	9	12	23	15	13	24	16	19	11	5	3	4	9	16	18	22	22	24	6	8	1	2	0	3	6	6	9	4
TC_11971	4	3	2	5	9	4	3	3	1	2	0	7	2	3	3	3	0	2	1	2	0	2	5	1	4	0	3	3	2	1
TC_11972	7	7	6	6	4	2	2	3	0	1	1	0	0	0	0	1	0	1	6	2	1	0	0	1	0	1	0	0	0	0
TC_11973	2	2	0	1	6	3	4	2	2	8	6	11	5	1	3	2	8	3	6	10	6	14	13	2	10	11	5	6	1	0
TC_11974	0	3	0	5	3	0	1	0	0	0	0	0	0	0	0	0	0	0	0	0	0	0	1	0	0	0	0	0	0	0
TC_11975	5	1	2	1	0	1	0	0	0	0	0	0	1	1	0	0	0	0	0	0	2	0	0	1	0	0	0	1	0	0
TC_11976	16	10	16	9	14	4	4	6	0	3	3	2	0	3	0	3	6	2	4	4	0	1	6	1	3	1	1	0	4	0
TC_11977	23	8	8	7	8	7	4	5	12	7	2	3	3	4	1	0	16	9	5	14	4	1	7	8	7	3	12	9	2	0
TC_11979	11	5	9	6	9	10	2	8	2	5	5	1	1	6	3	4	11	12	8	8	2	0	3	22	8	3	7	7	4	9
TC_1198	7	4	4	5	7	16	7	11	10	6	9	1	8	10	11	9	14	22	17	7	7	5	11	7	10	1	7	8	3	0
TC_11980	15	9	20	23	21	2	1	6	1	6	1	0	1	3	3	0	3	2	2	7	0	1	1	1	0	0	1	0	1	2
TC_11981	2	4	3	6	3	0	0	2	2	5	0	1	4	0	0	3	0	2	5	4	1	3	2	11	4	2	4	6	3	1
TC_11984	5	7	7	9	9	114	103	139	115	117	39	49	52	41	42	157	154	99	156	148	41	28	36	86	59	34	66	65	30	13
TC_11985	59	43	35	39	35	48	44	27	25	34	7	5	7	7	6	26	17	11	38	38	4	8	9	6	16	5	6	7	11	6
TC_11987	42	30	17	22	34	13	7	16	27	12	27	36	19	19	23	11	9	10	4	13	15	17	13	36	18	18	25	21	21	39
TC_11989	79	81	62	97	97	39	26	47	27	7	29	50	54	57	21	36	49	45	41	27	148	157	155	165	52	88	102	83	30	533
TC_1199	41	25	32	35	33	136	111	162	163	106	519	308	598	382	427	196	189	198	239	165	663	388	361	347	579	724	443	517	525	465
TC_11990	12	16	7	10	12	47	35	44	46	60	41	53	62	33	47	53	42	54	46	56	45	44	52	10	72	36	50	48	39	0
TC_11993	262	234	285	279	318	212	102	159	108	30	119	140	180	212	110	213	212	136	129	126	643	669	902	798	193	371	461	248	111	2028
TC_11994	487	94	534	173	717	563	554	548	483	518	207	241	129	193	237	486	480	578	410	831	355	298	267	204	518	66	64	272	130	54
TC_11995	13	2	4	6	7	4	2	2	3	1	1	0	1	1	0	3	2	4	4	7	0	0	3	6	10	0	1	1	1	0
TC_11996	28	24	11	32	33	7	6	11	2	13	3	7	4	1	4	4	8	12	5	12	0	6	1	4	5	1	5	4	8	1
TC_11997	26	72	349	63	152	0	15	2	4	5	0	0	3	4	7	0	4	2	5	4	0	3	4	1	2	4	3	9	6	24
TC_12	6	2	3	11	3	2	4	2	1	1	1	4	2	3	0	3	3	0	2	0	4	4	8	13	3	5	9	2	0	25
TC_1200	0	1	1	1	4	9	10	6	14	19	7	13	7	13	9	8	10	12	16	15	4	11	7	9	9	12	14	14	16	10
TC_12002	95	75	52	64	125	42	31	37	42	42	32	30	23	20	25	26	35	28	30	52	40	24	28	10	33	20	22	25	31	2
TC_12003	157	99	72	95	126	49	58	49	37	58	24	30	39	18	32	39	63	55	108	88	19	17	28	74	16	6	41	37	14	11
TC_12006	456	247	205	196	319	382	320	331	230	232	481	457	502	571	522	306	439	349	502	349	593	622	570	438	589	626	602	657	559	391
TC_12008	37	18	13	31	36	10	5	8	6	15	0	1	1	0	2	4	3	6	5	3	1	4	0	0	2	0	0	2	3	0
TC_12009	14	32	27	0	34	0	0	0	1	1	2	0	0	0	0	0	0	0	1	2	0	1	0	0	0	0	0	0	0	0
TC_1201	199	127	76	88	186	105	86	82	99	142	82	94	84	77	111	81	88	90	110	115	99	76	58	269	105	70	138	171	118	40
TC_12010	104	73	90	118	246	33	23	25	7	12	6	3	4	7	13	28	47	30	14	58	8	12	23	8	14	3	9	10	12	41
TC_12013	13	12	4	9	9	10	4	9	1	6	5	4	2	11	8	14	5	4	8	8	15	9	6	12	10	5	11	10	8	0
TC_12017	18	11	6	5	6	26	9	17	15	30	20	13	16	17	40	11	10	8	19	14	17	25	17	50	29	24	67	76	40	1
TC_12018	2	0	1	4	3	1	1	1	0	0	0	0	1	2	0	0	1	0	0	0	1	1	1	1	0	0	1	0	0	0
TC_12019	6	2	0	4	6	0	2	6	0	0	2	0	0	2	3	0	5	0	4	1	1	0	1	4	0	0	0	2	4	0
TC_1202	2	1	6	3	2	2	1	4	0	1	3	0	0	1	2	1	1	3	3	5	1	0	0	1	2	0	0	0	0	4
TC_12021	23	11	10	23	28	30	25	30	17	8	30	28	23	70	71	31	54	22	34	21	63	144	80	43	69	44	126	90	80	238
TC_12022	62	53	69	52	0	47	22	44	13	0	22	24	27	34	1	30	25	24	31	4	12	12	21	18	2	3	19	12	19	4
TC_12024	1	5	1	2	9	3	0	3	0	0	2	0	0	1	1	3	0	0	1	1	3	1	0	1	2	0	1	4	1	0
TC_12026	13	21	12	14	41	7	6	4	3	15	1	1	0	0	0	2	2	9	0	10	0	0	0	0	1	1	0	0	0	0
TC_12027	13	9	12	10	14	11	1	2	1	0	0	0	0	1	5	4	2	6	0	3	0	1	1	0	1	0	1	1	0	0
TC_12028	16	11	4	8	12	6	0	0	1	0	0	0	0	0	1	0	0	2	0	5	0	0	0	0	0	0	0	0	0	0
TC_12029	3	2	3	7	13	10	5	3	2	3	1	1	2	5	14	2	6	7	5	8	4	14	3	6	10	4	8	5	12	9
TC_12030	6	2	1	0	3	0	0	1	0	1	1	1	0	1	3	0	1	0	2	2	2	2	1	4	0	2	3	0	2	0
TC_12032	2	0	0	0	0	1	0	0	0	1	1	1	1	0	1	0	1	1	0	1	1	0	0	1	0	0	0	0	0	1
TC_12033	9	6	2	11	25	1	2	1	1	6	2	1	2	0	0	1	3	3	0	7	0	1	0	1	4	1	1	2	0	3
TC_12034	41	46	55	53	63	31	26	26	22	5	19	39	36	48	22	34	27	24	21	24	121	131	138	143	43	62	113	62	29	395
TC_12035	17	17	5	10	23	1	1	0	4	1	0	0	1	0	0	1	0	1	0	11	0	0	0	3	0	0	0	0	0	0
TC_12036	105	0	0	0	0	0	0	0	0	0	0	0	0	0	0	1	0	0	0	0	0	0	0	0	0	0	0	1	0	0
TC_12037	3	0	4	4	4	1	2	6	3	9	0	2	1	1	1	5	1	10	5	1	0	1	2	2	0	2	2	2	2	0
TC_12038	22	25	19	29	22	21	5	13	8	4	10	6	8	12	14	14	23	9	12	10	26	28	44	25	9	31	30	16	5	109
TC_12039	953	719	662	660	956	1197	1248	1450	1693	1422	1756	1577	1483	1204	1552	1317	1447	1550	1813	1619	1779	1271	1190	1193	1582	1337	1407	1322	1474	434
TC_1204	288	271	244	382	313	209	122	219	106	59	109	151	208	228	128	206	198	154	123	126	450	581	674	585	173	306	393	235	136	1719
TC_12043	9	3	2	2	14	2	0	3	0	0	0	1	2	0	1	0	0	0	0	0	0	0	1	0	0	0	1	1	0	0
TC_12046	8	8	4	10	9	8	10	10	9	16	5	1	1	6	3	10	22	13	13	7	5	4	1	0	2	7	4	2	3	3
TC_12049	323	314	362	440	411	296	135	215	156	49	133	169	222	288	148	262	198	160	150	152	577	748	864	564	224	386	496	243	149	2306
TC_12050	38	32	21	30	48	52	61	63	50	65	164	142	160	165	199	64	79	46	103	67	147	163	139	353	181	132	272	327	157	12
TC_12054	29	52	40	29	119	28	6	23	15	10	9	6	5	9	5	12	26	15	8	34	3	5	11	12	6	1	1	6	7	0
TC_12055	5	6	5	6	7	0	4	2	0	3	1	1	1	2	1	6	2	3	2	2	0	0	1	1	0	0	4	2	0	0
TC_1206	680	479	405	383	759	1418	1302	1966	3242	3953	966	1094	1036	872	1192	1566	2257	2300	2776	2927	1418	1285	858	479	1372	633	627	922	1048	69
TC_12060	13	9	4	6	10	6	6	6	5	8	6	5	6	3	3	0	5	6	3	3	6	7	4	0	4	9	2	7	10	10
TC_12061	0	1	0	1	0	0	0	0	0	0	0	0	0	0	0	0	0	0	0	0	0	0	1	0	0	0	0	0	0	0
TC_12062	50	26	12	21	36	33	31	31	24	33	21	23	25	29	45	15	26	24	34	30	26	28	20	122	39	11	51	50	25	21
TC_12065	356	282	201	237	385	306	253	308	272	298	264	258	218	166	220	211	221	336	228	295	328	211	206	102	248	247	208	195	187	33
TC_12066	6	10	55	9	16	1	0	1	0	0	0	1	0	1	1	0	2	1	1	0	1	0	0	0	1	0	1	1	1	3
TC_12067	1251	855	671	707	1007	716	733	751	797	715	908	804	730	663	888	715	597	713	783	697	789	599	700	1478	829	732	864	833	689	1091
TC_12068	26	8	14	18	21	9	7	5	5	5	0	1	1	3	0	3	15	9	5	15	0	2	0	0	0	0	1	1	0	0
TC_12069	80	61	46	61	64	13	5	16	10	11	7	2	9	7	7	3	14	7	6	16	7	1	7	16	2	3	11	6	5	0
TC_1207	4	4	2	0	10	12	9	4	11	8	3	3	3	5	3	5	7	5	9	8	3	6	0	15	8	0	6	4	0	3
TC_12070	20	12	6	13	23	4	2	5	1	12	0	0	1	0	1	2	2	5	3	2	0	0	1	0	1	0	0	0	0	0
TC_12071	4	2	4	1	4	6	3	3	3	0	1	3	0	2	4	0	5	0	0	2	3	1	4	3	6	3	10	5	4	2
TC_12072	30	15	6	14	37	13	3	8	9	8	4	0	2	3	5	2	12	11	4	10	1	0	2	5	0	0	4	2	0	1
TC_12074	58	43	27	49	99	45	33	63	35	14	26	15	11	25	25	45	58	39	38	41	49	19	25	47	38	8	24	35	31	58
TC_12075	37	24	21	43	51	11	5	9	3	20	0	1	0	1	1	3	6	5	6	9	0	1	1	3	3	1	1	3	1	0
TC_12076	6	4	4	0	4	1	1	4	2	0	0	2	2	0	0	2	3	3	3	2	0	2	0	4	0	1	1	3	0	0
TC_12077	1661	1044	886	967	1696	1115	1179	1078	1408	1387	1465	1488	1447	1177	1466	1149	1402	1190	1667	1298	1885	1470	1336	1093	1616	1152	1131	1390	1243	628
TC_12078	33	12	14	8	14	19	8	12	7	13	11	7	7	11	15	5	12	15	4	10	13	24	11	4	15	13	16	16	12	3
TC_1208	20	3	15	7	25	22	17	40	31	39	35	35	37	35	41	15	50	27	39	48	57	34	36	38	62	23	62	67	50	1
TC_12082	261	228	149	176	229	209	139	172	157	228	283	317	303	253	331	132	181	169	202	230	303	273	235	187	329	325	376	355	389	10
TC_12083	16	6	14	23	11	5	1	9	0	3	7	10	3	3	0	1	2	4	4	5	2	1	5	5	3	6	5	7	4	0
TC_12084	3	4	4	4	5	19	8	18	1	24	3	1	3	2	4	28	10	5	5	16	2	0	1	15	7	0	2	1	4	0
TC_12086	134	82	87	76	99	122	98	98	67	76	111	122	137	160	135	140	125	102	147	126	143	130	156	32	200	85	101	117	107	11
TC_12087	5	9	2	4	9	0	0	9	0	2	3	3	2	1	1	3	0	1	1	2	2	3	1	7	0	1	1	4	0	1
TC_12089	1	0	0	2	1	0	0	0	0	0	0	0	0	0	0	1	1	0	1	0	0	0	0	2	0	0	0	0	0	0
TC_12093	97	68	50	67	98	112	83	78	60	70	103	109	86	57	106	65	76	63	56	66	93	76	69	38	100	74	75	58	96	153
TC_12094	12	10	0	6	14	4	15	8	4	9	1	3	3	4	5	7	9	5	8	6	0	1	0	7	5	7	2	1	0	0
TC_12095	200	175	155	203	208	213	165	196	213	161	122	118	104	99	123	123	176	171	194	159	123	99	111	79	162	72	65	109	118	18
TC_12097	2	2	1	2	0	0	0	2	0	1	2	0	0	0	2	1	1	1	0	0	0	2	0	1	0	0	0	0	3	0
TC_12098	1	5	1	7	6	6	1	5	2	3	5	7	1	8	4	0	1	3	1	3	0	2	2	4	8	0	7	2	0	0
TC_12099	35	39	37	40	70	14	6	8	1	16	2	6	2	5	3	7	9	7	12	11	15	9	8	34	13	2	9	27	5	2
TC_121	12	8	6	10	4	20	14	11	9	20	10	5	7	16	17	6	14	24	9	15	11	15	20	4	13	8	15	27	17	0
TC_1210	1	0	0	0	1	1	1	0	2	2	0	4	4	5	6	1	4	4	5	6	1	0	2	2	3	2	3	5	0	0
TC_12101	7435	5453	13030	14578	10424	1513	869	5455	1329	5785	630	1474	394	680	286	1304	885	1691	1367	2782	240	544	342	356	361	159	278	1888	132	63
TC_12104	136	125	61	98	172	19	29	36	29	26	16	11	27	11	18	23	32	31	29	22	17	14	20	25	12	13	28	18	14	34
TC_12105	5	8	2	2	12	6	4	12	6	14	7	5	3	10	9	3	9	6	8	6	11	7	15	12	7	10	13	11	2	0
TC_12106	303	262	159	265	465	305	290	254	350	390	230	216	201	152	261	218	266	291	288	330	159	141	137	184	226	118	152	144	151	133
TC_12108	766	583	500	579	841	360	290	351	314	385	235	238	214	265	272	326	349	384	353	409	238	217	201	186	294	177	257	217	221	58
TC_1211	1	2	0	2	1	1	1	1	1	1	1	2	1	5	10	1	1	3	3	1	2	0	1	11	2	0	6	10	0	0
TC_12110	540	305	219	228	581	1356	1255	1175	1028	1655	346	342	174	64	177	784	653	1169	561	1389	221	94	204	115	452	28	78	186	236	2
TC_12111	129	128	91	109	153	384	377	419	337	381	444	358	407	372	480	321	435	441	465	441	500	380	391	179	519	289	317	333	326	86
TC_12113	711	651	417	387	406	838	630	794	944	705	1919	1684	1362	1165	1270	557	525	971	919	546	1816	412	1534	1516	1566	2516	1592	1456	2541	1259
TC_12114	130	98	84	75	194	61	31	41	47	74	98	99	80	65	116	42	54	53	27	67	105	82	88	44	88	91	130	112	130	12
TC_12119	15	14	8	18	35	12	3	21	9	5	6	4	2	10	12	26	7	12	7	10	5	14	6	10	14	5	12	8	13	22
TC_1212	73	56	34	58	79	66	53	50	42	39	86	82	82	101	113	56	59	66	79	56	97	66	108	359	80	85	161	157	99	116
TC_12120	15	8	7	4	14	13	4	10	0	10	1	1	0	0	4	5	6	8	8	3	4	5	5	5	5	2	2	3	3	8
TC_12121	286	221	212	193	258	99	91	92	77	107	146	169	158	159	152	106	77	92	83	99	166	123	124	208	142	158	205	208	147	83
TC_12122	62	53	16	46	62	15	10	10	4	15	3	4	3	3	3	11	8	7	5	17	0	1	6	1	3	0	3	4	2	0
TC_12123	27	10	18	10	41	8	4	9	5	11	2	3	1	4	0	13	13	15	12	19	3	4	2	8	0	0	7	1	1	0
TC_12126	40	40	59	23	49	29	14	16	12	16	25	23	15	19	22	15	20	10	26	13	23	20	16	16	24	16	31	21	21	7
TC_12127	4	5	4	3	4	13	5	12	4	8	6	6	1	6	8	3	6	3	6	10	4	8	0	2	8	7	5	10	7	8
TC_12128	228	127	103	97	189	69	38	75	36	60	44	38	33	62	39	57	40	60	58	102	66	53	41	32	63	53	67	61	45	0
TC_12129	39	29	11	22	88	5	7	15	10	34	6	2	1	1	2	5	17	12	15	8	5	4	3	4	3	0	1	4	0	5
TC_1213	13	19	4	9	23	123	131	157	98	111	110	77	73	77	95	114	145	124	173	118	94	57	62	372	139	84	131	300	110	75
TC_12131	32	147	104	160	92	159	53	113	52	13	51	74	49	91	58	103	28	61	20	32	56	42	86	48	60	92	71	53	78	152
TC_12135	41	16	19	11	24	10	18	15	23	19	11	12	6	9	13	12	20	18	7	26	6	9	3	1	15	4	3	7	13	0
TC_12137	7	4	3	3	6	0	0	0	0	2	0	0	0	0	0	0	2	0	0	0	0	0	0	2	0	0	0	0	0	0
TC_12138	8	4	3	5	9	2	4	5	6	8	6	4	4	6	6	6	4	7	9	0	8	3	7	24	6	7	15	11	10	7
TC_12139	23	17	18	21	34	5	6	9	0	3	3	4	5	9	9	8	9	7	5	5	1	7	5	6	0	11	3	7	3	12
TC_1214	435	418	405	453	501	301	174	280	188	60	147	220	308	297	184	302	270	186	193	170	771	845	1017	796	308	446	583	329	147	2711
TC_12140	39	26	23	18	20	17	10	11	14	17	5	4	4	13	8	6	15	12	6	19	8	4	3	5	13	1	3	5	7	3
TC_12144	338	214	163	129	334	436	417	494	786	805	362	432	343	271	395	350	491	577	534	676	386	290	198	119	318	195	211	255	280	3
TC_12145	193	172	115	134	269	49	30	39	36	75	46	44	53	35	49	21	40	44	33	68	45	49	28	38	32	36	43	32	60	12
TC_12147	9	4	0	6	8	1	2	0	0	0	1	0	0	1	6	2	3	0	1	0	1	0	0	1	0	2	3	1	1	3
TC_1215	157	146	89	104	118	156	118	158	114	133	120	96	131	141	168	147	121	161	126	191	124	104	117	115	180	107	183	159	131	26
TC_12155	19	5	2	13	15	8	8	4	11	5	8	3	8	2	6	8	7	7	10	17	9	5	9	0	2	1	2	2	3	2
TC_12156	9	6	5	9	15	3	7	3	0	1	1	0	3	4	0	0	3	5	1	2	0	0	2	1	5	0	0	1	1	0
TC_12158	402	450	320	397	500	172	164	184	176	205	95	78	95	78	73	187	163	187	180	212	52	78	69	76	81	61	93	90	69	52
TC_1216	20	14	12	16	33	43	42	62	59	59	147	172	117	101	158	59	47	86	85	72	153	110	102	54	126	153	110	122	116	10
TC_12161	17	8	8	7	9	4	6	2	3	3	12	4	2	2	5	2	1	3	7	2	3	7	5	0	6	6	3	2	8	0
TC_12162	41	55	56	47	48	48	12	23	22	6	16	33	38	36	21	34	40	13	15	16	59	92	94	190	31	42	101	61	13	265
TC_12164	23	14	4	9	31	4	3	0	4	4	0	5	0	1	1	3	1	3	5	3	1	2	2	2	2	0	0	3	1	0
TC_12166	86	56	24	35	74	19	13	21	6	13	10	19	11	14	12	15	28	15	22	19	5	12	7	12	8	8	11	14	7	4
TC_12167	23	16	14	21	27	16	0	7	1	10	3	3	0	0	0	4	5	8	5	9	1	0	1	3	0	0	0	1	3	0
TC_12168	395	312	228	220	414	568	504	615	604	662	415	384	374	358	478	529	618	684	768	686	509	384	369	242	618	275	324	412	416	53
TC_12169	983	726	558	629	868	459	371	408	544	436	616	509	456	321	516	315	397	446	447	355	550	388	343	389	465	361	362	402	391	213
TC_1217	336	261	294	365	360	231	106	201	158	51	136	152	173	250	149	244	186	187	144	125	596	678	906	413	245	381	370	196	142	2118
TC_12170	3	6	19	4	6	5	0	0	6	1	0	1	1	2	0	1	1	1	1	3	0	1	2	2	0	0	1	0	2	0
TC_12171	192	160	92	129	172	521	521	534	632	668	562	467	500	394	537	483	572	627	733	560	545	463	371	320	478	413	398	438	484	47
TC_12172	111	105	118	123	156	58	29	60	27	36	40	66	42	56	62	33	36	33	35	33	35	44	57	51	50	14	48	26	39	7
TC_12173	6	9	4	7	8	0	4	3	2	1	3	0	1	2	1	3	7	2	5	3	1	3	6	1	0	0	1	6	0	0
TC_12176	151	113	92	125	164	62	65	44	42	28	13	6	19	26	12	45	70	36	56	35	28	31	16	0	18	11	6	9	19	24
TC_12177	87	55	32	88	94	22	14	17	9	13	18	6	6	15	9	14	24	15	21	14	18	10	7	17	12	3	9	10	16	89
TC_12179	184	105	73	106	336	3947	2680	4670	6525	7630	719	742	423	543	725	3863	3776	4679	4891	5366	799	519	787	575	1071	606	484	1108	595	18
TC_1218	391	201	220	180	266	542	581	621	572	499	1373	1137	1231	1062	1097	649	551	527	592	583	1125	967	963	1482	1195	1706	1960	1867	1644	1577
TC_12183	20	5	2	8	50	1	3	1	0	1	0	0	0	1	2	1	1	1	2	1	1	0	1	0	0	1	0	0	1	0
TC_12184_sus	8	10	4	16	48	6	9	10	7	8	9	4	1	3	7	5	2	12	5	5	3	1	2	33	7	2	4	7	5	37
TC_12186	0	1	0	0	0	0	0	0	0	0	0	0	0	0	0	0	0	0	0	0	0	0	0	2	0	0	0	0	0	0
TC_12187	8	0	1	0	5	2	6	1	5	3	3	3	1	0	6	3	1	5	3	2	1	2	3	0	0	0	0	0	0	0
TC_12191	13	9	7	8	7	4	0	2	1	2	2	0	2	0	3	6	0	0	2	2	0	0	0	5	3	3	0	1	2	2
TC_12192	1	2	1	0	0	0	0	0	0	0	0	1	1	0	0	1	0	0	0	0	1	1	0	0	0	0	0	0	0	0
TC_12195	3	3	8	2	8	3	3	1	4	2	5	3	3	1	2	0	0	4	0	4	1	3	1	2	5	1	4	5	3	4
TC_12197	4	1	3	2	3	2	2	0	0	0	2	0	1	2	0	2	3	1	5	0	1	1	2	0	1	0	2	0	1	1
TC_12198	476	291	265	341	466	173	190	165	249	249	227	208	193	96	188	122	123	186	159	221	174	132	105	178	187	158	168	167	253	211
TC_12199	0	4	2	4	9	1	2	0	2	4	3	3	0	1	5	1	2	2	6	2	2	10	3	2	4	1	7	3	3	3
TC_12201	97	188	187	73	0	17	41	23	67	1	47	216	225	131	56	103	34	60	69	163	43	64	90	113	190	187	63	220	26	0
TC_12204	2	1	1	9	5	0	4	6	0	2	4	3	1	3	1	3	1	1	1	2	0	0	2	1	1	2	6	7	0	0
TC_12205	148	107	75	74	155	19	4	5	5	12	6	5	3	1	4	4	8	8	7	16	4	4	2	4	5	7	2	1	2	0
TC_12207	5	3	9	6	8	3	7	2	0	3	7	7	5	5	7	3	2	0	4	3	8	8	11	5	9	10	9	12	11	0
TC_12209	10	4	2	3	18	1	1	1	0	3	0	1	2	0	2	0	0	0	0	4	1	0	0	0	4	2	2	2	0	0
TC_12210	22	11	16	12	21	7	8	9	6	8	9	8	15	14	15	3	9	9	7	4	11	5	16	23	11	10	18	19	13	7
TC_12212	0	4	0	0	1	0	1	7	1	1	0	0	0	3	1	4	2	0	5	0	3	2	1	3	1	1	2	1	0	0
TC_12215	9	2	3	11	16	8	3	2	1	18	3	2	2	1	7	4	4	3	2	8	1	3	9	3	3	2	3	1	2	2
TC_12217	10	6	5	2	4	2	2	2	1	1	1	3	0	0	1	2	1	4	1	1	2	0	0	8	3	0	4	4	1	1
TC_12219	74	47	52	78	78	50	17	34	17	7	17	33	45	44	20	56	45	37	20	38	139	165	160	186	41	71	110	49	26	428
TC_1222	11	7	13	4	7	51	6	36	33	30	29	39	53	52	53	53	121	120	102	150	6	45	51	29	43	9	10	38	67	18
TC_12220	153	150	252	183	358	142	107	154	112	107	82	98	95	110	142	192	96	148	57	171	108	63	116	72	203	68	79	103	96	154
TC_12221	0	0	0	5	0	0	0	0	0	1	1	0	1	1	2	0	0	0	0	0	2	0	0	0	1	0	0	1	0	1
TC_12222	4	0	3	3	11	1	2	2	1	0	0	0	0	0	0	2	2	3	2	3	0	1	0	0	1	0	0	0	0	0
TC_12224	5	2	5	0	3	0	0	0	1	1	0	0	0	0	0	0	1	0	0	1	0	0	3	0	0	0	1	0	0	2
TC_12225	276	196	183	254	384	339	316	225	291	435	81	92	75	35	59	189	293	396	154	457	21	95	69	28	178	15	39	55	49	2
TC_12226	15	12	16	22	28	22	25	16	8	15	6	23	10	13	14	16	23	14	21	25	10	11	12	7	18	1	2	7	5	0
TC_12227	3	2	3	1	1	0	1	1	0	1	2	0	0	2	4	3	0	0	2	1	2	1	2	5	0	0	1	3	2	0
TC_12228	4158	3150	1450	2421	4189	6196	5159	4829	4859	7437	671	572	438	296	406	3073	3656	4702	3889	6308	532	414	708	313	1171	212	221	607	1101	98
TC_12229	1931	1214	1062	922	1513	612	601	639	520	641	1199	1244	1148	1169	1236	628	591	706	586	671	1505	1344	1217	789	1180	1766	1705	1746	1702	265
TC_1223	1	1	1	0	3	9	10	23	32	29	14	16	13	12	17	10	31	38	56	10	21	13	16	7	20	10	6	34	12	0
TC_12230	23	7	7	7	7	8	4	3	1	6	1	0	3	2	5	4	1	3	0	2	2	1	3	7	7	1	12	9	4	0
TC_12231	25	14	9	17	10	0	4	1	7	1	9	4	4	5	4	0	3	4	4	2	5	2	4	18	3	2	7	7	4	8
TC_12232	3225	2624	1943	2017	2486	1268	899	1000	734	950	1653	1468	1416	1274	1232	998	806	873	909	915	1372	1079	1179	1446	1416	1832	1813	1797	1694	1411
TC_12233	91	0	0	0	0	0	0	0	0	0	0	0	0	0	0	0	0	0	0	0	0	0	0	0	0	0	0	0	0	0
TC_12236	546	455	534	563	7	380	177	322	155	1	137	161	148	267	4	269	223	297	243	9	84	96	134	119	10	90	108	91	163	82
TC_12238	13	8	4	17	19	7	5	11	5	5	3	6	3	5	3	10	8	7	4	5	11	3	5	17	9	3	1	16	6	26
TC_12239	10	11	4	10	2	3	3	7	0	1	3	1	0	2	0	1	3	4	5	7	0	2	0	5	4	2	3	8	3	6
TC_1224	93	67	79	66	114	31	23	39	17	32	38	35	53	54	61	31	31	34	24	22	44	28	37	19	36	27	56	41	51	6
TC_12242	409	327	320	313	356	407	322	445	315	463	359	393	458	612	567	482	425	468	421	503	443	430	509	338	628	340	495	474	401	49
TC_12244	20	3	5	13	17	17	14	17	11	16	8	15	13	12	16	6	18	16	21	21	14	10	7	39	18	9	17	12	5	6
TC_12245	0	0	0	0	0	0	1	0	0	0	0	0	2	1	0	0	0	1	0	0	0	1	0	0	0	0	0	0	0	0
TC_12246	313	246	338	329	1	194	108	171	95	2	80	104	98	176	3	182	145	182	133	5	52	55	80	52	9	63	57	43	102	47
TC_12247	10	13	4	1	24	6	3	5	0	2	2	0	1	0	3	5	6	0	1	13	2	3	1	4	4	0	1	3	1	5
TC_12249	6	2	1	0	0	2	1	1	2	0	0	1	0	0	1	0	0	1	2	2	2	0	0	1	0	4	0	0	0	1
TC_1225	157	126	107	80	193	2033	1770	2140	3483	3432	1778	1710	1940	1471	1855	2065	2638	2532	3273	2918	1827	1614	1480	646	2051	1476	1502	1785	1630	60
TC_12250	74	42	71	45	92	48	16	29	2	9	6	6	5	9	5	21	17	20	9	57	5	10	21	4	36	1	2	18	28	7
TC_12252	114	131	75	73	180	74	72	88	89	102	64	76	75	55	56	48	53	72	75	88	66	67	66	37	68	55	43	47	47	9
TC_12253	2	0	4	2	2	1	1	1	0	1	2	0	1	0	1	2	1	1	5	0	0	1	0	4	0	0	0	4	2	0
TC_12254	117	61	41	76	60	119	49	134	18	15	38	16	10	65	7	101	91	44	85	15	43	25	31	161	24	4	28	37	21	71
TC_12255	622	495	406	424	772	684	649	846	785	804	902	832	856	833	876	594	837	863	836	860	1135	710	705	601	1105	786	843	1019	961	434
TC_12256	966	759	535	575	1073	222	238	219	304	400	267	243	208	228	326	245	246	280	298	383	353	273	153	170	326	202	278	261	274	147
TC_12257	1	0	0	0	3	6	6	4	2	10	0	0	0	1	0	5	2	9	2	6	3	0	0	0	1	1	0	2	3	0
TC_12258	49	25	29	18	50	20	12	15	27	20	7	7	12	20	30	21	17	22	19	33	13	18	15	8	27	8	14	14	13	1
TC_12260_sus	1525	1252	702	1163	1781	496	284	252	240	240	162	124	117	127	134	196	266	241	200	289	154	108	136	150	120	128	111	176	182	206
TC_12261	43	33	21	40	57	47	45	48	90	65	37	38	27	22	33	40	47	73	47	58	32	27	20	10	35	14	17	12	27	2
TC_12263	3122	2324	1687	1806	3267	1112	1012	1149	1313	1513	1322	1500	1314	1298	1411	1061	1198	1455	1237	1579	1753	1437	1296	682	1728	1972	1868	2164	2012	79
TC_12264	1415	1268	1536	1798	1704	1053	566	921	605	188	475	717	868	1018	584	1004	862	760	730	664	2824	3032	3826	2404	897	1720	1800	1045	590	9337
TC_12265	0	1	0	0	0	0	0	0	0	2	0	0	0	0	0	0	0	0	1	0	0	0	0	0	0	0	0	1	0	0
TC_12266	0	0	0	0	0	0	0	0	0	0	0	0	0	0	0	0	0	0	0	0	0	0	0	0	0	0	0	0	0	0
TC_12267	100	68	61	75	102	13	13	16	6	18	12	9	14	8	18	17	12	9	3	35	16	15	13	6	18	8	13	12	13	5
TC_12268	121	63	65	84	184	51	17	39	33	35	32	19	25	31	36	42	54	52	49	68	32	54	26	36	68	36	54	38	35	130
TC_12269	119	79	47	41	104	41	27	55	30	48	11	16	12	14	16	36	63	44	34	58	8	6	14	4	12	6	5	8	7	2
TC_1227	25	22	24	12	34	58	54	100	167	114	124	155	130	95	134	59	99	127	102	114	134	129	85	43	116	107	78	102	155	0
TC_12270	59	32	50	29	71	43	43	42	36	34	10	26	13	9	13	50	42	51	49	44	17	15	9	8	14	14	13	8	12	13
TC_12272	41	52	45	40	44	14	12	15	8	10	9	9	7	6	6	10	7	20	10	9	6	12	3	3	16	6	6	8	8	10
TC_12273	27	9	13	21	21	10	14	8	5	8	5	4	5	7	11	4	25	7	6	14	14	13	16	5	17	9	11	7	6	8
TC_12274	519	480	460	577	542	363	195	285	194	65	185	237	258	366	218	344	341	220	222	229	1191	1226	1520	1398	386	726	819	457	184	3792
TC_12275	13	16	9	3	8	0	1	3	1	3	1	0	5	0	1	1	0	1	3	1	2	2	0	5	0	0	7	2	4	0
TC_12276	49	50	45	55	71	44	24	22	12	5	16	23	28	36	22	41	34	28	24	22	163	124	189	130	39	77	77	50	16	406
TC_12277	390	234	239	236	552	185	150	121	80	80	79	99	106	190	212	140	221	143	138	193	191	357	269	203	259	192	336	208	237	1038
TC_12278	24	6	14	7	8	11	8	5	8	11	2	2	4	0	2	5	7	5	4	12	1	2	1	3	2	0	0	0	0	0
TC_1228	19	10	5	8	11	41	33	44	58	54	61	100	99	57	69	32	57	64	62	60	64	42	59	8	51	38	34	33	59	1
TC_12280	7890	8960	8060	15865	12213	2422	1514	1459	864	1326	435	847	395	233	222	1022	1271	1400	1922	1111	224	347	483	231	705	119	244	326	261	182
TC_12281	127	73	78	72	113	44	23	20	13	25	10	21	14	14	8	25	12	18	11	34	13	15	18	9	10	8	8	10	15	1
TC_12283_sus	115	128	76	102	188	83	75	93	103	78	45	23	35	21	30	58	56	87	72	76	26	19	26	35	35	12	20	25	21	20
TC_12284	55	38	48	40	60	31	18	37	14	4	15	17	24	43	20	17	31	15	19	18	89	78	105	54	33	42	48	34	18	291
TC_12285	361	257	195	221	340	170	156	164	184	209	44	52	34	32	55	123	140	205	120	205	24	32	45	47	46	15	29	15	29	49
TC_12286	41	38	22	21	30	7	16	12	15	9	8	15	9	14	19	8	15	8	11	11	10	15	14	6	15	11	13	12	16	5
TC_12288	161	114	113	118	134	176	120	128	138	129	194	185	159	152	163	133	133	172	151	197	199	174	158	128	250	193	187	181	179	31
TC_12289	12	17	17	9	10	5	7	13	5	8	3	7	9	10	3	4	10	6	5	4	17	26	33	26	4	10	25	8	2	107
TC_1229	3	1	7	3	6	11	14	12	14	11	11	3	9	13	17	16	13	10	22	15	13	10	10	8	11	6	11	12	7	1
TC_12290	45	24	12	19	28	18	11	13	6	17	10	6	10	12	7	12	18	9	12	33	9	6	11	5	2	4	7	11	3	8
TC_12291	2	6	5	7	2	15	9	12	13	8	3	1	1	1	1	13	8	9	9	16	1	0	0	3	1	2	2	1	0	0
TC_12298	2	182	6	31	13	21	0	3	5	5	2	1	14	3	4	4	4	5	2	2	8	4	5	11	1	2	2	7	3	6
TC_1230	43	18	11	7	37	77	64	114	147	129	136	217	175	116	152	63	147	107	109	89	179	173	95	23	128	152	106	149	189	1
TC_12300	522	389	401	471	549	425	274	382	265	417	25	95	19	33	23	243	198	288	230	434	33	14	71	18	109	14	19	58	90	25
TC_12302	2	7	2	1	8	2	0	0	0	1	0	0	1	0	1	4	2	0	2	2	0	1	0	5	0	0	0	0	0	1
TC_12304	0	46	0	5	4	7	0	1	0	0	0	0	5	0	0	0	0	0	0	0	0	0	0	0	0	0	0	0	0	0
TC_12306	2	1	3	6	2	0	3	1	2	5	2	4	0	0	1	0	0	2	2	1	0	0	1	3	2	2	1	5	2	0
TC_12307	0	0	1	0	0	1	0	2	0	0	0	1	1	0	0	0	4	0	2	0	1	1	0	0	1	1	0	0	1	0
TC_1231	0	0	0	0	0	0	0	0	0	0	0	0	0	0	0	0	1	0	0	0	0	0	0	0	0	0	0	0	0	0
TC_12310	5	138	1	28	8	16	0	0	1	0	2	0	10	0	0	0	2	0	0	0	0	0	0	0	0	0	0	1	0	0
TC_12312	4	2	1	3	1	8	10	3	2	5	6	8	7	10	10	6	7	6	7	11	6	24	11	8	8	8	6	7	7	7
TC_12314	5	4	1	2	3	1	2	2	0	2	0	5	2	2	0	3	3	2	0	1	6	8	5	15	5	3	5	2	0	19
TC_12315	39	32	42	29	29	14	8	21	15	4	16	7	14	16	10	34	12	7	8	14	54	45	63	61	7	34	47	29	12	182
TC_12318	39	68	71	63	64	41	46	35	32	39	9	19	7	3	7	23	22	41	20	41	6	7	14	6	6	4	8	8	18	16
TC_1232	262	261	297	388	383	230	103	159	127	34	102	130	163	191	126	210	166	145	179	131	639	753	863	286	213	347	362	221	133	2211
TC_12321	2	0	0	3	3	5	0	1	2	2	2	0	0	4	0	0	3	1	4	6	1	1	6	2	1	1	2	7	2	6
TC_12322	5	3	0	1	5	0	1	0	0	1	0	0	0	0	0	0	0	0	0	1	0	0	0	0	1	0	0	0	0	2
TC_12324	55	52	88	32	64	33	10	51	23	23	6	13	9	3	12	14	11	32	21	36	9	4	9	9	14	4	1	3	5	4
TC_12326	2	0	0	0	0	0	0	0	0	0	0	1	1	0	0	0	0	0	2	1	0	0	0	0	0	0	0	0	0	0
TC_1233	0	0	0	1	0	0	0	0	0	0	0	0	0	0	0	0	0	0	0	0	0	0	0	0	0	0	0	2	0	0
TC_12330	1	0	0	3	0	0	4	3	6	5	0	1	1	2	2	1	10	7	5	4	1	2	0	1	0	1	2	2	0	4
TC_12331	120	96	131	116	0	101	30	66	28	0	24	27	27	49	1	62	64	45	56	0	13	23	32	20	4	9	36	22	42	15
TC_12333	16	9	19	14	29	18	15	12	9	10	7	8	10	21	25	8	21	15	10	19	15	25	28	5	29	15	26	17	24	17
TC_12338	5	3	2	1	2	1	0	2	1	2	0	0	0	0	1	0	6	4	3	0	1	3	2	1	0	0	1	1	0	5
TC_12340	7	322	0	17	20	24	0	3	1	0	1	0	18	1	1	1	1	0	0	2	0	4	0	2	0	0	0	1	0	1
TC_12341	0	0	0	2	0	0	0	0	0	0	0	1	0	0	0	0	0	1	1	1	0	1	1	0	0	0	0	0	0	0
TC_12342	10	6	7	5	14	8	4	0	3	5	1	1	3	5	4	2	4	2	1	5	1	0	1	3	1	0	1	4	0	0
TC_12345	2	3	1	3	5	0	1	0	0	0	0	1	1	0	1	0	0	1	1	0	0	0	0	0	1	0	0	0	0	0
TC_12346	2	198	8	34	10	15	1	2	1	0	3	0	9	3	1	3	1	1	3	6	8	7	10	9	0	14	11	6	1	31
TC_1235	10	7	5	4	22	7	4	8	26	16	16	22	17	16	16	7	24	13	14	10	13	11	13	0	19	9	9	8	21	1
TC_12350	50	45	42	47	43	32	12	31	18	6	15	24	47	43	14	32	38	19	15	25	74	88	109	165	21	56	101	50	14	330
TC_12352	13	8	14	8	30	15	14	12	12	18	22	19	13	25	32	6	17	19	23	16	22	19	17	6	25	12	12	8	3	10
TC_12355	5	387	2	38	9	32	1	0	0	0	1	0	31	0	1	0	0	1	0	2	0	0	0	1	0	0	0	0	0	1
TC_12356	3	10	4	4	2	5	2	1	2	0	0	1	5	1	1	1	2	1	0	1	3	8	11	8	2	1	1	0	1	22
TC_12357	2	5	2	0	2	0	2	2	2	0	0	0	0	0	0	0	2	0	0	0	3	0	0	0	0	0	0	0	0	0
TC_12359	9	6	7	5	14	4	9	2	3	3	2	10	1	7	4	3	7	7	2	7	3	11	2	4	4	3	5	3	5	14
TC_1236	224	235	164	208	365	598	732	704	1113	1014	753	685	624	459	664	562	804	936	967	832	728	580	431	515	677	491	476	519	523	265
TC_12364	222	203	111	173	237	540	539	558	597	568	279	256	220	192	236	355	460	528	624	647	293	192	224	218	363	137	134	241	218	95
TC_12366	236	218	222	272	3	189	75	126	72	1	41	57	89	128	0	132	105	93	93	3	36	37	66	66	6	31	68	62	91	57
TC_1237	0	1	0	0	1	1	0	0	0	0	1	1	0	0	0	0	1	0	0	1	0	1	0	0	0	0	3	0	0	3
TC_12370	0	65	0	15	3	7	0	0	0	0	0	0	6	0	1	0	0	0	0	0	0	0	0	0	0	0	0	0	0	2
TC_12372	6	4	3	4	10	6	0	1	2	3	1	1	0	0	0	0	1	2	0	2	0	0	0	0	0	1	0	0	0	0
TC_12373	0	28	1	0	5	1	4	1	1	0	1	0	1	0	1	2	0	0	1	0	1	1	0	0	0	0	3	3	0	0
TC_12375	0	116	2	23	3	16	0	0	1	0	0	0	8	0	1	0	0	0	0	1	1	0	0	0	0	0	4	0	0	1
TC_12377	3	7	5	7	4	1	5	1	7	1	0	2	1	1	3	1	5	0	2	1	7	9	16	38	1	4	8	5	1	12
TC_1238	0	1	0	0	0	0	0	0	0	0	0	1	1	0	0	0	0	2	0	0	0	0	0	0	0	0	0	0	0	0
TC_12380	5	2	20	1	0	11	0	0	2	0	0	2	0	1	2	2	1	0	0	0	0	1	0	0	0	0	4	0	1	1
TC_12382	2	2	13	1	2	3	1	1	4	1	2	1	1	3	2	2	8	4	1	4	1	1	2	4	2	1	1	0	1	5
TC_12383	0	0	32	0	0	0	0	1	0	0	0	0	0	0	0	0	0	0	0	0	1	0	0	0	1	0	1	0	0	0
TC_12384	1	0	15	5	2	0	1	0	1	1	0	3	0	3	0	1	1	0	2	3	0	2	2	6	4	1	1	2	1	2
TC_12387	2	1	1	1	0	0	1	2	1	1	2	2	1	1	1	0	1	1	0	0	0	3	1	1	3	4	1	3	2	6
TC_12389	3	6	5	8	3	5	7	1	9	8	7	3	4	5	2	10	4	6	4	4	3	4	6	11	4	3	2	1	10	3
TC_12392	0	156	0	10	7	12	0	1	0	0	0	0	8	0	1	0	0	1	0	0	0	1	0	2	0	0	1	0	0	4
TC_12395	93	58	76	61	99	53	22	30	22	37	10	27	21	15	14	32	36	42	26	40	16	16	17	20	17	10	14	12	8	9
TC_12396	32	33	48	30	0	38	18	27	10	1	2	10	15	29	0	31	17	31	18	1	5	5	14	4	3	13	7	9	10	7
TC_12398	0	0	0	1	0	0	0	0	0	1	0	2	0	1	0	0	1	0	2	2	0	0	0	3	2	1	0	1	1	1
TC_12399	0	4	0	1	0	0	0	0	0	0	0	0	1	0	0	0	1	0	1	0	0	0	0	0	0	0	0	0	0	0
TC_1240	3	7	7	9	4	10	0	9	4	4	4	5	5	7	4	8	7	4	1	4	13	13	11	17	3	10	26	13	1	55
TC_12400	7	306	2	50	8	35	0	3	0	0	0	0	21	1	1	3	0	2	0	1	0	0	0	2	0	0	0	0	0	7
TC_12401	8	7	5	8	5	0	2	0	4	4	1	2	3	6	5	3	5	7	2	4	10	4	5	2	13	5	3	5	12	1
TC_12404	89	112	91	86	76	194	59	89	42	60	31	39	34	16	26	73	41	83	37	87	22	18	20	26	46	49	45	26	46	37
TC_12405	6	4	7	6	12	1	7	4	6	1	2	1	0	4	6	4	1	5	5	1	0	4	0	2	2	0	1	0	1	5
TC_12407	57	50	63	79	0	50	19	41	9	0	21	14	21	35	3	32	27	30	25	0	9	9	17	19	3	12	14	20	15	11
TC_12408	5	14	8	5	11	4	3	2	5	1	4	7	8	8	2	5	8	5	3	1	9	18	27	15	5	14	15	7	3	66
TC_1241	3	5	5	1	2	4	2	4	1	3	4	5	8	0	1	3	3	3	1	6	2	2	3	0	3	4	3	5	3	0
TC_12411	34	19	18	18	35	28	16	26	7	20	6	12	4	5	8	18	9	12	20	37	8	12	11	5	19	2	13	17	26	3
TC_12412	15	14	16	16	15	18	11	22	3	7	9	6	10	31	26	15	21	16	10	10	20	52	35	10	19	15	23	13	24	14
TC_12413	1	62	5	4	2	1	2	2	1	2	0	2	1	0	1	6	1	4	0	0	2	0	5	4	0	1	2	2	2	5
TC_12414	5	191	2	29	2	18	1	2	0	2	0	1	15	1	0	3	3	2	1	1	1	2	2	2	0	3	1	0	0	1
TC_12416	2	257	0	45	8	13	0	0	0	2	0	0	12	1	1	0	0	0	1	0	1	0	2	0	0	0	0	0	0	0
TC_12418	0	0	0	0	0	0	0	0	0	0	0	0	0	0	0	0	0	0	0	0	0	0	0	0	0	0	0	0	0	0
TC_12419	2	144	5	36	6	24	2	0	0	1	0	3	19	0	0	3	1	5	2	1	0	1	3	2	0	0	0	0	1	10
TC_12420	44	24	18	29	36	49	39	41	31	51	42	50	50	66	46	49	68	49	55	44	55	63	59	15	71	47	44	32	51	13
TC_12422	28	18	21	22	13	17	10	17	8	4	13	11	10	14	11	17	17	11	11	10	36	40	47	27	10	24	34	22	11	156
TC_12430	273	180	225	217	229	213	83	139	48	74	266	241	234	309	353	170	110	120	136	116	246	206	242	469	375	295	376	373	333	214
TC_12437	16	7	4	5	19	13	2	14	7	6	8	5	6	9	10	5	6	10	10	21	9	12	11	11	10	2	15	9	17	48
TC_12438	9	1	1	1	3	2	1	2	0	2	0	0	0	1	0	3	1	2	0	2	1	0	0	1	0	0	0	1	3	0
TC_12439	16	2	4	3	7	2	0	4	1	1	2	2	2	2	1	3	1	4	1	1	5	3	2	9	2	4	3	2	3	3
TC_12441	1	0	0	0	2	0	0	0	0	0	1	0	2	0	1	1	0	0	1	0	0	0	0	0	1	1	0	0	0	0
TC_12442	4	302	6	28	8	31	0	1	0	1	2	1	27	1	2	0	1	0	0	0	1	1	0	2	0	1	0	2	0	2
TC_12443	121	100	119	112	66	241	52	297	72	204	131	141	204	122	139	125	119	139	80	450	274	62	73	126	104	95	263	168	33	29
TC_12444	1	281	1	32	7	23	1	3	1	0	0	0	18	0	0	4	1	0	0	0	0	3	3	2	0	1	3	0	1	1
TC_12446	49	40	49	75	0	51	23	35	17	0	14	21	27	29	0	21	30	26	32	0	13	13	11	11	2	13	6	12	18	7
TC_12448	3	16	3	1	2	4	4	1	1	0	1	1	0	0	0	0	0	3	2	0	0	0	3	4	0	0	1	2	0	1
TC_1245	1	4	2	3	6	2	3	5	4	6	2	8	1	1	1	3	2	3	6	1	3	2	0	0	3	1	1	1	0	5
TC_12451	0	114	0	11	2	15	0	3	0	0	0	0	7	0	0	0	1	0	1	1	0	0	0	0	0	0	0	1	0	1
TC_12453	0	1	0	0	0	0	0	0	0	0	0	0	0	0	0	0	0	0	0	0	0	0	0	0	0	0	0	0	0	0
TC_12455	4	54	0	2	7	0	0	0	0	0	0	0	0	0	1	0	1	0	0	1	0	0	2	0	1	0	0	1	0	0
TC_12456	3	264	1	36	10	19	0	1	1	1	0	0	16	0	1	3	0	1	1	0	1	0	0	0	0	0	3	0	0	2
TC_12457	78	100	61	89	65	77	79	122	71	58	85	51	75	28	48	92	70	104	101	99	44	38	39	60	71	81	86	113	98	50
TC_12459	5	4	3	4	1	2	7	7	4	3	1	0	3	0	4	1	3	2	5	4	1	0	2	4	2	0	3	1	0	8
TC_12460	0	0	0	0	0	0	0	0	0	0	0	0	0	0	0	0	0	0	0	0	0	2	0	0	0	0	0	0	0	0
TC_12465	30	35	20	30	103	7	1	8	2	6	3	2	3	1	0	2	1	4	4	3	0	1	2	2	2	3	0	4	2	7
TC_12466	1	2	0	2	7	1	2	0	4	0	2	0	0	2	2	1	0	0	1	0	1	0	0	2	0	3	2	3	1	0
TC_12467	2	159	0	26	6	14	0	2	0	0	0	0	11	1	0	2	1	0	0	0	1	0	0	1	0	1	1	0	1	5
TC_12469	3	1	3	0	5	1	0	0	3	0	1	0	0	0	2	0	0	0	0	1	0	0	0	2	0	0	1	3	0	0
TC_1247	1	2	2	1	3	9	5	3	10	6	5	4	13	5	8	2	5	5	4	3	11	7	2	6	4	4	4	4	6	8
TC_12472	967	875	536	640	1013	1960	2118	2312	2801	2158	2295	2289	2170	1594	2047	1733	2144	2502	2667	2189	2502	1819	1908	1657	2001	1600	1550	1657	1727	830
TC_12473	0	0	0	0	33	0	1	0	1	2	3	2	0	0	1	0	0	1	0	2	0	0	0	1	0	1	0	0	1	0
TC_12474	284	249	251	332	4	206	117	171	58	1	68	67	67	156	3	158	114	110	101	1	38	47	77	79	2	53	68	73	102	37
TC_12475	3	518	7	98	21	49	3	4	1	2	4	0	38	1	5	5	0	3	0	1	1	1	1	0	2	0	6	2	0	10
TC_12476	40	24	13	37	51	9	3	2	2	6	3	1	5	1	1	8	7	3	6	4	0	1	3	1	1	1	2	3	1	3
TC_12477	64	21	15	22	45	22	13	9	9	12	0	6	3	2	1	11	6	12	4	17	1	1	1	1	3	0	0	0	2	3
TC_12479	0	0	2	1	1	1	0	0	1	1	1	1	1	11	2	1	3	2	0	0	5	8	4	2	4	5	6	2	1	12
TC_1248	12	11	6	2	11	14	9	19	26	30	16	16	8	12	15	15	13	9	23	28	20	14	5	7	5	9	18	14	10	0
TC_12480	0	1	2	1	2	0	0	2	2	0	2	0	0	1	0	1	0	1	2	2	0	4	0	1	0	1	0	0	0	3
TC_12481	1	6	7	4	12	13	15	15	4	5	7	9	14	5	8	8	5	7	12	5	10	6	9	1	3	7	7	10	13	1
TC_12482	0	0	0	0	0	0	0	0	0	0	0	0	0	0	1	0	0	0	0	0	0	0	0	0	0	0	0	0	0	0
TC_12483	58	41	52	73	64	48	47	52	44	42	39	37	45	37	46	55	66	60	36	55	27	41	29	33	46	25	21	22	36	47
TC_12484	4	96	1	9	2	3	1	0	0	0	0	0	6	1	0	1	0	1	0	0	0	1	1	0	0	0	0	0	1	0
TC_1249	4	0	3	0	2	6	17	10	16	15	25	34	38	22	17	13	16	16	16	14	26	15	22	5	17	24	28	38	23	0
TC_12490	298	211	282	276	6	202	102	150	89	0	69	60	99	159	0	143	120	116	123	2	33	58	69	62	13	42	54	69	97	84
TC_12491	3	2	29	2	6	4	2	3	2	1	5	4	1	0	4	2	4	7	5	4	8	5	6	5	7	3	6	5	2	1
TC_12494	1	0	0	0	0	0	0	0	0	0	0	0	0	2	0	0	1	1	1	0	0	0	0	0	1	0	0	0	0	1
TC_12495	2	52	0	17	1	8	0	1	0	0	0	0	6	0	0	0	0	0	0	0	0	0	0	1	0	0	1	0	0	1
TC_12497	5	4	5	3	7	7	20	14	7	5	4	2	2	2	12	16	18	6	5	8	9	21	5	6	10	10	8	5	8	10
TC_12499	1	1	1	3	0	2	0	0	0	2	0	0	0	1	0	1	1	2	0	1	0	0	0	1	0	0	0	0	0	0
TC_12503	0	0	0	0	0	0	0	0	0	0	0	0	0	0	0	0	0	0	0	0	0	0	0	0	0	0	0	0	0	0
TC_12509	158	150	149	70	190	196	129	112	85	132	107	102	99	103	87	135	103	126	90	189	118	102	125	60	146	109	68	71	113	33
TC_1251	0	1	0	2	1	6	6	0	6	2	7	6	5	3	8	3	6	5	7	1	8	4	8	5	4	5	9	3	11	5
TC_12513	56	53	39	38	50	5	18	16	15	9	19	12	5	4	10	13	7	10	11	13	3	4	7	10	17	2	2	8	6	5
TC_12515	3	4	0	2	1	13	10	12	19	14	6	0	14	3	8	9	12	20	12	5	8	3	2	0	5	1	3	3	6	4
TC_1252	12	12	6	11	14	28	24	15	28	25	35	29	31	35	41	20	18	29	38	33	44	41	28	20	53	47	39	39	35	7
TC_12521	27	21	19	33	24	20	9	24	10	23	20	19	14	34	16	19	26	28	22	23	10	10	20	19	21	15	20	22	30	0
TC_12523	0	3	1	3	1	1	0	11	1	3	6	6	4	8	5	0	0	1	1	2	5	5	6	1	3	6	11	5	7	0
TC_12524	1	0	1	2	0	0	0	0	0	0	0	0	2	0	0	0	0	0	0	0	0	0	0	0	0	0	0	0	1	0
TC_12525	0	1	0	0	4	0	0	0	1	1	0	0	0	1	1	0	0	0	1	1	0	0	1	4	0	0	0	0	0	1
TC_12529	33	17	26	23	0	14	8	15	5	0	5	8	8	8	1	20	8	6	12	0	1	8	10	12	1	4	12	7	10	12
TC_12532	89	61	74	54	105	29	26	23	21	28	16	16	12	6	8	15	36	26	42	31	7	12	11	8	9	12	11	14	8	7
TC_12534	3	7	4	17	5	5	4	5	3	1	1	3	5	2	2	0	6	2	5	2	5	12	6	14	5	2	8	6	3	26
TC_12537	0	37	0	5	1	4	0	0	1	0	0	0	0	0	0	1	0	0	0	0	0	0	0	0	0	0	0	0	0	0
TC_12538	129	81	71	84	103	132	142	132	103	89	130	126	136	210	178	225	237	160	154	172	137	183	160	111	161	110	94	94	124	66
TC_1254	1	0	0	0	0	1	1	1	4	2	6	6	9	4	8	0	0	2	0	2	6	1	2	5	7	7	5	2	10	0
TC_12543	0	0	0	0	0	0	0	0	1	0	1	0	0	0	0	0	0	0	0	0	0	0	0	0	0	2	0	0	0	0
TC_12544	147	161	86	97	223	176	266	212	299	262	253	225	159	123	198	154	211	234	243	288	207	143	136	194	223	150	151	205	179	163
TC_12548	7	3	5	19	4	2	7	2	14	4	5	1	4	3	7	8	2	8	8	3	4	2	4	4	5	4	0	2	5	12
TC_12549	0	0	0	0	1	1	0	0	0	1	0	0	2	1	2	1	4	1	0	0	2	0	1	1	0	0	0	0	2	0
TC_1255	0	0	0	0	0	0	0	0	0	0	0	0	1	0	0	0	0	0	0	0	0	1	0	0	0	0	0	0	0	2
TC_12550	2	2	0	2	8	1	0	0	0	0	0	0	0	0	0	0	0	2	0	0	0	0	0	1	0	0	0	0	0	0
TC_12551	33	14	13	18	33	214	177	173	264	230	168	146	171	169	220	181	264	260	181	363	145	131	137	36	212	58	69	118	134	3
TC_12553	1	1	0	0	1	1	1	2	1	3	0	1	0	0	0	0	0	0	3	0	1	0	0	1	1	1	1	0	2	3
TC_12554	0	1	0	2	0	0	0	0	0	0	0	0	0	0	0	0	1	0	0	0	0	0	0	0	0	0	0	0	0	0
TC_12557	6	10	13	9	15	3	3	9	3	4	4	6	8	9	6	10	6	9	2	2	16	20	18	24	9	13	9	15	6	66
TC_12559	2	182	0	8	16	19	0	2	0	0	0	1	10	0	1	1	1	1	1	0	1	0	1	2	0	0	0	0	0	4
TC_1256	30	9	22	18	18	10	7	6	5	5	5	0	4	4	6	3	15	0	4	7	13	16	7	3	9	12	14	7	9	7
TC_12560	0	1	0	0	0	1	0	0	0	0	0	0	0	0	0	0	0	0	2	0	0	1	0	0	0	0	0	2	0	1
TC_12563	4	3	0	2	0	1	0	7	3	0	0	3	1	4	0	1	5	0	0	0	1	2	4	10	4	1	4	8	0	22
TC_12565	3	154	3	22	8	14	0	1	0	1	3	1	3	0	0	1	5	0	1	0	0	1	0	1	0	1	2	1	1	7
TC_12567	2	0	3	2	0	1	0	0	0	0	1	3	3	1	1	0	2	0	1	0	5	2	6	0	1	2	2	0	1	4
TC_12568	38	31	43	48	0	35	22	27	8	0	18	23	7	23	0	18	15	15	22	0	5	8	14	14	0	3	12	9	16	15
TC_12569	15	9	9	14	18	6	3	10	1	7	6	5	8	11	11	7	18	10	6	12	5	12	12	7	14	4	9	14	11	36
TC_12571	31	16	21	20	25	16	8	29	18	21	7	16	7	22	17	14	22	23	19	23	7	12	16	5	17	3	16	5	6	0
TC_12573	4	1	1	0	3	2	1	3	0	0	0	2	0	3	2	1	7	0	3	1	1	5	3	2	1	2	3	1	0	5
TC_12574	795	544	476	421	604	325	275	294	197	226	512	480	579	754	751	392	333	352	317	405	596	562	590	407	832	461	650	591	582	121
TC_12576	4	6	9	1	7	2	1	4	1	3	1	1	1	3	0	4	2	3	2	1	1	3	1	0	3	0	3	1	0	6
TC_12578	6	2	3	1	3	10	6	2	8	1	3	3	4	1	3	1	5	7	8	5	5	1	5	3	1	3	0	0	1	4
TC_1258	1	0	2	0	1	3	2	3	2	1	0	2	5	1	202	5	2	1	1	0	1	0	2	3	3	2	1	4	1	5
TC_12581	0	2	0	4	3	0	0	1	0	1	0	0	0	0	0	0	4	0	0	0	0	0	0	0	0	0	0	0	0	0
TC_12584	4	2	3	1	5	0	1	1	0	0	0	0	0	0	2	1	2	2	2	0	1	2	4	0	1	2	2	3	0	3
TC_12585	58	16	24	26	31	11	5	10	1	8	6	8	4	4	16	10	2	3	10	2	5	7	2	4	7	4	6	6	3	7
TC_12589	0	52	0	14	0	3	0	1	0	0	0	0	1	0	1	0	0	1	0	0	0	0	0	0	1	0	0	0	0	0
TC_12590	15	4	12	11	11	4	6	6	3	0	3	2	1	7	4	4	7	5	4	7	9	21	25	15	4	11	7	9	2	64
TC_12591	0	190	1	19	7	14	1	3	0	2	1	0	6	0	0	0	0	0	0	0	0	0	1	0	0	0	0	0	1	0
TC_12596	92	83	105	120	3	71	42	71	30	0	29	34	35	44	1	66	50	46	59	0	16	11	19	27	6	19	23	14	40	24
TC_12597	3	3	2	6	0	2	0	0	0	0	1	0	0	0	0	3	2	0	0	0	0	0	0	0	1	0	0	1	0	0
TC_12599	2	1	2	1	4	7	3	1	4	2	4	4	10	12	8	2	2	2	5	2	12	15	8	2	10	5	5	11	10	23
TC_1260	3	4	1	2	2	1	5	7	4	2	1	2	1	0	2	3	10	4	4	7	1	1	2	1	1	1	1	0	1	3
TC_12600	43	66	42	62	53	47	27	62	17	13	19	21	39	40	24	44	32	38	20	28	84	94	140	132	36	49	85	41	27	332
TC_12601	1	7	3	1	2	1	4	3	3	8	0	3	0	0	0	0	3	3	9	3	1	0	0	5	4	0	0	0	0	1
TC_12603	207	207	269	287	1	195	92	161	72	2	54	64	67	125	1	156	124	126	103	3	38	44	63	46	6	39	56	40	95	41
TC_12604	2	5	0	0	1	3	0	0	0	0	2	1	2	1	3	1	0	0	0	1	1	1	0	2	0	2	0	1	0	0
TC_12605	660	407	407	368	697	187	155	176	249	303	389	436	283	281	349	185	200	238	221	243	401	327	310	209	317	417	424	445	503	59
TC_12606	12	3	5	3	9	3	1	0	1	4	7	9	8	5	6	4	3	1	4	0	3	5	1	6	4	4	7	7	2	9
TC_12607	0	109	1	15	5	7	0	1	0	3	0	0	9	0	0	0	1	0	0	0	0	1	0	0	0	0	0	0	0	0
TC_1261	1	4	0	1	4	0	0	1	0	1	0	0	1	1	0	1	1	3	1	1	0	2	0	1	0	1	1	2	3	1
TC_12610	0	174	1	30	2	15	3	1	0	0	0	1	20	1	4	2	1	0	2	0	0	2	2	2	1	0	1	0	0	0
TC_12611	858	682	863	870	6	628	242	486	234	0	185	254	222	483	8	504	393	436	350	9	118	139	221	165	16	132	160	128	284	142
TC_12612	8	267	1	33	11	35	0	4	1	0	1	2	12	5	3	0	0	1	1	0	0	0	0	0	0	0	3	0	2	1
TC_12614	8	9	13	15	10	8	5	6	6	5	4	5	12	4	8	9	11	3	3	2	28	41	28	39	9	23	34	14	6	75
TC_12616	85	51	82	90	0	48	25	55	9	0	19	26	23	45	0	44	39	26	23	0	10	11	19	18	0	21	10	12	27	11
TC_12617	56	91	54	29	65	41	38	39	54	52	34	41	53	49	41	39	58	39	35	59	48	24	49	38	53	41	47	52	64	35
TC_12619	0	48	0	0	0	0	0	0	0	0	0	0	0	0	0	0	0	0	0	0	0	0	0	0	0	0	0	0	0	0
TC_1262	1	3	2	0	2	0	3	0	2	2	15	8	9	9	8	0	1	0	0	1	6	0	5	3	5	10	12	13	8	3
TC_12622	5	14	4	5	11	0	1	4	1	1	2	2	1	1	4	1	2	6	3	1	3	2	9	2	2	2	3	3	2	0
TC_12625	3	4	1	0	0	1	1	3	1	2	1	5	6	5	3	4	10	4	4	0	6	5	8	16	11	6	7	9	12	0
TC_12628	34	32	13	11	25	4	2	0	1	1	0	2	0	0	1	2	0	4	2	1	0	1	0	4	0	4	1	0	1	0
TC_1263	12	13	5	7	9	11	12	12	11	14	34	26	34	40	28	16	20	17	15	24	30	36	16	11	39	45	44	38	42	9
TC_12632	9	2	7	8	4	4	4	2	1	2	4	2	1	13	10	1	15	2	3	4	8	18	13	3	7	7	15	6	11	6
TC_12633	0	3	0	1	3	3	0	0	1	2	0	0	0	2	0	4	3	1	1	3	0	1	2	1	0	0	2	1	2	0
TC_12634	0	0	0	0	0	0	0	0	0	0	0	0	0	0	0	0	0	0	0	0	0	0	0	0	0	0	0	0	0	0
TC_12635	1	1	5	2	3	5	4	5	5	1	0	0	2	0	1	4	6	7	3	4	0	3	1	0	0	4	0	2	5	1
TC_12638	1	176	0	16	5	14	4	0	0	0	0	1	16	0	0	1	3	0	1	0	0	0	2	0	0	0	0	2	0	0
TC_1264	6	1	0	0	1	7	2	2	7	5	4	3	0	0	0	6	2	4	8	1	2	0	2	1	0	1	2	1	3	1
TC_12640	153	114	160	141	3	114	54	73	37	0	38	49	30	93	2	80	88	84	50	1	23	28	38	27	6	24	33	36	45	39
TC_12641	20	16	18	12	14	28	14	29	42	37	17	17	19	11	22	22	32	31	34	43	15	15	10	4	30	16	12	13	20	1
TC_12642	3540	2485	2058	2080	4455	964	687	882	1123	1443	539	464	374	344	540	685	848	928	695	1437	413	349	403	317	581	243	291	368	452	101
TC_12645	3	2	2	1	0	1	0	0	1	2	0	0	0	3	1	1	1	0	1	0	3	2	0	2	0	1	2	0	1	3
TC_12646	45	27	45	50	45	21	7	11	12	12	2	0	4	0	2	2	4	12	6	12	1	2	4	3	3	1	3	0	3	2
TC_12648	2	106	0	15	5	11	2	3	1	6	1	1	9	6	2	3	2	3	1	3	2	0	2	3	2	1	2	0	0	0
TC_12649	13	10	18	13	10	12	2	12	8	2	7	5	8	18	3	12	14	3	7	4	16	26	33	37	12	18	28	19	7	87
TC_12650	0	262	0	54	9	30	0	2	0	0	0	0	18	0	1	0	2	4	1	0	0	0	0	3	0	0	3	1	0	0
TC_12651	20	15	9	13	12	1	8	4	1	2	3	4	4	5	0	5	8	3	4	4	6	8	6	11	2	5	0	6	9	9
TC_12653	15	1	1	0	262	3	1	0	1	1	5	0	0	1	0	5	0	1	0	0	9	2	0	3	3	2	0	0	0	0
TC_12655	43	30	45	38	0	32	22	23	13	3	8	14	17	30	1	23	22	22	13	0	6	11	8	14	2	2	7	15	15	2
TC_12657	22	3	2	8	17	5	8	25	24	26	7	30	20	27	32	8	15	20	25	40	33	30	20	6	26	14	8	20	43	0
TC_12658	1	2	0	0	62	2	0	0	0	1	0	1	0	1	2	1	1	1	0	0	2	1	0	0	0	1	1	1	0	0
TC_12662	2	4	4	3	6	4	1	0	1	0	5	2	2	0	3	0	3	0	1	5	2	4	3	0	5	7	3	6	3	5
TC_12666	0	0	0	0	2	0	0	0	0	0	0	0	0	0	0	0	0	0	0	0	0	0	0	0	0	0	0	0	0	0
TC_12669	0	63	2	16	3	3	0	0	0	0	0	0	6	0	0	0	0	0	0	0	0	0	0	1	0	1	0	0	0	2
TC_12670	5	616	0	95	10	69	0	6	1	1	0	0	49	0	5	3	0	2	3	1	0	0	0	6	2	1	0	3	1	3
TC_12671	5	15	5	8	15	5	1	7	8	3	3	3	3	1	5	5	3	4	1	7	5	3	6	4	4	6	7	6	3	1
TC_12676	7	117	0	16	5	13	0	2	0	1	0	0	6	0	0	0	0	0	1	1	0	2	2	0	0	1	0	1	0	3
TC_12677	2	2	1	0	8	0	1	1	1	0	0	3	0	0	2	1	2	2	4	0	1	1	1	1	1	0	0	2	1	2
TC_12678	8	504	2	62	27	69	4	4	0	1	0	0	38	1	2	0	3	0	0	0	2	3	0	3	0	1	1	1	1	3
TC_1268	2	1	0	0	5	7	4	1	1	0	0	0	1	3	1	0	3	3	2	4	0	3	0	2	3	1	0	0	2	2
TC_12680	0	0	0	0	0	0	0	0	0	0	0	0	0	0	0	0	2	0	0	0	0	0	0	0	0	0	0	0	0	0
TC_12686	2	5	2	0	0	0	1	2	0	5	2	0	0	0	0	0	1	0	0	0	0	0	0	0	7	0	0	0	1	0
TC_1269	0	0	0	0	0	0	0	0	0	0	0	1	0	0	0	0	0	0	0	0	0	0	0	0	0	0	0	0	0	0
TC_12691	4	2	1	3	3	0	0	1	1	0	2	0	2	0	1	0	0	0	0	1	0	2	2	3	0	1	3	0	0	3
TC_12692	2	1	1	1	1	0	0	1	0	0	0	0	0	0	0	0	0	0	1	0	0	0	0	1	0	0	0	0	0	0
TC_12698	2	46	0	5	0	3	1	0	2	0	0	0	3	0	0	0	0	1	0	0	0	0	1	0	0	0	1	0	1	0
TC_127	1	2	4	2	6	2	1	2	1	0	3	0	1	2	1	2	0	2	0	3	5	5	4	7	0	6	5	1	1	11
TC_12700	59	81	59	64	72	44	32	34	20	21	3	16	15	16	5	31	22	25	10	23	4	10	17	2	8	13	8	13	9	10
TC_12701	1	2	4	4	6	3	1	2	5	2	2	2	0	0	2	0	2	0	1	6	1	0	1	2	1	0	3	1	1	0
TC_12706	101	84	46	66	114	16	15	12	11	30	15	9	16	6	10	15	13	29	17	30	16	13	12	9	8	15	21	15	11	6
TC_1271	0	0	0	0	0	1	1	2	1	6	8	2	6	2	4	2	1	1	2	0	8	6	2	1	3	1	0	2	0	0
TC_12713	38	30	7	34	28	9	10	7	3	6	0	5	2	1	2	3	9	1	7	2	1	4	0	1	0	1	0	4	0	0
TC_12714	1	0	0	0	0	0	0	0	0	0	0	0	0	0	0	0	0	0	0	0	0	0	0	0	0	0	0	0	0	0
TC_12716	2	1	0	0	0	1	1	1	0	0	0	0	0	0	0	0	0	0	3	0	0	0	1	0	0	0	0	0	0	0
TC_12717	82	43	42	54	105	51	31	56	35	51	13	13	8	14	14	24	35	55	26	45	12	9	17	9	10	5	7	8	7	10
TC_1272	0	0	0	0	0	0	0	0	0	0	0	0	1	0	0	0	0	0	0	0	0	0	0	0	0	0	0	0	0	0
TC_12720	26	23	13	14	40	26	31	30	26	18	21	33	20	13	21	21	20	19	23	32	20	19	14	18	22	25	23	27	11	32
TC_12721	34	30	22	31	46	19	9	26	26	33	10	23	18	17	16	23	29	34	31	27	17	18	9	4	9	7	9	12	21	2
TC_12724	2	3	1	1	4	9	8	2	6	5	0	1	0	1	0	2	4	1	4	3	1	0	2	0	0	0	0	1	0	0
TC_12727	0	61	3	1	1	0	1	0	0	0	0	0	0	1	5	0	1	3	4	3	0	2	2	1	5	1	3	4	0	37
TC_12729	317	528	292	572	808	37	106	95	70	97	11	9	8	15	10	70	85	85	101	79	6	7	6	14	11	2	3	27	0	1
TC_1273	0	2	0	0	1	4	2	9	2	1	5	2	4	9	2	0	2	6	3	8	4	5	1	7	5	7	10	12	11	4
TC_12732	0	2	0	0	0	0	1	1	0	0	0	0	0	0	0	0	0	0	0	0	0	0	0	0	0	0	1	1	0	0
TC_12733	204	170	136	109	114	2198	2282	2771	2340	2357	3110	2354	2588	2280	2728	1770	2255	2135	2391	2697	2964	2443	2075	2118	3903	2316	2206	2933	2876	178
TC_12734	1	23	1	1	0	0	1	1	1	1	0	1	2	0	1	2	2	0	1	2	2	0	0	3	1	0	1	0	0	4
TC_12738	2	84	0	7	1	6	0	0	0	0	0	0	1	0	0	0	0	0	1	0	0	1	0	0	0	0	1	0	0	2
TC_12739	36	25	14	50	33	15	5	11	2	7	14	13	15	19	15	20	13	10	5	5	15	9	10	25	7	12	16	12	11	14
TC_12740	0	2	0	3	5	0	1	1	4	2	1	0	0	0	1	0	0	0	1	1	0	0	0	2	0	0	0	0	0	0
TC_12742	1	246	2	28	7	20	2	0	0	1	0	0	7	1	3	0	0	0	0	0	0	0	6	1	0	0	0	1	2	0
TC_12743	1	1	4	1	0	1	0	3	2	0	0	2	0	0	0	0	2	1	0	3	0	0	1	1	0	0	3	1	0	2
TC_12744	0	0	8	0	1	0	0	0	0	0	0	0	0	0	1	0	1	1	0	0	1	0	0	0	0	0	0	0	0	0
TC_12748	447	470	333	373	519	410	389	439	507	575	200	207	209	139	220	295	355	455	360	443	177	138	122	124	159	96	110	150	158	53
TC_1275	4	9	1	1	8	3	2	1	1	2	1	10	6	7	7	3	4	0	3	0	7	5	2	9	6	4	8	9	2	9
TC_12750	6	5	3	6	8	7	3	4	2	5	0	0	0	0	0	2	4	5	10	8	0	0	0	0	0	0	0	0	0	0
TC_12751	56	46	43	34	72	63	59	49	41	52	41	33	39	42	34	43	40	69	72	80	39	26	39	43	43	33	30	31	31	4
TC_12752	12	14	14	11	16	16	3	12	2	1	3	4	15	9	2	11	5	1	2	7	8	14	18	33	10	7	8	7	8	37
TC_12753	0	93	0	0	0	0	0	0	0	0	1	0	0	1	0	0	0	0	0	0	0	0	0	0	0	0	0	0	0	0
TC_12754	393	463	196	239	291	669	536	620	393	567	1111	1034	1218	1104	1013	572	495	528	766	474	1047	613	1023	3770	887	1288	2006	1912	1117	1194
TC_12755	37	56	39	35	52	140	82	84	77	133	22	24	16	13	8	64	61	112	49	156	31	9	29	18	67	4	13	23	58	10
TC_12757	7	4	3	2	7	8	5	12	3	2	6	6	6	14	18	14	9	8	9	11	11	22	11	20	18	9	13	10	9	22
TC_12758	4	5	8	3	8	1	2	1	2	8	1	3	1	1	0	0	0	8	3	5	1	4	1	0	0	0	1	0	1	0
TC_12759	0	103	0	6	2	10	1	0	2	0	2	0	7	0	0	0	0	0	0	1	0	1	1	0	0	0	0	0	0	0
TC_1276	5	2	0	1	3	13	10	10	14	13	10	17	15	13	16	8	2	7	5	14	17	8	7	15	17	20	17	20	18	0
TC_12760	0	190	0	25	8	10	1	0	1	0	1	0	14	0	0	0	0	0	0	0	0	0	0	3	1	0	1	2	0	1
TC_12761	0	0	1	1	1	1	0	0	0	1	0	0	4	0	1	1	0	4	0	2	0	0	2	0	0	3	0	0	1	0
TC_12762	23	16	27	20	34	23	23	16	17	18	6	6	5	8	12	26	24	47	16	23	6	5	3	4	13	2	4	9	4	0
TC_12763	2	84	0	13	6	8	0	1	2	0	0	0	4	0	1	0	0	1	0	0	0	0	3	0	0	0	0	3	0	1
TC_12764	4	139	1	31	19	12	0	3	0	0	0	0	5	0	1	0	0	2	0	0	1	0	1	2	0	1	1	0	0	0
TC_12767	109	90	112	127	0	89	51	60	36	0	24	33	40	66	1	76	36	50	65	2	11	24	33	21	3	17	28	21	30	25
TC_12768	4	3	2	0	0	0	0	3	0	0	0	0	1	0	1	0	0	1	2	1	0	1	0	1	1	0	0	0	1	0
TC_1277	0	0	0	0	0	1	0	0	0	0	0	0	0	0	0	0	0	0	0	0	0	0	0	0	0	1	0	0	0	0
TC_12771	2	121	2	18	5	11	0	0	0	2	2	0	10	0	0	0	0	0	0	0	2	0	0	2	0	0	2	1	1	1
TC_12774	2	6	4	5	5	0	2	6	3	4	1	0	2	2	3	1	3	2	6	4	5	4	1	1	0	2	0	2	4	3
TC_12777	0	4	0	0	1	0	1	0	0	0	0	0	0	0	0	0	0	1	0	0	0	0	0	0	1	0	0	0	0	0
TC_12779	1	4	7	6	3	5	2	2	1	0	2	1	2	7	4	2	4	4	1	2	5	8	7	10	5	4	7	3	1	34
TC_1278	13	14	6	11	16	9	4	5	6	3	1	7	18	16	9	6	9	2	11	13	24	24	23	49	6	11	22	18	6	67
TC_12782	7	113	0	17	4	17	0	3	1	0	0	0	6	0	0	0	2	0	0	0	0	0	0	0	0	0	2	0	0	0
TC_1279	2	0	0	1	0	0	0	0	0	0	0	0	0	0	1	0	0	0	2	0	0	2	1	0	0	0	0	0	0	0
TC_12792	11	13	9	7	37	27	9	14	0	5	10	10	8	19	18	26	38	16	16	21	17	34	45	15	26	22	40	11	32	36
TC_12793	4	1	2	1	2	0	1	3	3	0	0	1	0	3	3	1	3	3	2	3	0	0	3	1	2	1	0	2	3	3
TC_12796	76	65	33	54	63	67	93	58	59	81	14	15	11	14	14	33	51	65	81	90	15	10	17	6	23	1	8	5	14	6
TC_12798	0	53	0	14	0	2	0	0	0	0	0	0	4	0	0	0	0	0	0	0	0	0	0	0	0	0	0	0	0	0
TC_128	33	21	6	13	30	17	16	13	13	31	39	45	43	24	36	18	10	22	26	19	34	39	24	26	21	19	30	11	26	24
TC_12800	38	27	27	16	44	23	14	9	6	11	22	13	16	26	44	19	37	19	18	26	29	47	34	36	38	35	41	40	42	35
TC_12803	64	64	48	39	97	114	67	107	66	95	39	89	54	39	31	133	136	170	115	70	32	30	36	28	66	45	31	63	36	34
TC_12804	509	334	274	337	441	570	512	593	619	570	291	333	295	207	204	390	411	630	500	836	326	246	243	125	427	314	259	310	458	53
TC_12806	0	27	0	0	0	0	0	0	0	0	0	0	0	1	0	0	0	0	0	0	0	0	0	0	0	1	0	0	0	0
TC_12807	1	0	0	8	0	1	0	0	2	2	0	1	1	2	5	1	0	1	3	2	3	3	4	6	0	3	2	2	0	5
TC_12808	5	4	2	3	4	2	4	6	6	1	2	2	0	4	5	4	9	5	4	1	5	5	1	2	2	3	2	0	1	4
TC_12809	0	150	0	22	10	19	0	2	1	0	0	0	11	0	0	1	0	2	0	0	0	0	0	0	0	0	0	0	1	1
TC_1281	5	8	2	1	14	3	1	0	2	10	6	7	9	3	7	5	5	4	10	1	12	6	2	10	3	13	5	15	6	1
TC_12810	4	0	2	2	1	1	2	2	1	5	4	4	5	3	5	2	0	5	8	9	0	2	5	0	4	1	4	4	1	0
TC_12814	2	0	15	2	1	1	1	0	1	1	0	1	0	0	1	0	0	1	0	0	2	0	1	1	0	0	2	1	1	2
TC_12815	0	0	24	0	1	4	0	3	1	1	3	2	0	0	1	1	2	0	3	0	6	4	2	2	3	3	6	2	0	1
TC_12816	6	248	0	38	12	19	1	0	0	1	1	0	10	0	0	2	0	0	1	0	0	0	0	0	0	0	2	0	0	0
TC_12821	6	7	2	7	3	7	2	9	7	9	4	5	4	8	4	1	5	7	4	7	4	5	3	2	9	3	1	5	5	0
TC_12822	35	26	32	30	38	77	17	27	20	23	25	17	35	8	9	37	19	23	6	46	32	15	45	18	46	13	10	15	29	11
TC_12826	1	119	0	18	6	16	2	1	2	3	0	0	8	0	0	1	0	0	1	0	0	0	0	1	0	0	1	0	0	1
TC_12831	13	1	11	10	14	14	12	9	4	3	10	7	8	23	14	8	24	14	18	26	10	37	23	19	27	10	16	18	10	28
TC_12836	182	127	125	143	186	252	273	302	339	341	511	416	393	322	394	188	241	309	357	346	514	343	348	459	454	385	413	461	354	213
TC_12837	332	218	163	198	308	134	120	160	132	193	196	178	140	139	163	130	168	199	144	192	184	168	161	108	213	232	176	275	204	49
TC_12838	32	35	25	41	54	22	17	19	6	9	9	15	19	25	10	21	21	18	18	8	47	61	68	98	23	43	64	26	18	182
TC_1284	8	4	9	5	12	7	15	15	8	7	27	9	23	11	22	7	8	6	17	8	17	11	15	11	19	14	21	12	11	11
TC_12840	3	0	1	1	3	4	2	0	0	0	2	0	0	0	1	0	1	1	2	3	0	2	2	0	3	1	1	2	1	3
TC_12843	8	15	5	3	4	10	15	17	15	10	8	10	8	4	8	6	10	4	5	11	10	8	3	2	10	7	6	4	10	12
TC_12847	135	88	119	128	1	92	50	88	30	0	38	37	48	87	6	84	72	66	53	0	29	26	38	41	4	24	39	50	49	34
TC_12849	5	773	6	105	38	78	2	5	5	3	0	1	41	6	4	6	4	2	0	2	4	8	17	19	3	3	13	1	1	29
TC_1285	0	1	1	0	1	2	0	3	0	0	3	3	6	4	2	1	3	3	5	1	4	5	4	5	2	1	9	6	5	0
TC_12852	2	241	1	30	9	7	1	1	0	0	0	0	17	2	1	2	4	1	0	0	0	0	1	4	0	0	0	1	1	2
TC_12853	31	34	35	32	41	18	10	14	12	12	3	6	5	0	8	7	10	17	10	15	2	3	4	7	8	5	7	6	2	6
TC_12858	3	4	1	4	3	2	1	0	0	1	1	0	1	1	0	2	0	1	0	0	0	0	0	2	0	0	0	0	2	0
TC_1286	1	1	0	0	3	4	0	5	2	6	2	0	0	2	4	2	3	2	5	2	0	1	1	0	0	0	1	4	0	0
TC_12860	32	11	3	10	31	5	8	8	20	11	11	6	9	5	6	7	10	15	5	17	4	5	2	2	3	2	3	4	7	0
TC_12865	0	0	0	0	0	0	0	0	0	0	0	0	0	0	0	0	0	0	0	0	0	1	0	0	0	0	0	0	0	0
TC_12866	0	0	0	0	0	0	0	0	0	0	0	0	0	0	0	0	0	0	0	0	0	0	0	0	0	0	0	0	0	0
TC_12867	17	39	32	41	37	22	22	23	14	35	6	18	9	4	6	16	24	28	25	42	5	4	14	2	8	11	14	12	13	7
TC_12869	19	24	20	16	23	41	30	38	41	52	26	28	24	25	21	40	38	40	25	30	19	22	14	11	23	20	22	26	17	20
TC_12870	6	1	1	4	0	1	1	6	4	2	0	0	0	1	1	3	2	0	1	0	0	1	0	3	0	0	0	2	0	0
TC_12872	0	4	0	5	7	3	2	0	1	2	5	2	2	2	3	0	5	1	1	3	5	10	3	2	4	8	10	4	6	14
TC_12873	143	129	123	110	118	33	32	39	25	30	117	81	64	93	63	27	32	41	41	22	71	42	65	57	85	49	68	61	87	40
TC_12879	73	70	34	45	75	175	110	170	199	270	71	93	91	48	62	109	160	156	144	230	66	61	72	36	87	46	35	72	69	9
TC_12881	7	1668	6	172	52	141	1	6	5	10	1	2	109	1	5	2	2	0	0	2	3	0	0	2	0	0	0	0	0	2
TC_12882	21	29	23	27	24	16	12	15	9	14	21	21	15	19	10	20	10	28	24	15	29	4	17	15	19	22	14	22	19	15
TC_12883	69	67	57	70	77	26	21	21	22	13	18	32	13	27	9	27	27	25	9	24	20	11	16	10	35	85	75	81	79	58
TC_12885	1	10	5	4	8	3	0	0	0	2	2	0	0	0	0	1	1	0	2	2	0	0	0	0	0	0	1	0	1	0
TC_1289	6	7	3	3	8	4	2	1	2	8	16	19	26	13	10	1	2	1	2	2	19	19	18	16	7	24	23	32	20	12
TC_12890	6	5	5	4	4	6	14	16	17	13	6	4	0	3	2	10	16	14	23	7	4	3	1	5	6	2	6	0	6	9
TC_12891	6	1	3	2	5	0	2	7	2	3	1	0	0	0	1	1	1	2	2	1	1	0	0	2	1	0	4	0	0	1
TC_12895	15	14	20	22	15	10	12	12	2	2	5	11	10	14	7	19	9	4	4	10	17	42	32	41	15	14	25	13	7	120
TC_12898	0	7	0	0	1	0	0	0	0	1	1	0	0	0	0	0	0	0	0	0	0	0	0	0	1	0	0	0	0	0
TC_1290	0	6	0	4	7	26	20	20	10	9	1	8	0	6	2	17	17	20	16	18	3	2	6	2	8	3	5	4	4	7
TC_12902	16	3	6	6	9	6	3	1	8	6	11	8	14	5	11	6	1	5	6	4	5	9	4	5	9	20	9	10	15	8
TC_12904	170	158	142	146	244	130	78	88	50	92	46	49	39	36	40	73	60	90	39	110	62	41	61	35	98	29	40	67	75	25
TC_12907	117	80	85	98	176	27	51	45	19	38	15	14	17	23	26	21	37	36	48	22	9	34	18	21	4	3	16	12	2	18
TC_1291	0	0	0	0	0	0	0	0	0	0	0	0	0	0	0	0	0	0	0	0	0	0	1	0	0	0	0	0	0	0
TC_12910	23	28	15	22	26	25	9	12	7	11	10	11	4	6	11	8	14	13	10	14	12	21	6	11	8	5	8	5	10	10
TC_12913	633	646	285	309	799	64	85	63	64	85	43	35	60	44	29	68	63	66	52	111	51	34	30	21	41	38	26	41	27	14
TC_12917	0	0	0	0	1	0	0	0	0	0	0	0	0	0	0	0	0	0	0	0	0	0	0	0	0	0	2	0	0	0
TC_12919	191	170	153	209	213	154	61	104	69	25	60	79	129	137	61	121	118	70	84	67	254	266	380	365	95	164	232	131	53	1123
TC_12921	86	72	76	56	131	107	36	85	65	98	15	25	9	11	10	54	47	65	33	66	7	15	10	7	13	4	4	4	17	1
TC_12922	41	39	14	13	38	20	39	21	6	7	13	19	11	7	7	36	19	29	19	25	3	7	13	8	10	0	7	2	2	1
TC_12927	167	96	154	183	237	90	88	67	56	83	42	67	49	25	43	69	61	104	53	103	50	38	63	25	30	44	46	38	39	15
TC_12929	26	22	20	23	33	16	8	9	13	14	5	13	5	5	8	9	26	19	13	23	2	4	5	5	7	2	5	0	4	2
TC_12932	7	2	0	1	6	2	4	2	1	1	3	2	0	0	0	3	3	3	0	1	1	5	5	0	1	2	1	2	2	8
TC_12939	1	113	3	9	5	14	0	0	0	2	0	0	2	0	1	0	0	1	0	0	1	0	0	0	0	0	0	0	1	0
TC_12940	1	1	0	0	1	2	0	0	0	1	2	0	0	1	1	0	1	1	0	0	0	0	1	0	0	0	1	1	0	0
TC_12941	23	13	13	14	26	113	79	74	35	47	68	48	71	81	89	93	69	91	65	128	72	77	58	47	115	51	69	89	75	13
TC_12942	0	53	0	0	0	0	0	0	1	0	0	0	0	0	0	0	0	0	1	0	0	0	0	0	0	0	0	0	0	0
TC_12945	0	30	2	0	0	1	1	0	0	0	0	0	0	1	0	0	0	0	0	1	0	0	0	0	0	0	0	0	0	0
TC_12946	0	165	0	29	5	5	0	0	0	1	0	0	8	0	0	0	0	0	0	0	1	0	0	0	0	0	0	0	0	0
TC_12947	15	8	8	5	20	9	6	4	3	7	1	1	1	1	4	3	6	2	5	4	1	4	0	4	2	1	0	2	1	0
TC_12951	2	2	1	1	1	0	0	0	1	0	0	1	0	1	0	2	0	0	0	0	0	0	1	3	0	3	0	0	0	6
TC_12954	2	5	1	2	1	2	3	3	1	3	0	4	1	1	3	2	4	3	0	4	2	0	1	0	0	2	0	0	2	0
TC_12955	1	1	0	0	1	0	0	0	0	0	0	0	0	1	1	1	1	0	0	1	1	0	0	0	0	0	0	0	0	0
TC_12956	0	1	0	0	1	1	0	1	0	0	1	0	1	0	0	1	0	0	0	0	0	0	1	4	0	0	2	0	0	0
TC_12957	33	18	6	11	53	4	4	13	19	8	12	10	10	11	21	8	10	23	8	12	4	13	10	2	17	4	4	8	11	7
TC_12962	11	6	0	2	5	0	3	1	0	2	1	0	1	1	0	1	4	1	3	1	1	0	2	1	0	0	0	1	0	0
TC_12965	5	288	14	54	20	23	1	4	1	0	0	0	29	1	2	0	0	2	1	1	1	1	0	0	0	0	0	0	2	0
TC_12966	6	10	9	5	4	6	2	11	2	0	6	3	7	9	1	4	3	5	0	6	10	13	17	23	5	4	11	10	2	58
TC_12968	1687	1588	869	1372	1663	1847	1664	1617	869	1037	1409	1693	1596	1455	1453	1577	1486	1963	1462	1606	1512	1483	1598	1818	1695	1045	1295	1212	1077	1102
TC_12970	1	0	3	2	4	3	2	0	4	1	3	1	6	5	4	3	3	2	4	5	2	6	4	3	4	2	3	1	1	4
TC_12971	95	320	94	92	128	60	31	58	32	23	21	15	19	29	13	45	42	45	25	26	18	29	51	82	32	15	43	38	30	75
TC_12972	3	447	3	53	26	49	8	6	0	0	0	0	20	0	2	0	2	0	0	1	2	1	0	3	0	0	1	0	0	1
TC_12974	334	288	367	368	7	225	130	207	91	0	76	84	89	187	1	185	144	168	149	4	37	57	101	81	6	55	57	72	94	69
TC_12976	41	26	45	46	83	17	12	37	15	21	11	12	12	27	18	24	10	12	11	16	12	8	12	14	18	10	23	14	8	18
TC_12977	112	78	24	28	101	28	11	34	26	46	6	11	14	10	4	13	41	33	42	50	14	8	17	5	12	9	15	15	11	3
TC_12978	7	2	1	3	3	4	1	1	0	0	3	0	0	3	0	0	3	1	0	1	0	0	0	1	1	0	1	3	0	5
TC_12979	24	10	12	10	28	4	1	8	1	2	2	4	6	4	8	7	3	0	4	4	9	9	3	17	9	5	11	8	5	104
TC_12981	3	172	0	32	5	30	0	0	0	0	0	0	17	0	1	0	2	1	1	0	1	1	0	2	0	1	0	0	0	5
TC_12985	0	2	2	4	8	4	2	0	0	0	1	3	2	2	3	8	4	2	0	5	2	4	5	2	4	3	3	3	7	7
TC_12988	1	0	0	0	0	0	0	0	0	0	0	0	0	0	1	0	0	0	0	0	0	0	0	0	0	0	0	0	0	0
TC_1299	5	4	0	2	4	1	1	4	5	3	4	4	2	32	1	6	6	8	5	3	7	8	5	11	8	4	2	8	5	12
TC_12993	2	1	1	1	0	0	1	1	0	0	0	0	0	0	0	0	1	1	0	0	0	0	0	0	0	0	1	0	0	0
TC_12995	292	209	178	203	219	67	32	52	12	45	50	71	63	56	84	28	20	32	15	62	37	48	60	41	58	46	74	51	66	43
TC_12996	290	273	273	283	344	208	92	202	114	39	78	120	185	187	103	233	196	135	155	117	480	538	669	548	166	304	356	240	117	1936
TC_12997	7	9	6	3	14	10	12	8	11	4	10	6	6	6	8	9	8	9	6	17	6	4	10	14	11	9	11	11	6	5
TC_12998	86	58	55	69	129	62	31	45	45	55	69	55	66	39	59	38	31	61	33	63	56	40	63	20	55	51	43	45	51	15
TC_12999	70	38	61	37	37	875	497	964	498	836	536	517	466	409	302	594	545	838	642	1105	515	464	439	445	612	500	375	520	573	198
TC_130	3	2	1	1	4	1	0	7	4	4	2	2	3	10	4	5	9	9	6	9	5	5	2	6	3	2	4	2	5	0
TC_1300	0	0	0	0	0	0	0	2	0	0	2	0	1	0	0	0	0	0	0	0	0	0	0	0	0	0	0	0	0	0
TC_13001	2	124	0	41	3	20	2	2	1	2	3	0	4	3	0	0	1	2	3	1	1	5	2	6	1	2	3	0	0	6
TC_13003	8	176	3	65	7	21	2	2	1	3	0	3	11	2	4	0	1	3	0	0	5	0	0	6	0	2	3	1	8	7
TC_13004	1	204	2	34	7	11	0	1	0	1	2	2	18	1	1	0	0	0	2	0	3	2	0	0	0	0	1	4	1	2
TC_13005	0	0	1	1	0	1	1	3	2	1	0	2	4	1	1	0	1	1	1	0	3	2	5	5	3	0	3	2	1	1
TC_13006	0	69	1	19	2	9	0	3	0	0	0	0	5	0	0	0	0	0	0	0	0	0	0	0	0	0	3	0	0	0
TC_13009	1	72	5	1	2	0	0	0	1	0	0	0	0	0	0	0	0	0	2	0	1	3	0	0	0	1	1	0	0	5
TC_13010	4	2	7	1	4	2	3	4	1	1	4	4	3	8	4	3	5	4	5	11	8	7	7	6	24	5	5	3	14	12
TC_13012	5	1	4	5	2	2	6	1	2	1	4	0	5	1	1	3	1	2	1	0	7	3	5	8	0	3	7	3	2	20
TC_13013	12	13	20	26	12	17	5	11	5	0	14	14	4	18	11	13	8	14	15	6	16	30	27	34	14	19	18	12	11	108
TC_13015	9	4	11	10	8	3	1	1	2	1	4	3	11	8	3	5	4	6	0	7	2	7	11	5	12	5	4	9	7	7
TC_1302	14	4	8	5	19	6	4	2	2	1	0	1	1	3	4	5	6	1	2	6	4	3	1	3	1	0	4	0	4	7
TC_13021	0	12	0	0	0	0	0	0	0	0	0	0	0	0	0	1	0	0	0	0	0	0	0	0	0	0	0	0	0	0
TC_13022	22	14	8	10	18	66	54	98	119	85	52	44	45	38	55	78	84	93	101	87	52	44	37	17	71	40	30	55	52	0
TC_13023	1	152	1	35	5	25	0	2	1	1	1	0	6	0	0	1	0	1	0	0	0	0	0	2	0	0	0	0	0	5
TC_13024	2	6	1	0	5	3	4	3	13	8	1	3	2	0	6	8	5	8	6	8	0	5	5	1	4	1	2	2	4	0
TC_13034	62	39	38	47	42	72	48	40	35	62	7	11	13	18	12	28	32	51	45	69	7	10	14	6	41	4	8	14	14	1
TC_13036	13	5	6	2	12	20	12	14	15	20	17	11	15	17	9	15	21	15	18	23	6	7	7	14	12	5	15	8	6	1
TC_13037	1	0	1	11	1	2	1	4	2	0	1	1	3	0	1	2	1	3	3	4	3	4	2	4	2	1	3	6	3	14
TC_13038	121	144	73	99	151	220	207	235	177	223	254	203	223	215	240	213	226	240	275	266	255	182	213	220	244	179	159	161	193	56
TC_13039	0	0	0	0	0	0	0	0	0	0	0	0	0	0	0	0	0	0	0	0	0	0	0	0	0	0	0	0	1	0
TC_1304	0	4	0	0	2	11	4	13	7	8	4	12	4	8	5	4	3	7	13	15	2	3	2	1	7	7	13	8	19	0
TC_13041	72	60	67	62	3	52	21	33	22	1	13	13	22	34	0	41	35	29	37	1	10	12	16	15	2	7	13	11	20	16
TC_13042	4	4	3	8	4	0	1	0	0	1	2	0	0	0	2	0	0	1	0	0	0	2	2	4	4	1	3	0	1	0
TC_13044	0	2	1	0	1	2	6	1	0	2	2	2	0	2	2	0	2	1	1	4	0	3	2	0	1	1	0	0	2	1
TC_13048	0	0	1	0	0	0	0	0	0	0	0	1	0	1	0	0	0	0	0	0	0	1	0	0	1	0	0	0	0	4
TC_13049	3	2	3	3	8	3	7	4	1	2	2	2	4	5	1	3	7	6	0	1	4	4	8	3	3	5	5	7	6	8
TC_1305	7	5	2	2	7	9	15	13	10	7	1	3	1	0	0	5	27	10	12	21	2	9	0	1	3	2	6	4	5	3
TC_13055	5	153	2	47	6	16	0	3	2	1	2	3	13	1	1	4	3	2	3	4	2	1	1	5	2	1	1	2	0	3
TC_13056	1140	919	699	711	938	907	709	742	598	660	985	990	926	815	785	703	623	735	772	653	1030	681	966	642	1001	1320	1068	1150	1383	452
TC_13057	2	74	0	11	6	4	0	0	0	0	0	0	4	0	0	1	0	0	0	0	0	0	0	0	0	0	0	0	0	0
TC_13059	2	139	0	13	13	15	0	4	1	0	1	0	5	2	0	1	0	1	1	0	0	0	0	0	0	0	0	0	0	1
TC_13060	0	2	0	0	0	0	0	0	0	0	0	0	0	0	0	0	2	0	0	0	0	1	0	2	0	2	0	0	0	0
TC_13065	77	53	53	57	0	44	18	33	16	1	24	14	21	35	0	27	27	31	22	0	3	8	26	7	1	12	12	11	18	8
TC_13068_sus	5	4	4	2	6	4	4	2	1	0	1	1	1	2	0	7	2	3	3	2	9	10	7	9	1	1	10	1	1	13
TC_13070	4	228	3	28	5	25	0	1	0	0	1	0	9	0	0	0	0	1	0	0	0	0	0	2	0	0	0	0	0	1
TC_13072	28	27	10	12	19	13	15	24	21	45	15	17	15	10	21	26	25	27	11	21	21	9	10	11	19	8	6	9	10	2
TC_13075	37	41	46	42	0	27	12	25	13	0	9	11	13	27	0	23	13	17	20	0	6	7	12	10	0	10	12	7	16	7
TC_13076	1	4	4	1	1	0	1	0	0	0	0	1	0	0	0	0	0	1	0	1	2	0	0	2	0	0	0	0	0	0
TC_13077	0	1	0	0	2	1	0	2	0	1	0	0	0	0	0	0	0	0	3	1	0	0	0	0	0	0	0	0	0	0
TC_13079	43	38	45	39	85	355	395	357	598	562	286	251	247	171	295	256	376	433	478	522	280	219	151	94	200	172	157	182	200	29
TC_1308	0	0	1	3	1	6	10	8	13	12	33	22	21	12	33	3	3	4	12	8	23	13	24	14	8	8	13	11	19	5
TC_13080	11	4	6	3	16	27	26	14	22	21	36	35	26	30	30	9	18	20	28	26	38	21	31	34	54	21	58	52	33	6
TC_13081	0	0	0	0	0	0	0	0	0	0	0	0	0	0	0	0	0	0	0	0	0	0	0	0	0	0	0	0	0	0
TC_13085	56	54	18	31	78	17	26	20	24	21	8	11	8	7	3	11	12	10	27	11	2	5	1	8	1	3	3	5	5	3
TC_13088	18	6	6	6	4	2	3	12	2	3	6	3	7	8	2	3	4	1	2	3	9	7	6	3	3	11	13	5	6	1
TC_13089	1	3	2	3	13	4	2	1	2	5	4	0	4	1	4	4	4	6	2	9	3	4	3	3	10	0	5	2	2	5
TC_1309	20	13	7	18	6	94	111	52	62	47	150	174	177	194	204	103	84	55	85	60	85	99	143	102	123	80	103	54	56	19
TC_13090	0	0	0	1	3	0	1	0	1	1	1	1	6	1	2	1	2	0	4	0	1	3	0	7	3	2	4	1	1	0
TC_13091	2	180	0	30	4	14	0	0	0	0	1	0	22	0	2	0	0	0	0	0	0	0	0	0	0	0	0	0	0	7
TC_13092	20	32	30	20	21	19	3	15	11	3	8	20	15	20	5	10	24	8	6	11	16	41	56	56	15	23	36	21	10	133
TC_13095	3	331	0	34	5	24	0	2	0	1	0	0	10	1	0	1	0	1	0	0	3	1	3	4	1	0	0	3	0	4
TC_13097	26	19	16	33	26	15	15	12	8	5	3	12	23	12	4	14	13	9	5	16	28	30	58	79	8	12	49	10	9	153
TC_13098	1	207	0	22	16	14	0	2	0	0	0	0	9	0	0	0	0	0	1	0	0	2	3	2	1	2	0	0	0	3
TC_13099	2	0	1	1	0	0	0	1	0	0	0	0	3	1	0	2	1	0	0	0	1	2	3	4	0	0	1	0	1	3
TC_131	2	1	0	0	4	1	0	0	1	2	4	0	3	4	2	0	0	0	0	2	0	4	2	1	2	0	5	0	1	0
TC_1310	0	0	0	0	2	0	0	0	0	0	2	0	0	0	0	0	0	0	0	0	0	0	0	0	0	0	0	2	0	0
TC_13103	2	2	6	146	2	0	0	0	0	0	0	0	0	0	0	0	0	0	0	0	1	0	0	0	0	0	0	0	0	0
TC_13104	8	185	4	18	7	18	2	0	0	0	0	2	16	0	6	0	2	0	2	0	0	0	0	0	0	0	0	0	0	3
TC_13106	4	5	3	4	6	17	12	21	13	6	17	12	17	26	11	25	16	20	18	19	16	10	5	20	26	11	9	8	11	6
TC_13107	0	1	24	0	2	1	1	2	0	1	0	0	0	0	0	0	1	0	0	0	1	0	0	1	0	1	0	1	0	0
TC_13108	2	1	3	4	2	2	2	1	0	3	3	5	1	1	1	2	1	0	5	5	2	6	3	11	4	1	1	5	6	1
TC_13112	15	118	7	28	23	34	7	10	4	1	5	7	24	17	5	15	5	13	4	2	16	18	17	57	7	13	26	7	3	69
TC_13116	0	1	0	0	0	0	1	0	0	0	0	0	0	0	0	0	0	0	0	0	0	0	0	0	0	0	0	0	0	2
TC_13118	7	4	4	4	11	8	3	4	3	0	4	1	4	3	4	3	4	2	3	4	7	15	9	6	1	2	4	2	3	30
TC_13119	95	93	83	126	0	65	30	68	23	0	19	25	40	39	1	51	52	48	36	0	4	10	31	31	1	15	31	30	48	21
TC_1312	0	0	0	0	0	0	0	0	0	0	0	0	0	0	0	0	0	0	0	0	0	1	0	0	0	0	0	0	0	0
TC_13122	0	82	0	14	2	7	0	2	1	0	0	0	11	0	0	4	0	0	0	0	2	0	1	0	0	0	0	0	0	0
TC_13123	5	190	4	20	13	29	1	7	1	0	0	3	10	1	1	0	0	2	2	0	3	1	1	1	0	3	2	1	1	9
TC_13124	92	73	27	33	58	39	36	25	32	27	32	30	38	26	22	34	25	32	15	30	31	22	18	16	35	25	46	30	37	16
TC_13125	1	145	1	3	2	2	4	2	4	2	0	4	3	2	1	0	0	1	2	1	0	20	2	4	1	2	7	9	0	1
TC_13127	1	0	1	1	0	0	1	0	1	0	0	0	1	1	1	2	0	1	0	0	0	1	0	0	0	0	1	0	4	0
TC_13129	0	95	0	11	2	5	0	0	0	1	0	0	2	0	1	0	0	0	0	0	0	0	0	0	0	0	1	0	1	0
TC_1313	1	3	2	4	4	0	3	5	2	2	65	0	1	5	1	5	3	3	2	1	7	0	0	2	5	0	2	1	0	4
TC_13130	3	6	5	6	2	7	5	12	9	12	8	7	8	18	8	10	10	9	9	12	10	4	10	10	8	4	7	4	8	3
TC_13133	6	275	4	34	10	15	1	0	0	0	0	1	18	2	0	0	2	1	0	0	0	1	1	2	1	2	2	1	3	0
TC_13135	1	140	0	30	9	11	0	0	2	1	1	0	9	0	0	1	0	1	0	0	0	1	1	1	0	0	0	0	0	2
TC_13136	1	0	0	0	0	2	0	0	1	0	3	0	0	0	0	0	4	1	0	0	0	0	0	0	0	0	0	0	0	0
TC_13142	6	5	4	3	3	4	1	2	2	6	2	1	3	0	0	3	0	4	5	2	3	2	0	4	5	1	2	4	3	0
TC_13143	0	0	0	0	8	2	0	2	1	0	0	0	1	0	0	0	0	0	0	0	0	1	1	1	0	1	0	0	0	1
TC_13144	35	29	24	18	57	25	14	27	10	35	10	12	18	5	18	16	17	29	21	22	6	13	14	6	9	7	8	10	11	1
TC_13145	2	65	2	19	4	5	0	2	1	1	1	0	8	3	1	1	6	1	5	4	3	0	6	5	6	2	1	2	1	2
TC_13147	7	0	1	1	11	3	1	2	2	1	1	0	1	0	1	0	3	1	1	8	0	2	0	0	3	0	0	0	0	0
TC_1315	0	1	0	0	1	1	2	0	0	0	1	0	0	0	15	3	0	0	0	0	1	0	0	1	0	1	0	0	1	0
TC_13153	257	242	167	177	354	304	252	338	335	335	506	413	397	317	383	277	265	336	297	383	554	362	323	272	463	540	469	519	606	236
TC_13155	0	9	2	2	3	0	0	2	1	0	0	1	0	0	0	0	0	0	1	2	0	1	1	1	0	0	0	2	0	0
TC_13159	11	12	16	18	0	15	4	8	3	0	3	6	6	11	0	6	10	7	12	0	2	1	2	9	0	2	5	2	9	2
TC_1316	0	1	0	1	4	1	0	1	0	0	0	57	1	1	0	1	1	2	2	0	0	0	0	0	2	0	1	1	0	0
TC_13167	3	1	3	1	3	18	8	12	19	11	5	6	9	3	9	16	13	10	7	11	4	0	3	0	6	2	1	1	1	0
TC_13168	5	414	0	62	11	43	0	1	2	4	0	1	23	1	5	1	0	0	0	0	1	0	1	6	1	0	3	0	0	5
TC_13169	78	95	103	128	137	45	58	49	54	58	42	46	64	35	40	32	44	53	39	51	62	36	25	39	51	26	26	32	53	110
TC_13172	1	0	0	0	4	0	0	0	0	0	0	0	1	0	0	0	0	0	0	0	0	0	0	0	1	1	0	0	1	0
TC_13173	23	25	31	14	56	50	27	16	35	27	22	14	9	14	12	25	24	17	14	34	12	16	5	9	10	13	16	14	14	5
TC_13174	2	0	2	0	1	2	0	0	0	0	0	2	0	0	0	0	0	0	0	1	0	0	1	0	0	0	0	0	0	0
TC_13178	7	1	5	1	1	1	0	0	0	1	0	0	0	0	0	0	0	1	0	1	0	0	0	1	0	0	0	0	0	1
TC_1318	0	0	0	0	1	1	0	2	2	1	1	13	1	0	0	0	0	0	1	0	0	1	1	0	2	2	0	0	0	0
TC_13183	17	5	10	8	10	11	7	6	6	5	19	18	24	19	26	8	7	9	5	9	21	29	18	8	28	15	18	21	13	6
TC_13184	0	0	0	3	0	0	0	0	0	0	0	0	0	0	0	1	0	1	0	0	0	0	0	0	0	0	0	0	0	2
TC_13185	99	62	60	55	85	182	244	280	207	219	44	53	57	55	78	203	258	310	287	291	42	38	63	45	95	17	24	48	33	14
TC_13187	182	175	97	387	302	25	28	18	20	37	2	13	2	2	0	42	29	58	55	31	2	1	13	6	3	2	4	1	0	0
TC_13189	78	73	86	63	88	60	22	42	29	11	30	39	36	47	25	52	54	43	32	30	126	124	159	146	46	71	111	53	35	446
[truncated: 46,307 more rows]

## Sheet: FPKM calculations
	DS.1_DAL2921.counts	DS.2_DAL2921.counts	DS.3_DAL2921.counts	DS.4_DAL2921.counts	DS.5_DAL2921.counts	Dry-MEAN	Dry-SEM	C6.1_DAL2921.counts	C6.2_DAL2921.counts	C6.3_DAL2921.counts	C6.4_DAL2921.counts	C6.5_DAL2921.counts	C6-MEAN	C6-SEM	C12.1_DAL2921.counts	C12.2_DAL2921.counts	C12.3_DAL2921.counts	C12.4_DAL2921.counts	C12.5_DAL2921.counts	C12-MEAN	C12-SEM	M6.1_DAL2921.counts	M6.2_DAL2921.counts	M6.3_DAL2921.counts	M6.4_DAL2921.counts	M6.5_DAL2921.counts	M6-MEAN	M6-SEM	M12.1_DAL2921.counts	M12.2_DAL2921.counts	M12.3_DAL2921.counts	M12.4_DAL2921.counts	M12.5_DAL2921.counts	M12-MEAN	M12-SEM	M18.1_DAL2921.counts	M18.2_DAL2921.counts	M18.3_DAL2921.counts	M18.4_DAL2921.counts	M18.5_DAL2921.counts	M18-MEAN	M18-SEM
TC_10000	7	0	0	2	6	3	1.48324	1	1	1	2	1	1.2	0.2	0	2	0	0	3	1	0.632456	0	0	0	0	1	0.2	0.2	2	0	2	0	0	0.8	0.489898	0	0	0	0	0	0	0
TC_10001	45	49	14	30	114	50.4	17.0546	36	82	37	48	69	54.4	9.10275	8	12	0	3	1	4.8	2.26716	22	42	38	37	48	37.4	4.30813	2	4	7	7	6	5.2	0.969536	1	1	7	5	0	3.5	1.5
TC_10002	1086	972	601	720	1394	954.6	139.77	419	281	373	418	693	436.8	68.7942	112	136	82	115	142	117.4	10.5811	264	307	454	299	682	401.2	77.3882	111	90	144	78	313	147.2	42.9365	109	111	140	215	33	143.75	24.7836
TC_10003	2	3	0	3	1	1.8	0.583095	0	0	0	0	0	0	0	1	1	0	0	0	0.4	0.244949	0	0	0	0	0	0	0	0	0	0	0	0	0	0	0	0	0	0	2	0	0
TC_10005	2	253	0	66	19	68	47.7546	19	0	9	1	0	5.8	3.70675	1	0	16	1	0	3.6	3.10805	4	0	2	0	0	1.2	0.8	1	0	0	3	0	0.8	0.583095	0	0	0	0	0	0	0
TC_10006	18	16	8	13	18	14.6	1.8868	78	52	63	49	52	58.8	5.36097	5	8	6	6	2	5.4	0.979796	53	50	58	60	94	63	7.94984	4	1	9	1	11	5.2	2.05913	3	2	10	9	1	6	2.04124
TC_10007	1	705	0	46	32	156.8	137.338	72	0	4	0	1	15.4	14.169	0	0	32	0	1	6.6	6.35295	0	0	0	0	0	0	0	0	0	0	0	0	0	0	1	0	0	0	0	0.25	0.25
TC_10008	322	287	258	256	358	296.2	19.551	393	339	414	312	300	351.6	22.3575	731	764	899	845	608	769.4	50.0326	414	404	439	493	408	431.6	16.5124	955	642	821	449	920	757.4	94.3285	823	739	867	818	117	811.75	26.6314
TC_10009	2	216	0	30	17	53	41.112	26	1	2	1	1	6.2	4.95379	0	0	12	0	0	2.4	2.4	3	1	1	0	0	1	0.547723	0	0	3	0	0	0.6	0.6	0	1	0	0	3	0.25	0.25
TC_10011	5	8	7	6	3	5.8	0.860233	0	2	0	0	2	0.8	0.489898	2	1	0	0	0	0.6	0.4	2	0	0	1	1	0.8	0.374166	0	0	0	0	0	0	0	1	0	5	0	0	1.5	1.19024
TC_10012	0	1	1	1	2	1	0.316228	0	0	0	0	1	0.2	0.2	0	0	0	0	1	0.2	0.2	1	2	0	1	1	1	0.316228	1	2	1	1	0	1	0.316228	0	0	1	0	0	0.25	0.25
TC_10018	135	119	169	116	125	132.8	9.61457	322	230	247	164	251	242.8	25.2297	1103	989	1131	903	772	979.6	66.0315	305	243	278	329	344	299.8	18.076	1225	889	804	560	954	886.4	107.832	2198	1374	1462	1609	1065	1660.75	185.527
TC_1002	56	52	32	23	70	46.6	8.47113	63	57	103	68	74	73	8.00625	90	74	74	63	84	77	4.64758	63	81	80	97	73	78.8	5.57136	83	59	83	176	92	98.6	20.1112	73	117	131	81	13	100.5	13.9613
TC_10020	38	35	34	18	32	31.4	3.48712	24	7	18	7	4	12	3.83406	7	15	19	26	17	16.8	3.07246	27	18	17	20	10	18.4	2.7313	34	52	72	56	15	45.8	9.78979	30	45	15	6	158	24	8.57321
TC_10021	0	0	0	0	0	0	0	0	0	0	0	1	0.2	0.2	1	0	0	0	0	0.2	0.2	0	0	0	0	0	0	0	1	0	0	0	0	0.2	0.2	0	0	0	2	0	0.5	0.5
TC_10022	1	2	0	3	5	2.2	0.860233	0	1	0	1	0	0.4	0.244949	0	0	1	0	0	0.2	0.2	2	0	0	1	0	0.6	0.4	0	0	0	0	0	0	0	0	0	0	0	0	0	0
TC_10023	292	186	144	195	262	215.8	26.8485	1385	1035	932	919	1042	1062.6	84.5001	719	650	551	562	744	645.2	39.3871	891	859	948	1095	1263	1011.2	74.8441	924	566	579	496	1379	788.8	165.228	759	815	997	1216	323	946.75	103.13
TC_10024	2977	1805	1421	1440	2720	2072.6	326.607	1153	894	1074	1038	1415	1114.8	85.9927	1025	1075	927	989	1090	1021.2	29.625	1071	997	1268	981	1552	1173.8	107.449	1188	1024	1028	540	1184	992.8	118.723	1238	1345	1178	1360	140	1280.25	43.5821
TC_10026	123	36	25	43	52	55.8	17.3707	46	22	30	33	29	32	3.937	3	4	5	4	0	3.2	0.860233	16	26	39	29	43	30.6	4.80208	2	7	8	5	8	6	1.14018	1	4	6	9	0	5	1.68325
TC_10027	55	33	41	72	52	50.6	6.63777	30	22	24	21	3	20	4.52769	12	29	29	25	19	22.8	3.2619	37	24	36	29	16	28.4	3.9064	104	97	132	60	22	83	19.0893	65	61	36	23	254	46.25	10.0613
TC_10028	14	8	12	11	20	13	2	19	4	6	3	3	7	3.04959	8	7	5	11	14	9	1.58114	3	20	6	6	10	9	2.96648	9	22	13	6	12	12.4	2.69444	18	13	17	12	22	15	1.47196
TC_10029	53	48	44	59	50	50.8	2.51794	27	15	30	24	9	21	3.91152	5	28	22	43	29	25.4	6.15305	21	42	22	27	20	26.4	4.08167	70	72	131	85	33	78.2	15.7842	42	56	28	17	294	35.75	8.46931
TC_1003	8	5	6	2	7	5.6	1.02956	2	4	9	3	16	6.8	2.59615	23	28	32	12	33	25.6	3.82884	9	11	8	12	3	8.6	1.56844	30	27	18	85	17	35.4	12.6515	24	38	40	23	1	31.25	4.49768
TC_10031	68	45	38	67	50	53.6	5.98832	41	24	27	7	6	21	6.58027	19	26	29	47	17	27.6	5.32541	34	27	25	29	30	29	1.51658	85	103	114	61	51	82.8	11.985	59	47	44	19	368	42.25	8.40015
TC_10032	46	56	37	25	50	42.8	5.41664	23	20	30	11	12	19.2	3.54119	12	14	20	16	18	16	1.41421	18	21	13	32	12	19.2	3.59722	14	13	11	23	14	15	2.07364	19	14	18	10	5	15.25	2.05649
TC_10033	0	0	0	0	0	0	0	0	0	0	0	0	0	0	0	0	0	0	0	0	0	0	0	0	0	0	0	0	0	0	0	0	0	0	0	0	0	0	0	0	0	0
TC_10034	67	48	62	48	71	59.2	4.78957	45	22	42	20	2	26.2	7.88923	29	30	28	43	16	29.2	4.28252	37	43	24	31	26	32.2	3.51283	100	116	145	113	44	103.6	16.6151	73	88	49	17	348	56.75	15.494
TC_10036	16	8	10	18	12	12.8	1.85472	15	7	17	12	14	13	1.70294	8	8	9	4	9	7.6	0.927362	15	18	18	8	17	15.2	1.88149	9	13	12	8	15	11.4	1.28841	12	5	10	16	0	10.75	2.28674
TC_10037	5	0	3	3	10	4.2	1.65529	2	0	5	1	1	1.8	0.860233	1	0	1	5	1	1.6	0.87178	2	4	2	1	3	2.4	0.509902	4	4	4	3	8	4.6	0.87178	1	1	3	2	2	1.75	0.478714
TC_10038	5	1	0	1	4	2.2	0.969536	1	1	1	0	0	0.6	0.244949	2	0	1	0	2	1	0.447214	0	1	1	0	2	0.8	0.374166	0	2	0	1	1	0.8	0.374166	0	1	1	0	1	0.5	0.288675
TC_10039	53	36	16	13	40	31.6	7.54056	26	19	18	25	36	24.8	3.21559	12	8	2	5	9	7.2	1.71464	22	31	43	25	47	33.6	4.91528	11	4	7	9	10	8.2	1.24097	7	3	7	6	11	5.75	0.946485
TC_10040	20	11	11	11	25	15.6	2.92575	12	16	8	9	10	11	1.41421	11	8	19	12	6	11.2	2.22261	14	15	13	12	12	13.2	0.583095	10	18	8	7	16	11.8	2.2	16	13	11	12	19	13	1.08012
TC_10041	28	22	30	28	32	28	1.67332	20	12	20	12	3	13.4	3.15595	6	12	27	20	7	14.4	4.00749	17	25	11	15	13	16.2	2.41661	36	35	53	75	13	42.4	10.3325	13	28	18	8	176	16.75	4.26956
TC_10042	14	23	14	20	19	18	1.76068	9	13	14	6	5	9.4	1.80555	19	11	12	12	13	13.4	1.43527	6	9	12	7	8	8.4	1.02956	19	5	11	9	13	11.4	2.31517	17	17	12	16	29	15.5	1.19024
TC_10043	1	0	1	0	3	1	0.547723	0	1	2	0	0	0.6	0.4	2	6	3	4	5	4	0.707107	2	1	5	3	3	2.8	0.663325	8	2	4	0	7	4.2	1.49666	5	2	5	1	0	3.25	1.03078
TC_10044	51	34	52	34	67	47.6	6.23378	10	20	21	7	9	13.4	2.94279	19	22	29	33	44	29.4	4.41135	14	22	18	22	31	21.4	2.82135	32	51	30	28	37	35.6	4.13038	25	54	31	33	104	35.75	6.31631
TC_10046	354	404	368	485	440	410.2	23.9383	280	152	254	154	50	178	41.1193	138	163	229	250	167	189.4	21.3087	236	239	205	197	162	207.8	14.1259	656	815	976	567	238	650.4	124.533	392	499	281	148	2650	330	75.2385
TC_10047	165	159	60	90	154	125.6	21.2664	89	64	43	44	71	62.2	8.65679	22	30	28	10	25	23	3.52136	27	38	56	50	107	55.6	13.7862	27	18	13	17	19	18.8	2.2891	20	14	24	30	13	22	3.3665
TC_10048	54	45	29	31	51	42	5.11859	40	45	38	39	28	38	2.77489	40	43	50	46	60	47.8	3.46987	40	49	38	42	39	41.6	1.96469	40	69	56	40	65	54	6.09098	36	56	42	43	60	44.25	4.2106
TC_10049	0	0	0	0	0	0	0	0	0	0	0	0	0	0	0	0	0	0	0	0	0	0	0	0	0	0	0	0	0	0	0	0	0	0	0	0	0	0	0	0	0	0
TC_1005	32	16	22	25	25	24	2.58844	14	6	6	4	4	6.8	1.85472	14	14	15	18	16	15.4	0.748331	10	11	5	8	6	8	1.14018	12	11	15	30	13	16.2	3.51283	10	19	18	10	4	14.25	2.46221
TC_10051	494	441	309	351	602	439.4	52.0774	245	259	309	364	347	304.8	23.4273	326	367	323	192	316	304.8	29.5794	231	208	296	210	281	245.2	18.285	313	302	206	222	238	256.2	21.6157	186	198	235	311	165	232.5	28.1677
TC_10052	28	17	12	10	16	16.6	3.1241	29	42	33	60	54	43.6	5.93801	30	51	58	35	54	45.6	5.51906	41	58	59	54	64	55.2	3.89102	55	61	41	11	65	46.6	9.7857	27	39	69	50	8	46.25	8.91978
TC_10053	60	63	417	94	151	157	67.0261	3	13	13	3	1	6.6	2.63818	3	2	5	7	5	4.4	0.87178	3	6	5	7	8	5.8	0.860233	0	2	2	4	2	2	0.632456	4	1	2	1	19	2	0.707107
TC_10054	51	69	79	65	89	70.6	6.43117	50	22	44	29	7	30.4	7.71103	26	34	53	49	29	38.2	5.41664	65	26	31	34	27	36.6	7.24293	99	119	142	189	49	119.6	23.1594	78	107	63	36	428	71	14.8155
TC_10055	1	2	1	23	0	5.4	4.41135	2	2	4	1	2	2.2	0.489898	2	1	1	0	1	1	0.316228	1	0	4	0	0	1	0.774597	2	2	1	2	0	1.4	0.4	2	3	3	1	10	2.25	0.478714
TC_10057	55	27	19	54	76	46.2	10.3315	571	462	559	529	670	558.2	33.7423	86	100	76	52	82	79.2	7.86384	321	412	606	391	637	473.4	62.5033	77	73	53	47	79	65.8	6.5909	40	47	69	63	15	54.75	6.76233
TC_10059	0	0	0	0	0	0	0	0	0	0	0	0	0	0	0	0	0	0	0	0	0	1	0	0	0	0	0.2	0.2	0	0	0	0	0	0	0	0	0	0	0	0	0	0
TC_1006	9	10	8	4	12	8.6	1.32665	49	35	38	30	31	36.6	3.41467	46	40	49	35	28	39.6	3.77624	43	38	57	44	62	48.8	4.55412	46	26	28	16	47	32.6	6.02993	36	39	57	68	5	50	7.58288
TC_10061	9	8	7	24	20	13.6	3.50143	13	16	16	9	4	11.6	2.29347	6	1	3	4	9	4.6	1.36382	5	20	9	8	27	13.8	4.16413	3	9	2	3	13	6	2.14476	1	8	8	7	7	6	1.68325
TC_10062	1488	1308	1566	1736	59	1231.4	301.066	1116	563	906	443	6	606.8	192.161	349	465	432	897	17	432	140.788	933	648	781	668	33	612.6	153.505	248	280	489	311	58	277.2	68.8879	246	368	282	514	345	352.5	59.6063
TC_10063	5	1	2	10	8	5.2	1.71464	14	11	17	17	24	16.6	2.1587	10	23	20	14	24	18.2	2.69072	12	24	14	21	16	17.4	2.22711	15	17	14	7	16	13.8	1.772	7	15	11	12	4	11.25	1.65202
TC_10064	394	203	679	348	303	385.4	79.9166	112	57	141	38	98	89.2	18.6263	21	30	16	12	11	18	3.47851	94	50	130	26	237	107.4	37.0184	29	14	8	3	16	14	4.39318	5	10	30	4	0	12.25	6.06046
TC_10065	4	1	1	3	10	3.8	1.65529	10	4	3	3	3	4.6	1.36382	0	3	1	3	3	2	0.632456	5	5	3	3	2	3.6	0.6	2	2	6	3	5	3.6	0.812404	1	3	0	3	0	1.75	0.75
TC_10066	762	558	555	555	943	674.6	78.0645	2225	1755	1404	1538	1290	1642.4	164.927	414	299	287	323	269	318.4	25.459	1577	1446	1755	1473	1988	1647.8	100.876	426	246	304	251	518	349	53.2579	360	293	249	359	89	315.25	27.0813
TC_10067	1689	1347	665	1092	1659	1290.4	190.845	606	596	500	420	647	553.8	41.2243	540	481	559	539	657	555.2	28.6154	584	607	614	727	543	615	30.6219	582	480	494	604	534	538.8	24.0882	558	623	674	560	396	603.75	27.8579
TC_10068	163	152	139	141	296	178.2	29.7614	1404	1129	1449	2131	2307	1684	226.891	1179	1433	1317	994	1492	1283	89.9094	1180	1998	2037	1793	2048	1811.2	164.423	1192	978	1039	455	1171	967	134.106	615	715	880	1029	99	809.75	91.2463
TC_10069	50	22	19	46	42	35.8	6.39062	31	36	57	29	46	39.8	5.20961	10	7	8	6	5	7.2	0.860233	52	74	41	48	74	57.8	6.84398	3	13	5	5	8	6.8	1.74356	3	3	6	1	2	3.25	1.03078
TC_1007	113	61	65	81	100	84	9.98999	199	174	177	138	170	171.6	9.79081	277	182	207	243	375	256.8	33.6488	225	316	144	307	240	246.4	31.226	197	240	208	967	321	386.6	146.715	142	430	469	149	49	297.5	88.1292
TC_10072	86	83	77	94	94	86.8	3.27719	50	40	57	29	10	37.2	8.27889	38	42	38	60	43	44.2	4.07922	54	56	36	50	39	47	4.02492	129	147	189	125	44	126.8	23.6017	81	120	69	38	565	77	16.9558
TC_10073	2	0	0	0	0	0.4	0.4	0	0	0	0	0	0	0	0	0	0	0	0	0	0	0	0	0	0	0	0	0	0	0	0	0	0	0	0	0	0	0	0	0	0	0
TC_10074	34	36	35	29	47	36.2	2.95635	22	18	15	13	18	17.2	1.52971	4	10	5	4	3	5.2	1.24097	7	8	19	11	27	14.4	3.78946	3	11	11	9	7	8.2	1.49666	7	6	6	34	4	13.25	6.92068
TC_10075	19	19	20	23	30	22.2	2.08327	20	14	6	7	3	10	3.08221	7	7	13	24	16	13.4	3.17175	15	11	4	8	13	10.2	1.93391	39	33	52	14	14	30.4	7.36614	21	22	15	3	138	15.25	4.36606
TC_10076	250	222	124	205	273	214.8	25.5135	598	521	629	405	436	517.8	43.7166	503	540	547	597	552	547.8	15.0113	598	647	602	724	512	616.6	34.6116	506	429	569	714	563	556.2	46.8032	424	476	531	463	284	473.5	22.1228
TC_10078	4	160	0	21	8	38.6	30.5542	6	2	1	1	0	2	1.04881	0	0	3	0	1	0.8	0.583095	0	0	0	1	0	0.2	0.2	0	0	3	0	0	0.6	0.6	0	0	1	0	0	0.25	0.25
TC_10079	38	21	16	6	24	21	5.2345	17	10	25	9	13	14.8	2.90517	15	9	11	11	13	11.8	1.0198	16	16	14	17	25	17.6	1.91311	17	9	23	14	19	16.4	2.35797	10	17	13	14	3	13.5	1.44338
TC_10080	0	0	0	1	1	0.4	0.244949	1	2	0	2	1	1.2	0.374166	1	0	1	0	0	0.4	0.244949	0	0	1	0	2	0.6	0.4	1	0	0	1	0	0.4	0.244949	0	0	0	0	0	0	0
TC_10082	52	30	29	40	48	39.8	4.63033	16	19	17	10	11	14.6	1.74929	33	21	29	39	32	30.8	2.93939	17	18	17	20	21	18.6	0.812404	26	17	40	15	50	29.6	6.7424	22	41	24	23	22	27.5	4.51848
TC_10083	12	3	9	6	4	6.8	1.65529	16	16	21	8	7	13.6	2.65707	18	14	16	17	18	16.6	0.748331	23	24	31	29	18	25	2.30217	20	32	30	17	23	24.4	2.87402	19	26	18	19	9	20.5	1.84842
TC_10084	17	32	24	21	61	31	7.89303	1	3	7	1	1	2.6	1.16619	0	0	0	0	1	0.2	0.2	2	6	5	0	9	4.4	1.56844	1	4	2	2	1	2	0.547723	0	1	0	3	0	1	0.707107
TC_10086	1	2	2	3	11	3.8	1.82757	2	2	0	1	2	1.4	0.4	3	5	4	4	1	3.4	0.678233	2	2	1	3	7	3	1.04881	0	2	2	3	1	1.6	0.509902	1	1	4	4	0	2.5	0.866025
TC_10087	28	23	35	37	41	32.8	3.2311	19	15	16	13	17	16	1	20	10	11	16	17	14.8	1.88149	13	13	11	21	27	17	3.03315	20	11	8	8	22	13.8	3.00666	18	6	14	30	9	17	5
TC_10088	5	4	3	8	9	5.8	1.15758	18	19	23	13	24	19.4	1.96469	12	11	5	6	5	7.8	1.52971	15	12	21	12	9	13.8	2.0347	9	13	8	8	7	9	1.04881	3	9	5	5	0	5.5	1.25831
TC_10089	51	38	30	37	57	42.6	4.94571	17	15	20	7	6	13	2.77489	15	7	20	30	27	19.8	4.14005	23	36	21	20	27	25.4	2.90861	26	49	36	19	35	33	5.06952	17	30	32	29	37	27	3.39116
TC_1009	12	13	9	14	11	11.8	0.860233	11	5	6	4	11	7.4	1.50333	9	4	4	4	5	5.2	0.969536	13	10	6	2	12	8.6	2.03961	6	4	1	18	5	6.8	2.92233	3	11	7	5	4	6.5	1.70783
TC_10090	2287	1541	1235	1291	2095	1689.8	213.174	1067	920	1022	1171	1366	1109.2	75.8112	1534	1232	1192	883	1175	1203.2	103.37	747	818	1064	941	1427	999.4	119.799	1309	1055	980	822	1361	1105.4	101.332	964	904	1011	1380	586	1064.75	107.34
TC_10091	825	596	545	473	828	653.4	73.3216	681	710	878	759	776	760.8	33.8517	632	716	701	677	660	677.2	14.8506	741	908	964	937	961	902.2	41.5372	859	665	657	513	824	703.6	62.7037	504	505	610	507	120	531.5	26.1741
TC_10093	7991	6341	4774	7751	11367	7644.8	1093.78	3883	2499	1673	1515	2710	2456	424.339	1074	1255	641	287	666	784.6	171.365	1515	1657	2473	1368	3191	2040.8	345.412	310	724	618	534	1441	725.4	191.417	84	402	661	1225	108	593	241.456
TC_10094	29	35	4	8	16	18.4	5.95483	14	11	6	12	16	11.8	1.68523	8	3	15	0	9	7	2.58844	9	8	1	12	13	8.6	2.11187	12	5	5	11	3	7.2	1.8	4	5	10	3	10	5.5	1.55456
TC_10095	17	37	14	12	40	24	5.99166	54	62	49	71	45	56.2	4.66262	12	17	14	10	21	14.8	1.93391	35	70	59	75	37	55.2	8.26075	14	8	13	4	8	9.4	1.83303	11	9	14	8	4	10.5	1.32288
TC_10096	16	36	9	10	35	21.2	5.96154	91	80	98	166	90	105	15.5177	128	126	140	81	108	116.6	10.2645	42	110	143	97	105	99.4	16.3481	107	102	72	29	101	82.2	14.654	90	78	82	131	5	95.25	12.1749
TC_10097	14	10	11	9	13	11.4	0.927362	12	12	14	16	5	11.8	1.85472	21	23	18	14	13	17.8	1.93391	13	14	10	13	9	11.8	0.969536	4	12	15	10	16	11.4	2.13542	5	13	13	16	1	11.75	2.3585
TC_10098	51	21	32	21	43	33.6	5.96322	28	14	22	9	9	16.4	3.74967	12	9	9	11	22	12.6	2.42074	17	36	25	14	27	23.8	3.89102	11	35	25	10	17	19.6	4.68615	14	17	14	19	40	16	1.22474
TC_10099	25	18	26	27	34	26	2.54951	25	6	11	7	6	11	3.61939	9	13	15	15	12	12.8	1.11355	7	16	13	12	10	11.6	1.50333	61	54	53	43	25	47.2	6.2482	32	36	21	6	185	23.75	6.71286
TC_10100	95	101	46	125	127	98.8	14.6438	59	11	15	10	19	22.8	9.18912	16	18	6	10	9	11.8	2.24499	15	18	28	13	23	19.4	2.7313	10	14	22	6	8	12	2.82843	53	33	21	38	22	36.25	6.62539
TC_10102	9	524	0	131	21	137	99.6027	49	1	6	0	8	12.8	9.17279	1	0	52	0	5	11.6	10.142	3	1	6	0	2	2.4	1.02956	2	0	1	2	0	1	0.447214	0	4	1	1	9	1.5	0.866025
TC_10103	16	8	7	15	13	11.8	1.82757	25	22	29	48	47	34.2	5.54437	68	72	57	32	36	53	8.16088	14	31	48	45	38	35.2	6.06135	80	46	43	1	49	43.8	12.5992	51	30	37	55	0	43.25	5.8648
TC_10104	146	66	82	95	210	119.8	26.2305	55	83	53	25	53	53.8	9.17824	37	28	34	75	98	54.4	13.677	63	114	67	58	86	77.6	10.2596	54	150	82	32	102	84	20.3568	45	90	71	55	164	65.25	9.8351
TC_10105	53	41	24	15	54	37.4	7.78845	24	21	23	22	11	20.2	2.35372	16	9	12	7	8	10.4	1.63095	14	11	22	17	14	15.6	1.86011	1	12	10	8	7	7.6	1.86011	5	7	4	10	19	6.5	1.32288
TC_10106	6	7	2	3	4	4.4	0.927362	13	1	2	2	15	6.6	3.04302	3	8	10	6	4	6.2	1.28062	0	3	1	6	16	5.2	2.88791	5	4	5	3	5	4.4	0.4	4	1	9	2	0	4	1.77951
TC_10107	2	3	0	1	1	1.4	0.509902	4	2	1	0	2	1.8	0.663325	1	2	3	2	2	2	0.316228	2	1	3	2	3	2.2	0.374166	1	3	1	4	4	2.6	0.678233	1	5	4	0	4	2.5	1.19024
TC_10108	1075	797	666	670	956	832.8	80.4509	602	440	572	448	530	518.4	32.4801	952	1118	1206	1313	1222	1162.2	60.9807	678	669	623	647	619	647.2	11.8423	1508	1254	1322	719	1427	1246	138.74	1450	1521	1588	1526	368	1521.25	28.2175
TC_10109	2752	2677	2660	5157	8429	4335	1129.09	1010	643	625	552	567	679.4	84.3935	211	269	193	118	257	209.6	26.873	454	558	751	429	802	598.8	76.1311	113	213	193	176	369	212.8	42.4881	39	108	222	203	231	143	42.7025
TC_1011	42	32	21	35	25	31	3.70135	83	101	106	60	42	78.4	12.1598	83	60	82	126	115	93.2	12.0058	94	108	115	105	89	102.2	4.72652	72	61	87	60	113	78.6	9.88231	66	76	79	95	64	79	6.01387
TC_10111	52	47	25	28	48	40	5.59464	73	73	70	98	81	79	5.0892	39	29	22	23	71	36.8	9.06863	53	76	58	88	99	74.8	8.71436	35	36	31	29	37	33.6	1.53623	20	33	33	23	49	27.25	3.37577
TC_10112	114	88	103	95	185	117	17.5414	63	53	42	28	24	42	7.35527	5	9	6	2	5	5.4	1.1225	25	100	61	21	81	57.6	15.426	9	8	19	4	24	12.8	3.73363	3	2	6	10	15	5.25	1.79699
TC_10113	0	0	0	0	0	0	0	0	0	0	0	0	0	0	0	0	0	0	0	0	0	0	0	1	1	0	0.4	0.244949	0	0	1	0	0	0.2	0.2	1	2	0	0	0	0.75	0.478714
TC_10114	2615	2634	1181	1780	3710	2384	429.311	1277	1312	1233	1606	1812	1448	112.121	2720	2312	2072	1420	2753	2255.4	244.764	845	1556	1400	1471	1490	1352.4	129.262	1967	1945	1427	1601	1841	1756.2	104.817	1455	1902	1660	2549	649	1891.5	237.441
TC_10115	1	1	0	1	4	1.4	0.678233	1	0	6	5	0	2.4	1.28841	1	1	0	1	0	0.6	0.244949	5	5	0	4	1	3	1.04881	1	1	0	0	1	0.6	0.244949	0	1	1	0	1	0.5	0.288675
TC_10116	285	204	191	238	464	276.4	49.6373	70	67	55	34	35	52.2	7.65114	9	14	4	15	33	15	4.90918	26	151	44	60	118	79.8	23.555	16	49	30	39	17	30.2	6.35138	6	34	33	17	8	22.5	6.73919
TC_10117	54	44	38	36	98	54	11.4368	82	47	49	26	22	45.2	10.6743	58	56	48	93	91	69.2	9.46256	34	76	45	40	54	49.8	7.32393	52	176	106	79	114	105.4	20.7451	84	146	115	103	349	112	13.0064
TC_10118	593	544	417	533	794	576.2	61.6307	932	997	866	911	946	930.4	21.4537	441	503	403	341	456	428.8	27.1743	613	850	1126	923	1171	936.6	100.801	581	368	509	307	771	507.2	82.0051	364	344	457	558	109	430.75	49.0431
TC_10119	19	32	41	64	40	39.2	7.34439	11	2	10	4	7	6.8	1.71464	3	2	2	0	4	2.2	0.663325	3	2	7	3	4	3.8	0.860233	4	1	5	2	5	3.4	0.812404	0	1	7	1	0	2.25	1.60078
TC_10120	22	17	14	20	23	19.2	1.65529	24	24	23	22	22	23	0.447214	24	20	29	13	24	22	2.66458	14	9	24	15	19	16.2	2.51794	23	13	15	23	14	17.6	2.22711	13	20	10	21	37	16	2.67706
TC_10121	443	314	253	281	317	321.6	32.5355	85	10	45	9	24	34.6	14.1796	20	31	15	29	20	23	3.01662	59	23	31	17	38	33.6	7.27736	17	16	32	23	42	26	4.90918	11	19	22	24	4	19	2.85774
TC_10122	28	25	8	21	21	20.6	3.41467	5	5	8	3	6	5.4	0.812404	16	23	17	11	13	16	2.04939	6	14	9	9	7	9	1.3784	27	12	8	12	6	13	3.68782	9	21	13	20	28	15.75	2.86865
TC_10123	1519	1219	975	898	1365	1195.2	116.418	1050	934	1186	1031	1066	1053.4	40.3182	1442	1428	1405	1093	1277	1329	65.8582	959	1002	1126	1136	1126	1069.8	37.13	1525	1162	1375	955	1568	1317	115.043	1622	1437	1579	1704	480	1585.5	55.8786
TC_10124	10	7	2	6	14	7.8	2.00998	2	4	5	2	8	4.2	1.11355	1	0	0	0	2	0.6	0.4	3	15	3	5	8	6.8	2.24499	1	3	2	6	1	2.6	0.927362	0	0	3	1	3	1	0.707107
TC_10125	8	3	8	3	11	6.6	1.56844	7	8	7	10	5	7.4	0.812404	3	2	4	3	2	2.8	0.374166	6	6	9	4	11	7.2	1.24097	3	4	4	3	2	3.2	0.374166	1	2	5	6	2	3.5	1.19024
TC_10126	0	152	1	16	1	34	29.6496	18	0	0	0	0	3.6	3.6	0	0	10	0	0	2	2	1	0	0	0	0	0.2	0.2	0	0	1	0	0	0.2	0.2	0	0	0	0	0	0	0
TC_10127	136	15	102	13	140	81.2	28.2195	57	43	45	68	109	64.4	12.0233	46	56	67	52	61	56.4	3.61386	35	55	38	51	59	47.6	4.72864	36	53	44	17	61	42.2	7.57232	57	57	50	57	12	55.25	1.75
TC_10129	12	6	3	9	9	7.8	1.52971	7	9	5	4	9	6.8	1.0198	4	9	11	6	15	9	1.92354	6	14	6	7	11	8.8	1.59374	0	21	6	7	7	8.2	3.45543	3	4	6	3	5	4	0.707107
TC_10130	9	6	9	2	1	5.4	1.69115	17	12	18	8	13	13.6	1.80555	4	4	2	3	4	3.4	0.4	7	12	4	18	20	12.2	3.07246	3	4	2	3	4	3.2	0.374166	2	0	0	4	0	1.5	0.957427
TC_10134	721	574	702	765	928	738	57.1446	366	456	426	465	552	453	30.2093	512	514	539	372	400	467.4	33.8609	295	440	484	345	524	417.6	42.7394	602	340	400	336	456	426.8	49.0127	468	471	360	434	160	433.25	25.8179
TC_10136	6	8	0	1	6	4.2	1.56205	10	7	14	19	14	12.8	2.0347	16	15	13	4	12	12	2.12132	14	7	17	21	14	14.6	2.29347	12	6	4	9	14	9	1.84391	13	6	6	17	4	10.5	2.72336
TC_10137	8	2	7	14	12	8.6	2.08806	26	33	36	36	36	33.4	1.93907	42	55	58	41	47	48.6	3.41467	25	38	36	31	29	31.8	2.35372	58	53	50	16	43	44	7.40945	45	49	41	52	15	46.75	2.39357
TC_10141	9	9	7	14	0	7.8	2.26716	7	2	6	1	1	3.4	1.28841	3	2	4	3	1	2.6	0.509902	9	4	4	4	0	4.2	1.42829	5	0	2	4	0	2.2	1.0198	1	6	1	4	0	3	1.22474
TC_10142	13	12	17	7	20	13.8	2.22261	6	7	10	4	14	8.2	1.74356	8	12	13	9	11	10.6	0.927362	6	9	12	11	18	11.2	1.98494	9	14	7	6	16	10.4	1.96469	1	13	10	6	0	7.5	2.59808
TC_10143	4	1	3	3	4	3	0.547723	5	3	3	1	3	3	0.632456	0	0	1	1	3	1	0.547723	1	1	0	0	0	0.4	0.244949	1	1	1	0	0	0.6	0.244949	0	0	0	0	0	0	0
TC_10144	4	1	0	1	1	1.4	0.678233	2	0	2	1	2	1.4	0.4	0	0	0	0	0	0	0	1	0	0	0	0	0.2	0.2	0	0	0	0	0	0	0	0	0	1	0	0	0.25	0.25
TC_10147	3	2	4	4	2	3	0.447214	0	1	0	0	0	0.2	0.2	0	1	1	3	2	1.4	0.509902	0	1	1	0	0	0.4	0.244949	0	0	0	0	1	0.2	0.2	1	2	4	1	0	2	0.707107
TC_10148	1	2	1	1	2	1.4	0.244949	3	2	0	0	2	1.4	0.6	0	0	3	0	5	1.6	1.02956	0	0	0	0	2	0.4	0.4	0	0	0	1	0	0.2	0.2	0	0	0	0	0	0	0
TC_10149	17	15	7	5	19	12.6	2.78568	23	17	19	17	29	21	2.28035	4	9	6	3	9	6.2	1.24097	15	12	8	11	12	11.6	1.1225	5	10	4	5	7	6.2	1.06771	6	2	4	2	3	3.5	0.957427
TC_1015	2996	2537	2909	3246	26	2342.8	590.267	2136	999	1715	883	6	1147.8	367.03	650	854	874	1697	30	821	267.039	1784	1269	1465	1323	36	1175.4	298.583	422	497	770	543	65	459.4	114.417	455	560	472	969	443	614	120.549
TC_10150	1	1	1	1	0	0.8	0.2	0	0	0	0	0	0	0	0	1	0	0	0	0.2	0.2	0	0	0	0	0	0	0	0	0	0	0	0	0	0	0	0	0	0	0	0	0
TC_10151	11	9	11	4	18	10.6	2.24944	9	25	17	10	12	14.6	2.94279	23	28	27	43	39	32	3.82099	16	48	13	26	23	25.2	6.15955	39	68	38	25	39	41.8	7.06682	26	42	28	39	90	33.75	3.966
TC_10155	7	6	2	1	9	5	1.51658	0	2	5	4	2	2.6	0.87178	3	2	0	1	7	2.6	1.2083	4	5	2	3	2	3.2	0.583095	4	5	5	8	1	4.6	1.1225	2	1	7	1	14	2.75	1.43614
TC_10159	2	0	0	0	2	0.8	0.489898	0	1	2	1	0	0.8	0.374166	0	0	0	0	1	0.2	0.2	0	0	3	0	1	0.8	0.583095	0	0	0	1	0	0.2	0.2	0	2	3	0	0	1.25	0.75
TC_1016	1	2	0	0	0	0.6	0.4	2	4	5	0	0	2.2	1.0198	5	2	8	6	2	4.6	1.16619	5	4	2	6	4	4.2	0.663325	2	4	7	20	8	8.2	3.13688	2	10	12	6	7	7.5	2.21736
TC_10160	44	57	49	64	52	53.2	3.42637	69	36	44	25	34	41.6	7.48732	12	20	20	16	13	16.2	1.68523	44	20	48	22	57	38.2	7.33757	17	12	17	5	20	14.2	2.63439	10	8	8	9	15	8.75	0.478714
TC_10162	2	3	0	2	1	1.6	0.509902	6	4	7	14	3	6.8	1.93391	3	3	4	0	4	2.8	0.734847	1	4	9	2	5	4.2	1.39284	8	1	2	4	7	4.4	1.36382	3	1	1	4	0	2.25	0.75
TC_10164	2	0	0	1	2	1	0.447214	0	0	0	0	0	0	0	0	0	0	0	0	0	0	0	0	0	0	0	0	0	0	0	0	0	0	0	0	0	0	0	0	0	0	0
TC_10165	13	27	28	25	32	25	3.20936	22	9	18	8	2	11.8	3.61109	8	3	18	13	15	11.4	2.65707	15	23	15	7	5	13	3.2249	31	32	50	33	12	31.6	6.02163	26	24	23	9	160	20.5	3.88373
TC_10166	0	0	0	1	4	1	0.774597	0	0	3	0	2	1	0.632456	0	0	1	0	2	0.6	0.4	0	0	1	0	0	0.2	0.2	0	0	0	1	0	0.2	0.2	1	1	1	0	0	0.75	0.25
TC_10169	2	3	0	0	5	2	0.948683	2	4	12	4	2	4.8	1.85472	3	6	1	2	13	5	2.16795	4	3	3	5	3	3.6	0.4	6	5	0	33	1	9	6.10737	2	0	2	1	2	1.25	0.478714
TC_10170	2	0	0	1	1	0.8	0.374166	1	0	0	1	0	0.4	0.244949	0	0	0	0	0	0	0	0	0	0	1	0	0.2	0.2	0	0	0	0	0	0	0	0	0	1	0	0	0.25	0.25
TC_10171	5	3	1	4	7	4	1	35	23	32	29	25	28.8	2.2	29	24	37	36	37	32.6	2.61916	26	34	35	39	34	33.6	2.11187	25	41	35	23	36	32	3.43511	23	20	23	20	0	21.5	0.866025
TC_10173	120	62	76	91	94	88.6	9.71391	22	10	27	21	42	24.4	5.20192	10	22	8	12	13	13	2.40832	35	22	20	19	17	22.6	3.20312	6	8	11	23	9	11.4	3.00998	60	37	48	33	14	44.5	6.06218
TC_10175	21	11	1	6	33	14.4	5.70614	0	3	1	0	3	1.4	0.678233	0	0	0	0	0	0	0	0	3	3	0	1	1.4	0.678233	0	1	0	4	0	1	0.774597	0	2	1	0	0	0.75	0.478714
TC_10176	0	1	0	1	1	0.6	0.244949	0	2	0	0	4	1.2	0.8	0	0	1	0	1	0.4	0.244949	2	2	0	0	1	1	0.447214	0	0	0	4	0	0.8	0.8	0	0	0	0	0	0	0
TC_10177	0	0	0	2	0	0.4	0.4	0	0	0	0	0	0	0	0	0	0	0	0	0	0	0	0	0	0	0	0	0	0	0	0	0	0	0	0	0	0	0	0	0	0	0
TC_10179	1	1	0	3	5	2	0.894427	2	1	1	1	1	1.2	0.2	0	0	0	0	1	0.2	0.2	0	0	0	0	1	0.2	0.2	0	1	1	0	0	0.4	0.244949	0	0	1	0	0	0.25	0.25
TC_10181	4	0	0	1	0	1	0.774597	0	0	2	0	0	0.4	0.4	0	0	1	0	0	0.2	0.2	1	0	2	0	0	0.6	0.4	0	0	0	1	0	0.2	0.2	0	2	0	0	0	0.5	0.5
TC_10182	8	7	8	6	11	8	0.83666	17	26	24	15	21	20.6	2.06398	4	5	10	8	9	7.2	1.15758	15	25	18	23	33	22.8	3.10483	5	2	4	9	6	5.2	1.15758	6	11	13	2	1	8	2.48328
TC_10185	2	0	1	0	1	0.8	0.374166	0	0	0	0	0	0	0	0	0	1	0	0	0.2	0.2	0	0	1	0	0	0.2	0.2	0	0	0	0	0	0	0	0	0	0	0	0	0	0
TC_10186	2	0	2	3	2	1.8	0.489898	0	0	0	0	0	0	0	0	0	0	0	0	0	0	0	0	0	1	0	0.2	0.2	0	0	0	1	0	0.2	0.2	0	0	0	1	0	0.25	0.25
TC_10188	2	1	1	4	9	3.4	1.50333	2	0	1	0	1	0.8	0.374166	0	2	0	0	0	0.4	0.4	1	0	2	0	1	0.8	0.374166	0	0	1	0	2	0.6	0.4	0	0	0	0	0	0	0
TC_10190	12	7	6	3	14	8.4	2.01494	4	0	4	0	3	2.2	0.916515	0	0	0	1	4	1	0.774597	3	3	6	1	10	4.6	1.56844	0	0	0	0	2	0.4	0.4	1	1	1	0	0	0.75	0.25
TC_10191	3	4	1	1	4	2.6	0.678233	1	2	1	3	1	1.6	0.4	1	0	5	0	5	2.2	1.15758	1	3	3	1	6	2.8	0.916515	4	2	1	4	1	2.4	0.678233	0	3	5	0	0	2	1.22474
TC_10193	0	1	0	0	3	0.8	0.583095	0	0	4	0	1	1	0.774597	0	1	0	1	2	0.8	0.374166	1	0	0	0	0	0.2	0.2	0	0	0	1	0	0.2	0.2	0	0	0	3	0	0.75	0.75
TC_10195	4	0	0	0	2	1.2	0.8	0	0	2	0	1	0.6	0.4	4	0	0	0	0	0.8	0.8	0	1	2	0	1	0.8	0.374166	0	0	0	4	0	0.8	0.8	0	0	0	0	3	0	0
TC_10196	164	140	95	137	115	130.2	11.7363	2163	1678	1741	1304	1134	1604	179.948	1307	1308	1811	2046	1883	1671	153.205	2907	2398	2177	2687	2371	2508	128.777	1584	1833	1899	1074	1750	1628	148.189	1414	1361	1237	1336	264	1337	37.0877
TC_10197	551	222	433	595	764	513	90.0694	91	155	181	175	238	168	23.6812	96	81	70	88	132	93.4	10.5527	197	152	177	76	246	169.6	28.0296	132	114	68	57	168	107.8	20.5095	78	58	97	102	48	83.75	10.0198
TC_10198	3	0	0	4	4	2.2	0.916515	1	0	1	1	1	0.8	0.2	0	0	0	0	2	0.4	0.4	1	1	1	1	2	1.2	0.2	1	3	3	1	1	1.8	0.489898	0	0	0	2	5	0.5	0.5
TC_102	0	0	0	0	0	0	0	5	1	3	4	0	2.6	0.927362	1	4	2	1	0	1.6	0.678233	0	3	1	3	3	2	0.632456	0	1	1	2	1	1	0.316228	0	0	5	1	1	1.5	1.19024
TC_1020	0	0	0	0	0	0	0	10	5	5	4	5	5.8	1.06771	19	14	16	35	29	22.6	4.03237	9	14	8	10	12	10.6	1.07703	16	21	9	88	24	31.6	14.3269	14	33	67	21	12	33.75	11.7571
TC_10200	4	4	2	6	9	5	1.18322	15	16	26	6	5	13.6	3.82884	18	20	17	33	37	25	4.15933	15	22	13	13	23	17.2	2.2	41	66	67	23	23	44	9.75705	36	45	32	46	45	39.75	3.42479
TC_10202	494	469	355	428	559	461	33.972	401	300	405	355	544	401	40.4858	245	302	259	236	243	257	11.8533	289	347	389	323	426	354.8	24.1255	294	213	213	206	336	252.4	26.436	142	169	293	220	59	206	33.2039
TC_10204	0	1	1	0	0	0.4	0.244949	0	0	0	0	0	0	0	0	0	0	0	0	0	0	0	0	0	1	0	0.2	0.2	0	0	0	0	1	0.2	0.2	0	0	0	0	0	0	0
TC_10205	4	2	5	4	2	3.4	0.6	2	3	1	3	5	2.8	0.663325	4	2	3	1	2	2.4	0.509902	1	4	2	3	6	3.2	0.860233	6	5	4	16	2	6.6	2.44131	7	13	5	2	33	6.75	2.32289
TC_10206	420	356	201	271	493	348.2	51.8704	365	371	369	454	433	398.4	18.7339	207	224	271	179	198	215.8	15.5929	271	394	534	475	522	439.2	48.7128	225	180	219	121	288	206.6	27.5256	92	125	175	115	27	126.75	17.5042
TC_10208	14	14	25	9	22	16.8	2.92233	7	4	8	7	0	5.2	1.46287	5	6	8	8	4	6.2	0.8	8	4	7	6	6	6.2	0.663325	44	45	52	9	13	32.6	8.94763	18	15	11	4	86	12	3.02765
TC_10209	16	21	12	8	33	18	4.32435	4	1	7	3	5	4	1	1	3	0	0	2	1.2	0.583095	1	3	1	2	3	2	0.447214	0	1	2	1	0	0.8	0.374166	0	0	0	0	0	0	0
TC_1021	1	1	1	2	4	1.8	0.583095	1	0	4	0	1	1.2	0.734847	4	6	2	0	5	3.4	1.07703	1	0	0	0	0	0.2	0.2	1	1	0	8	0	2	1.51658	3	1	2	1	0	1.75	0.478714
TC_10210	6	1	0	0	1	1.6	1.1225	2	0	0	0	0	0.4	0.4	5	1	5	3	0	2.8	1.0198	0	0	0	2	1	0.6	0.4	0	0	3	5	2	2	0.948683	4	5	3	0	5	3	1.08012
TC_10211	1	1	1	1	1	1	0	2	2	1	0	1	1.2	0.374166	5	0	3	0	0	1.6	1.02956	0	2	6	1	0	1.8	1.11355	0	1	2	11	3	3.4	1.96469	1	2	7	1	0	2.75	1.43614
TC_10213	25	9	7	2	9	10.4	3.86782	10	17	25	23	17	18.4	2.63818	27	24	23	20	13	21.4	2.37908	20	21	30	21	25	23.4	1.86011	17	21	17	5	30	18	4.02492	14	15	12	19	0	15	1.47196
TC_10214	26	26	23	13	30	23.6	2.87402	14	14	11	12	19	14	1.3784	15	17	17	16	22	17.4	1.2083	24	11	10	9	18	14.4	2.87402	22	22	16	7	20	17.4	2.82135	15	13	14	13	6	13.75	0.478714
TC_10215	4	3	0	1	4	2.4	0.812404	3	2	0	0	1	1.2	0.583095	1	0	0	0	0	0.2	0.2	1	1	1	2	1	1.2	0.2	0	0	0	0	3	0.6	0.6	2	0	2	1	1	1.25	0.478714
TC_10216	0	3	2	2	1	1.6	0.509902	0	0	1	0	1	0.4	0.244949	0	0	0	0	0	0	0	1	0	0	0	0	0.2	0.2	1	0	0	1	0	0.4	0.244949	0	0	0	0	0	0	0
TC_10219	19	17	12	3	17	13.6	2.89137	7	0	3	3	2	3	1.14018	9	12	2	10	18	10.2	2.57682	2	0	6	1	7	3.2	1.39284	13	11	12	3	6	9	1.92354	3	9	11	4	0	6.75	1.93111
TC_1022	4	4	2	4	7	4.2	0.8	4	7	10	13	11	9	1.58114	15	19	16	8	9	13.4	2.11187	8	4	7	7	7	6.6	0.678233	24	8	7	34	14	17.4	5.1342	13	24	19	7	18	15.75	3.68273
TC_10222	35	24	19	22	44	28.8	4.66262	6	8	6	6	19	9	2.52982	1	3	2	5	3	2.8	0.663325	4	9	11	5	10	7.8	1.39284	3	0	1	8	4	3.2	1.39284	1	3	3	3	0	2.5	0.5
TC_10226	10	5	6	5	4	6	1.04881	8	9	10	4	3	6.8	1.39284	10	4	8	10	13	9	1.48324	8	7	15	4	16	10	2.34521	8	5	19	2	20	10.8	3.67967	5	8	7	4	0	6	0.912871
TC_10227	1	1	0	0	1	0.6	0.244949	1	0	2	1	0	0.8	0.374166	1	2	0	0	0	0.6	0.4	0	2	3	1	0	1.2	0.583095	0	0	0	3	0	0.6	0.6	0	0	0	0	0	0	0
TC_10228	15	4	5	25	21	14	4.19524	4	2	4	1	7	3.6	1.02956	0	0	0	0	0	0	0	0	3	1	5	1	2	0.894427	0	0	1	0	0	0.2	0.2	0	1	0	0	0	0.25	0.25
TC_10229	6	1	0	0	2	1.8	1.11355	0	0	1	2	0	0.6	0.4	0	0	0	1	0	0.2	0.2	0	0	0	0	1	0.2	0.2	0	0	0	0	0	0	0	0	0	0	2	0	0.5	0.5
TC_1023	0	0	0	1	0	0.2	0.2	8	8	7	9	11	8.6	0.678233	1	0	3	2	1	1.4	0.509902	10	16	6	10	11	10.6	1.6	5	2	5	3	3	3.6	0.6	2	1	4	3	0	2.5	0.645497
TC_10230	1490	1207	948	1182	1659	1297.2	124.784	1154	1061	1080	1200	1246	1148.2	35.0263	637	668	585	482	596	593.6	31.5858	898	951	1109	1103	1338	1079.8	76.7134	637	520	567	490	680	578.8	35.4336	330	419	549	527	157	456.25	50.773
TC_10231	614	566	401	560	731	574.4	53.1212	409	461	434	356	482	428.4	21.892	278	240	286	247	297	269.6	11.1292	323	444	385	392	519	412.6	32.8034	282	235	208	243	364	266.4	27.1231	134	159	249	166	87	177	24.9633
TC_10234_sus	5	4	2	4	6	4.2	0.663325	1	0	0	1	0	0.4	0.244949	0	3	3	1	0	1.4	0.678233	2	1	2	0	2	1.4	0.4	0	0	3	2	6	2.2	1.11355	0	0	2	0	17	0.5	0.5
TC_10235	8	3	0	6	26	8.6	4.55631	0	0	1	0	0	0.2	0.2	0	0	0	0	0	0	0	0	1	0	0	0	0.2	0.2	1	1	0	0	0	0.4	0.244949	0	1	0	0	0	0.25	0.25
TC_10238	29	17	19	9	20	18.8	3.2	42	38	70	73	58	56.2	7.10211	67	78	72	46	57	64	5.66569	40	72	53	52	50	53.4	5.1923	60	52	49	29	57	49.4	5.4461	53	55	51	64	11	55.75	2.86865
TC_10239	3	3	1	6	3	3.2	0.8	1	0	0	0	0	0.2	0.2	0	0	0	1	0	0.2	0.2	1	1	0	2	0	0.8	0.374166	0	0	1	0	1	0.4	0.244949	0	0	0	0	0	0	0
TC_10240	9	4	6	7	20	9.2	2.8178	7	9	18	2	3	7.8	2.85307	6	5	2	5	7	5	0.83666	22	12	7	4	3	9.6	3.47275	9	4	1	11	4	5.8	1.82757	2	5	7	6	12	5	1.08012
TC_10242	6	0	1	0	0	1.4	1.16619	0	1	1	0	0	0.4	0.244949	1	0	3	4	1	1.8	0.734847	4	1	5	3	0	2.6	0.927362	1	2	1	3	3	2	0.447214	0	3	1	2	0	1.5	0.645497
TC_10243	1	2	0	1	3	1.4	0.509902	1	0	4	1	0	1.2	0.734847	0	0	0	1	0	0.2	0.2	0	0	0	3	1	0.8	0.583095	0	0	0	0	0	0	0	0	0	0	0	0	0	0
TC_10244	114	53	81	86	125	91.8	12.7491	66	68	53	24	20	46.2	10.2294	33	27	46	76	80	52.4	10.9115	63	129	49	58	87	77.2	14.3958	87	121	92	40	112	90.4	14.0663	46	86	46	52	75	57.5	9.60469
TC_10245	0	2	1	3	0	1.2	0.583095	3	6	2	0	1	2.4	1.02956	2	0	4	2	2	2	0.632456	0	0	1	2	1	0.8	0.374166	2	2	1	0	0	1	0.447214	0	1	0	0	0	0.25	0.25
TC_10247	2	6	5	3	2	3.6	0.812404	8	6	6	11	13	8.8	1.39284	2	4	5	10	4	5	1.34164	8	7	15	10	16	11.2	1.82757	7	6	5	10	11	7.8	1.15758	2	0	5	2	0	2.25	1.03078
TC_1025	0	0	0	0	0	0	0	7	2	0	1	8	3.6	1.63095	6	6	9	6	10	7.4	0.87178	1	6	1	3	8	3.8	1.39284	1	11	8	17	9	9.2	2.57682	4	17	15	10	0	11.5	2.90115
TC_10251	5	6	6	0	8	5	1.34164	0	1	2	3	9	3	1.58114	0	2	2	0	1	1	0.447214	1	1	5	2	2	2.2	0.734847	1	0	0	5	0	1.2	0.969536	1	0	3	1	0	1.25	0.629153
TC_10252	1500	1632	1018	1647	2384	1636.2	219.096	105	139	184	152	293	174.6	32.1941	18	17	15	18	18	17.2	0.583095	93	160	95	177	253	155.6	29.627	17	33	14	7	19	18	4.26615	3	27	62	7	0	24.75	13.4807
TC_10255	6	1	3	5	12	5.4	1.86011	2	1	0	1	4	1.6	0.678233	1	0	0	0	0	0.2	0.2	5	0	0	2	2	1.8	0.916515	0	1	4	0	0	1	0.774597	0	0	0	0	3	0	0
TC_10256	1	3	1	5	5	3	0.894427	1	2	0	0	2	1	0.447214	1	0	0	0	0	0.2	0.2	2	1	0	0	0	0.6	0.4	1	0	0	0	0	0.2	0.2	0	0	0	0	0	0	0
TC_10260	4	2	0	0	1	1.4	0.748331	0	0	0	0	0	0	0	0	3	0	0	0	0.6	0.6	0	1	0	0	0	0.2	0.2	0	0	0	0	0	0	0	0	0	0	0	0	0	0
TC_10261	4	7	5	3	11	6	1.41421	3	2	4	3	5	3.4	0.509902	1	3	2	3	2	2.2	0.374166	0	2	7	7	8	4.8	1.59374	2	1	2	6	0	2.2	1.0198	3	2	4	4	2	3.25	0.478714
TC_10263	0	0	0	0	0	0	0	9	12	9	4	2	7.2	1.82757	14	7	4	21	29	15	4.57165	17	22	8	18	14	15.8	2.33238	13	29	29	1	26	19.6	5.50999	12	16	7	16	9	12.75	2.136
TC_10264	1	0	0	0	0	0.2	0.2	0	0	0	0	0	0	0	0	0	1	1	0	0.4	0.244949	0	0	0	0	0	0	0	0	1	0	0	1	0.4	0.244949	0	0	1	0	0	0.25	0.25
TC_10266	4	6	2	4	4	4	0.632456	4	11	4	0	1	4	1.92354	1	0	1	0	3	1	0.547723	3	3	2	1	0	1.8	0.583095	2	4	1	3	4	2.8	0.583095	0	2	3	0	0	1.25	0.75
TC_10267	1	1	0	0	3	1	0.547723	0	1	0	0	1	0.4	0.244949	0	0	0	0	0	0	0	0	0	0	1	0	0.2	0.2	0	0	0	0	0	0	0	0	0	0	0	0	0	0
TC_1027	6	1	0	3	3	2.6	1.02956	3	2	4	2	2	2.6	0.4	1	2	2	4	3	2.4	0.509902	1	1	2	1	4	1.8	0.583095	2	1	1	4	3	2.2	0.583095	0	2	1	3	2	1.5	0.645497
TC_10271	0	0	0	0	0	0	0	0	1	0	0	0	0.2	0.2	0	0	0	0	0	0	0	0	0	0	0	0	0	0	0	0	0	1	0	0.2	0.2	0	0	0	0	0	0	0
TC_10274	5	10	8	8	14	9	1.48324	4	1	1	3	1	2	0.632456	0	0	0	0	0	0	0	0	2	2	1	5	2	0.83666	0	2	0	0	2	0.8	0.489898	0	0	1	0	0	0.25	0.25
TC_10276	8	0	0	0	0	1.6	1.6	2	3	1	1	3	2	0.447214	1	0	0	0	0	0.2	0.2	1	1	2	0	0	0.8	0.374166	0	1	0	0	0	0.2	0.2	1	0	0	0	0	0.25	0.25
TC_10278	19	12	8	4	12	11	2.48998	41	12	17	10	10	18	5.89067	26	29	15	22	27	23.8	2.4779	43	16	13	20	23	23	5.28205	32	45	24	20	32	30.6	4.28486	19	25	49	23	3	29	6.78233
TC_1028	12	11	4	13	20	12	2.54951	2	4	9	2	3	4	1.30384	7	3	6	5	4	5	0.707107	1	1	4	7	5	3.6	1.16619	2	0	3	14	5	4.8	2.43721	3	7	7	2	0	4.75	1.31498
TC_10280	44	38	27	36	43	37.6	3.04302	8	7	5	9	4	6.6	0.927362	4	4	5	2	0	3	0.894427	1	9	6	3	4	4.6	1.36382	3	2	4	5	2	3.2	0.583095	4	3	5	6	9	4.5	0.645497
TC_10282	24	19	8	20	23	18.8	2.85307	42	25	34	28	30	31.8	2.93939	7	16	9	13	18	12.6	2.06398	26	30	42	31	41	34	3.17805	11	18	8	7	14	11.6	2.01494	6	9	10	17	5	10.5	2.32737
TC_10283	1	3	10	12	1	5.4	2.33666	2	1	3	2	2	2	0.316228	1	3	9	6	2	4.2	1.46287	2	2	0	5	5	2.8	0.969536	10	7	16	20	4	11.4	2.92575	5	6	9	0	36	5	1.87083
TC_10284	58	64	46	71	77	63.2	5.36097	35	23	28	24	9	23.8	4.25911	19	32	56	49	20	35.2	7.506	47	28	22	13	17	25.4	5.95483	101	105	133	79	35	90.6	16.3389	54	74	37	32	358	49.25	9.4989
TC_10288	10	1	1	4	8	4.8	1.82757	0	2	0	1	5	1.6	0.927362	1	0	1	1	1	0.8	0.2	2	0	2	0	2	1.2	0.489898	1	1	0	1	0	0.6	0.244949	0	0	1	2	7	0.75	0.478714
TC_10289	135	77	90	67	191	112	22.9172	78	67	50	33	46	54.8	7.94607	51	48	50	71	105	65	10.8305	49	106	48	44	94	68.2	13.1469	81	181	103	59	79	100.6	21.2735	102	153	120	103	233	119.5	11.9059
TC_1029	8	1	7	6	12	6.8	1.772	11	8	107	2	54	36.4	19.9113	1	23	73	134	59	58	22.8867	14	49	39	66	7	35	10.9499	45	23	20	7	28	24.6	6.16928	18	16	7	80	8	30.25	16.755
TC_10291	2425	1732	1485	1455	2131	1845.6	188.767	723	575	781	741	886	741.2	50.2518	1399	1318	1258	920	1097	1198.4	85.4064	676	727	713	719	873	741.6	33.9935	1379	1116	1049	656	1229	1085.8	121.134	1547	1337	1658	1632	281	1543.5	72.7994
TC_10294	7	4	2	0	3	3.2	1.15758	7	3	6	9	3	5.6	1.16619	1	6	5	17	12	8.2	2.8178	9	6	5	6	4	6	0.83666	14	11	10	4	8	9.4	1.66132	12	10	10	9	20	10.25	0.629153
TC_10295	8	6	6	7	14	8.2	1.49666	2	0	1	1	1	1	0.316228	1	0	1	0	0	0.4	0.244949	0	3	3	2	0	1.6	0.678233	1	0	3	2	6	2.4	1.02956	0	0	0	0	0	0	0
TC_10297	20	12	13	16	26	17.4	2.56125	12	17	22	5	10	13.2	2.92233	20	11	23	22	27	20.6	2.65707	17	23	17	20	31	21.6	2.6	19	47	20	34	29	29.8	5.13225	27	25	28	25	50	26.25	0.75
TC_10298	16	13	10	7	25	14.2	3.08869	11	16	16	34	20	19.4	3.91918	5	10	10	7	15	9.4	1.69115	22	15	12	10	20	15.8	2.2891	8	9	4	1	12	6.8	1.93391	8	2	4	2	1	4	1.41421
TC_1030	9	2	6	8	7	6.4	1.2083	12	25	27	11	18	18.6	3.26497	14	20	16	24	32	21.2	3.2	27	28	25	34	35	29.8	1.98494	18	13	23	56	38	29.6	7.81409	14	43	45	21	6	30.75	7.79289
TC_10301	0	0	0	0	0	0	0	0	0	0	0	0	0	0	0	0	0	0	0	0	0	0	0	0	0	0	0	0	0	0	0	0	0	0	0	0	0	0	0	0	0	0
TC_10303	42	13	19	18	41	26.6	6.16928	47	35	20	4	17	24.6	7.46056	26	21	45	74	92	51.6	13.7281	31	123	41	41	63	59.8	16.6445	57	157	80	52	68	82.8	19.1661	68	136	94	105	107	100.75	14.0794
TC_10307	1752	1449	928	814	1719	1332.4	196.392	1541	1359	1268	1316	1486	1394	51.6033	1208	1054	1008	799	1252	1064.2	80.4801	1030	1219	1471	1366	1568	1330.8	94.9049	1218	846	907	742	1564	1055.4	149.867	1161	1199	1259	1786	373	1351.25	146.314
TC_10308	147	98	52	71	146	102.8	19.2806	104	31	68	80	122	81	15.6205	9	18	7	11	8	10.6	1.96469	51	70	100	62	155	87.6	18.7099	7	5	16	4	20	10.4	3.20312	6	5	15	21	0	11.75	3.81608
TC_10309	10	3	6	7	8	6.8	1.15758	3	0	4	1	0	1.6	0.812404	0	0	0	0	0	0	0	2	2	0	2	2	1.6	0.4	0	1	0	0	0	0.2	0.2	0	0	0	2	0	0.5	0.5
TC_10311	9	5	13	13	16	11.2	1.90788	4	3	9	8	0	4.8	1.65529	6	4	2	8	5	5	1	7	8	2	7	5	5.8	1.06771	28	23	29	18	11	21.8	3.33766	7	22	6	6	69	10.25	3.92375
TC_10315	0	0	0	0	2	0.4	0.4	0	0	0	0	0	0	0	0	0	0	0	0	0	0	0	0	0	0	1	0.2	0.2	0	0	0	0	0	0	0	0	0	0	0	0	0	0
TC_10316	20	12	13	9	13	13.4	1.80555	58	44	39	61	54	51.2	4.18808	135	151	115	121	107	125.8	7.78717	59	63	77	70	55	64.8	3.92938	160	100	114	51	121	109.2	17.6278	182	165	165	224	5	184	13.9224
TC_10318	0	0	2	0	0	0.4	0.4	0	0	1	0	1	0.4	0.244949	0	0	1	0	0	0.2	0.2	0	0	0	0	0	0	0	0	1	0	0	1	0.4	0.244949	0	0	0	0	3	0	0
TC_10319	0	2	3	2	2	1.8	0.489898	3	0	2	0	0	1	0.632456	0	0	0	0	1	0.2	0.2	0	1	1	1	1	0.8	0.2	0	0	0	0	0	0	0	0	3	0	0	0	0.75	0.75
TC_1032	12	12	15	21	21	16.2	2.0347	156	98	135	147	249	157	25.03	39	62	35	38	59	46.6	5.73236	124	182	170	157	250	176.6	20.7499	24	52	31	30	40	35.4	4.87442	25	20	36	46	0	31.75	5.80768
TC_10320	1	0	1	0	3	1	0.547723	1	0	0	0	0	0.2	0.2	0	0	0	0	0	0	0	0	0	0	0	0	0	0	0	0	0	0	0	0	0	0	0	0	0	0	0	0
TC_10321	3	10	4	1	15	6.6	2.5807	11	4	5	6	12	7.6	1.63095	0	1	1	1	3	1.2	0.489898	10	2	9	10	7	7.6	1.50333	2	2	2	4	3	2.6	0.4	0	3	0	2	0	1.25	0.75
TC_10322	7	8	1	2	3	4.2	1.39284	4	1	0	0	0	1	0.774597	0	0	1	0	0	0.2	0.2	0	2	5	0	2	1.8	0.916515	0	0	1	2	1	0.8	0.374166	1	0	0	0	2	0.25	0.25
TC_10324	252	123	99	99	276	169.8	38.8914	666	671	633	583	816	673.8	38.8579	181	197	85	45	99	121.4	29.0957	443	385	659	376	729	518.4	73.4436	103	62	122	57	268	122.4	38.4065	15	63	107	102	6	71.75	21.3205
TC_10325	1	0	0	3	0	0.8	0.583095	3	1	2	1	3	2	0.447214	1	7	3	0	9	4	1.73205	1	3	3	2	7	3.2	1.0198	0	5	3	5	4	3.4	0.927362	1	1	1	0	0	0.75	0.25
TC_10327	10	7	5	4	10	7.2	1.24097	12	26	19	31	18	21.2	3.30757	5	7	13	9	9	8.6	1.32665	17	23	22	16	31	21.8	2.67208	4	7	7	5	6	5.8	0.583095	4	3	5	9	5	5.25	1.31498
TC_10329	2	8	10	6	14	8	2	2	3	0	0	1	1.2	0.583095	0	0	3	0	2	1	0.632456	0	2	1	1	0	0.8	0.374166	0	0	1	4	0	1	0.774597	0	0	0	0	0	0	0
TC_1033	0	3	0	1	1	1	0.547723	3	0	0	2	3	1.6	0.678233	0	1	4	3	3	2.2	0.734847	2	2	3	0	1	1.6	0.509902	0	1	2	1	2	1.2	0.374166	2	4	3	1	0	2.5	0.645497
TC_10330	79	15	39	144	129	81.2	24.8966	105	108	9	192	82	99.2	29.2872	94	144	120	122	202	136.4	18.2143	63	59	14	48	76	52	10.5024	147	107	43	46	14	71.4	24.2169	171	114	59	58	271	100.5	26.8964
TC_10331	2	0	7	1	5	3	1.30384	2	2	2	2	5	2.6	0.6	3	0	0	3	5	2.2	0.969536	1	0	0	2	2	1	0.447214	2	0	4	2	2	2	0.632456	1	3	1	1	3	1.5	0.5
TC_10332	139	144	131	151	162	145.4	5.27826	111	64	96	43	22	67.2	16.4116	51	75	85	99	59	73.8	8.66256	112	94	77	71	40	78.8	12.0474	273	297	413	287	111	276.2	48.2518	161	186	95	60	975	125.5	29.0703
TC_10333	4	2	0	4	0	2	0.894427	3	0	0	0	0	0.6	0.6	0	0	2	0	0	0.4	0.4	0	2	0	0	0	0.4	0.4	0	0	0	1	0	0.2	0.2	0	0	2	0	1	0.5	0.5
TC_10336	17	9	2	3	8	7.8	2.67208	7	10	6	11	11	9	1.04881	2	5	5	3	3	3.6	0.6	3	5	10	9	11	7.6	1.53623	2	3	8	6	7	5.2	1.15758	2	1	5	3	0	2.75	0.853913
TC_10338	0	2	0	2	2	1.2	0.489898	1	0	0	0	0	0.2	0.2	0	1	0	0	0	0.2	0.2	0	0	0	0	0	0	0	0	0	0	0	0	0	0	0	1	0	0	0	0.25	0.25
TC_10339	21	19	15	9	37	20.2	4.67333	23	24	33	38	50	33.6	4.96588	41	46	51	22	44	40.8	4.97393	14	27	41	38	28	29.6	4.76025	59	40	28	18	25	34	7.19027	16	28	24	31	6	24.75	3.25
TC_1034	18	11	8	15	12	12.8	1.71464	15	23	28	9	26	20.2	3.56931	4	6	4	4	10	5.6	1.16619	34	28	21	25	32	28	2.34521	3	2	9	18	13	9	3.01662	3	8	11	3	0	6.25	1.97379
TC_10342	0	1	0	0	0	0.2	0.2	0	0	0	0	0	0	0	1	0	0	0	0	0.2	0.2	0	0	0	0	1	0.2	0.2	0	0	0	0	0	0	0	0	0	0	0	0	0	0
TC_10347	444	390	263	300	411	361.6	34.3171	818	892	926	1136	980	950.4	53.3194	912	894	803	695	889	838.6	40.5495	932	1110	1219	1449	1045	1151	87.8368	1004	652	704	620	988	793.6	83.7482	727	707	829	758	274	755.25	26.7282
TC_10349	27	24	8	22	25	21.2	3.39706	49	73	95	69	69	71	7.3212	236	265	341	267	233	268.4	19.4772	95	93	91	116	61	91.2	8.78863	304	204	267	110	200	217	33.1482	287	248	224	224	101	245.75	14.8682
TC_1035	2	2	3	9	2	3.6	1.36382	3	4	4	0	4	3	0.774597	0	0	2	2	4	1.6	0.748331	6	0	2	3	3	2.8	0.969536	0	0	2	11	6	3.8	2.10713	2	7	6	4	7	4.75	1.10868
TC_10353	5	4	2	9	2	4.4	1.28841	1	0	1	1	4	1.4	0.678233	0	0	1	3	0	0.8	0.583095	2	0	0	1	1	0.8	0.374166	0	0	0	1	0	0.2	0.2	1	0	1	0	1	0.5	0.288675
TC_10354	4	0	1	0	12	3.4	2.27156	0	2	1	2	1	1.2	0.374166	0	1	0	0	1	0.4	0.244949	0	2	2	1	1	1.2	0.374166	0	0	2	0	0	0.4	0.4	0	0	0	0	0	0	0
TC_10355	4	4	1	4	8	4.2	1.11355	1	0	0	0	0	0.2	0.2	0	0	0	0	0	0	0	0	1	0	0	0	0.2	0.2	0	0	0	0	0	0	0	0	0	0	0	0	0	0
TC_10356	26	9	18	13	28	18.8	3.6524	8	12	1	4	2	5.4	2.03961	8	8	7	9	12	8.8	0.860233	10	7	9	3	17	9.2	2.2891	7	20	9	10	19	13	2.70185	7	8	10	10	19	8.75	0.75
TC_10357	0	0	0	0	0	0	0	0	0	0	0	0	0	0	0	0	0	0	0	0	0	0	0	1	1	0	0.4	0.244949	0	0	0	0	0	0	0	0	0	0	0	0	0	0
TC_10359	0	2	1	0	5	1.6	0.927362	0	0	1	0	0	0.2	0.2	0	1	1	0	1	0.6	0.244949	2	1	0	0	0	0.6	0.4	0	2	6	3	0	2.2	1.11355	0	0	1	0	0	0.25	0.25
TC_10360	6	4	2	7	2	4.2	1.0198	1	3	5	0	3	2.4	0.87178	0	1	0	2	0	0.6	0.4	1	2	0	4	0	1.4	0.748331	0	1	1	1	4	1.4	0.678233	0	0	2	2	2	1	0.57735
TC_10362	102	106	102	86	132	105.6	7.44043	242	255	253	204	204	231.6	11.483	725	753	882	1002	890	850.4	50.3792	348	348	267	408	279	330	25.7895	947	781	797	544	951	804	74.2415	1094	999	1053	930	143	1019	35.4753
TC_10365	6	3	4	4	8	5	0.894427	4	2	2	6	1	3	0.894427	2	2	4	3	2	2.6	0.4	6	4	2	3	6	4.2	0.8	2	10	3	1	2	3.6	1.63095	2	0	5	0	1	1.75	1.18145
TC_10366	1890	1416	1065	837	1935	1428.6	218.138	542	409	546	602	771	574	58.5773	554	717	595	500	583	589.8	35.7762	530	590	656	531	787	618.8	48.0098	710	568	536	220	703	547.4	88.993	633	667	738	752	41	697.5	28.4327
TC_10368	0	3	0	0	0	0.6	0.6	0	0	0	0	0	0	0	1	1	3	1	1	1.4	0.4	0	0	0	4	2	1.2	0.8	2	0	3	4	0	1.8	0.8	0	2	0	0	0	0.5	0.5
TC_10369	2	9	0	0	3	2.8	1.65529	4	8	3	9	7	6.2	1.15758	4	3	3	2	6	3.6	0.678233	4	6	7	8	5	6	0.707107	7	6	0	3	4	4	1.22474	7	1	4	8	0	5	1.58114
TC_1037	11	9	6	7	4	7.4	1.2083	83	74	132	83	155	105.4	16.058	372	352	350	538	475	417.4	37.9099	148	158	125	170	193	158.8	11.3022	555	470	351	205	735	463.2	89.8902	313	234	564	420	2	382.75	71.4322
TC_10372	6	7	6	4	10	6.6	0.979796	3	0	5	7	5	4	1.18322	1	0	0	0	0	0.2	0.2	2	1	3	3	4	2.6	0.509902	0	0	0	0	0	0	0	0	0	0	0	0	0	0
TC_10373	11	7	2	8	6	6.8	1.46287	4	6	5	3	5	4.6	0.509902	5	0	2	1	0	1.6	0.927362	8	5	6	5	5	5.8	0.583095	3	1	2	0	0	1.2	0.583095	0	1	0	2	3	0.75	0.478714
TC_10374	66	68	91	88	66	75.8	5.62494	67	35	41	23	3	33.8	10.5376	27	45	50	36	19	35.4	5.67979	58	55	26	21	19	35.8	8.54049	124	177	162	248	45	151.2	33.2947	77	136	85	26	530	81	22.513
TC_10375	0	38	0	13	0	10.2	7.39189	3	0	0	0	0	0.6	0.6	0	0	5	0	0	1	1	0	0	0	0	0	0	0	0	0	0	0	0	0	0	0	0	0	0	0	0	0
TC_1038	132	62	37	69	99	79.8	16.3689	39	35	69	45	55	48.6	6.11228	135	78	127	137	161	127.6	13.6367	53	67	74	72	71	67.4	3.77624	116	120	139	398	168	188.2	53.2488	123	248	247	161	19	194.75	31.4282
TC_10382	47	28	27	18	48	33.6	5.93801	39	28	69	40	66	48.4	8.09074	35	43	35	24	39	35.2	3.1686	38	36	59	62	63	51.6	6.005	53	47	29	26	60	43	6.67083	38	41	80	38	3	49.25	10.2744
TC_10383	19	17	24	15	23	19.6	1.72047	17	9	3	1	2	6.4	2.99333	10	7	12	11	7	9.4	1.02956	9	12	4	2	5	6.4	1.80555	16	22	20	8	39	21	5.09902	16	35	46	40	16	34.25	6.48556
TC_10384	5	3	2	2	0	2.4	0.812404	3	2	0	1	3	1.8	0.583095	1	0	0	0	0	0.2	0.2	1	1	4	0	0	1.2	0.734847	1	1	0	0	0	0.4	0.244949	0	0	0	0	0	0	0
TC_10387	47	48	57	48	45	49	2.07364	43	23	32	22	20	28	4.27785	30	22	30	29	20	26.2	2.15407	21	23	36	17	25	24.4	3.18748	19	22	15	15	23	18.8	1.68523	12	11	21	11	9	13.75	2.42813
TC_10389	2	5	5	1	2	3	0.83666	0	1	0	0	0	0.2	0.2	6	4	2	2	8	4.4	1.16619	0	1	6	2	1	2	1.04881	4	1	5	0	3	2.6	0.927362	2	2	8	4	0	4	1.41421
TC_10390	81	49	103	87	87	81.4	8.88594	20	0	22	5	8	11	4.28952	27	30	31	27	34	29.8	1.31909	33	42	36	34	61	41.2	5.19038	0	30	34	20	40	24.8	7.00286	0	13	33	39	114	21.25	9.00347
TC_10392	18	11	10	9	18	13.2	1.98494	14	12	11	4	6	9.4	1.8868	29	29	25	35	20	27.6	2.48193	7	13	16	15	20	14.2	2.13073	27	30	40	11	34	28.4	4.86415	35	50	35	41	26	40.25	3.54436
TC_10393	14	17	18	8	18	15	1.89737	34	48	43	51	61	47.4	4.45646	40	36	27	30	53	37.2	4.55412	48	47	54	55	43	49.4	2.24944	27	35	32	34	49	35.4	3.66879	37	42	55	29	6	40.75	5.45245
TC_10394	6	7	5	13	13	8.8	1.74356	5	2	0	0	1	1.6	0.927362	0	1	1	0	0	0.4	0.244949	1	2	0	1	0	0.8	0.374166	1	1	0	3	1	1.2	0.489898	0	1	0	0	0	0.25	0.25
TC_10395	2	1	4	0	1	1.6	0.678233	0	2	2	0	0	0.8	0.489898	0	0	0	0	3	0.6	0.6	3	1	5	0	3	2.4	0.87178	0	0	1	0	1	0.4	0.244949	0	0	0	0	0	0	0
TC_10398	3	0	0	0	0	0.6	0.6	0	2	0	2	0	0.8	0.489898	1	3	0	0	0	0.8	0.583095	0	0	0	0	2	0.4	0.4	0	0	0	0	0	0	0	0	0	0	0	0	0	0
TC_1040	13	12	12	9	12	11.6	0.678233	23	13	20	19	17	18.4	1.66132	27	14	23	27	28	23.8	2.59615	28	20	23	23	20	22.8	1.46287	20	20	19	38	30	25.4	3.73631	22	23	26	23	12	23.5	0.866025
TC_10400	67	42	59	67	16	50.2	9.69226	37	19	32	15	2	21	6.23699	18	10	23	28	13	18.4	3.26497	31	30	25	28	5	23.8	4.81041	43	38	54	32	16	36.6	6.28967	32	27	16	22	119	24.25	3.42479
TC_10402_sus	16	6	3	4	16	9	2.89828	5	3	6	5	3	4.4	0.6	2	1	0	0	0	0.6	0.4	1	4	0	3	2	2	0.707107	0	0	2	4	1	1.4	0.748331	0	0	1	0	3	0.25	0.25
TC_10405	1239	1009	814	880	1263	1041	91.3679	941	749	856	759	739	808.8	39.1362	868	766	792	898	942	853.2	32.7573	931	737	924	741	1105	887.6	68.7907	1058	794	827	647	1451	955.4	140.32	809	981	1147	1055	498	998	71.5658
TC_10408	0	1	0	1	1	0.6	0.244949	5	4	2	3	10	4.8	1.39284	0	1	3	3	1	1.6	0.6	7	3	4	7	3	4.8	0.916515	3	1	0	0	0	0.8	0.583095	0	1	0	0	0	0.25	0.25
TC_10410	56	41	25	44	93	51.8	11.4254	206	124	155	168	284	187.4	27.4984	255	169	172	193	277	213.2	22.2225	142	191	198	135	307	194.6	30.8036	228	224	211	144	377	236.8	38.1935	130	163	198	230	17	180.25	21.627
TC_10411	142	106	92	99	115	110.8	8.67986	39	56	56	24	34	41.8	6.28013	39	59	44	33	46	44.2	4.32897	49	53	41	44	51	47.6	2.22711	61	51	56	60	60	57.6	1.86011	48	36	46	61	149	47.75	5.13769
TC_10412	0	1	1	0	1	0.6	0.244949	0	0	0	0	1	0.2	0.2	0	0	0	0	0	0	0	0	0	0	0	0	0	0	0	0	0	0	0	0	0	0	0	0	0	0	0	0
TC_10414	0	2	1	0	3	1.2	0.583095	3	1	2	6	2	2.8	0.860233	2	2	4	1	6	3	0.894427	2	6	2	5	2	3.4	0.87178	4	4	5	0	4	3.4	0.87178	2	2	2	3	7	2.25	0.25
TC_10415	2	4	0	0	1	1.4	0.748331	1	4	0	0	0	1	0.774597	2	2	0	0	1	1	0.447214	1	1	0	1	5	1.6	0.87178	2	0	0	0	0	0.4	0.4	0	0	2	0	0	0.5	0.5
TC_10419	13	12	13	13	10	12.2	0.583095	11	6	7	3	9	7.2	1.35647	3	0	3	0	4	2	0.83666	4	4	5	4	9	5.2	0.969536	2	1	1	2	1	1.4	0.244949	0	1	2	1	5	1	0.408248
TC_1042	20	16	5	15	13	13.8	2.4779	7	4	6	5	4	5.2	0.583095	5	2	1	8	3	3.8	1.24097	6	0	1	6	5	3.6	1.28841	6	3	5	16	9	7.8	2.26716	1	10	2	5	6	4.5	2.02073
TC_10420	4	4	6	2	5	4.2	0.663325	1	0	3	1	2	1.4	0.509902	1	3	0	1	1	1.2	0.489898	0	0	0	0	3	0.6	0.6	1	0	0	2	1	0.8	0.374166	1	2	2	3	0	2	0.408248
TC_10421	0	1	2	0	2	1	0.447214	0	1	0	0	0	0.2	0.2	0	1	0	0	0	0.2	0.2	1	0	0	0	0	0.2	0.2	0	0	0	0	1	0.2	0.2	0	0	0	0	0	0	0
TC_10422	2	0	1	1	6	2	1.04881	3	2	2	0	0	1.4	0.6	0	1	1	0	1	0.6	0.244949	1	3	1	0	2	1.4	0.509902	0	4	1	0	0	1	0.774597	0	2	1	0	0	0.75	0.478714
TC_10423	83	47	51	56	90	65.4	8.80114	35	40	30	15	19	27.8	4.72652	36	39	52	71	83	56.2	9.10714	41	72	28	35	45	44.2	7.51931	80	184	109	78	78	105.8	20.4167	71	88	78	62	340	74.75	5.49811
TC_10424	3	3	6	11	3	5.2	1.56205	0	0	1	0	0	0.2	0.2	0	0	0	0	1	0.2	0.2	1	0	0	0	0	0.2	0.2	0	0	0	1	0	0.2	0.2	0	10	0	0	3	2.5	2.5
TC_10426	7	8	13	10	0	7.6	2.1587	5	0	2	2	0	1.8	0.916515	1	3	2	5	0	2.2	0.860233	4	7	2	3	0	3.2	1.15758	0	2	1	3	0	1.2	0.583095	2	1	1	3	0	1.75	0.478714
TC_10427	0	3	3	0	6	2.4	1.1225	2	2	0	3	0	1.4	0.6	2	2	1	6	0	2.2	1.0198	0	1	1	0	0	0.4	0.244949	3	21	8	5	1	7.6	3.54401	5	3	3	2	17	3.25	0.629153
TC_10428	1	0	0	2	0	0.6	0.4	0	0	0	0	0	0	0	0	0	0	1	0	0.2	0.2	1	0	0	0	0	0.2	0.2	0	0	0	0	0	0	0	0	0	0	0	0	0	0
TC_10429	15	7	11	6	16	11	2.02485	6	10	7	8	9	8	0.707107	7	4	12	16	8	9.4	2.08806	14	5	2	7	10	7.6	2.06398	9	4	13	7	12	9	1.64317	11	9	3	15	4	9.5	2.5
TC_1043	13	7	10	9	12	10.2	1.06771	22	28	31	63	67	42.2	9.4414	39	48	68	34	52	48.2	5.88558	19	34	29	37	27	29.2	3.10483	31	40	34	18	32	31	3.60555	22	27	34	43	1	31.5	4.55522
TC_10430	29	36	24	27	21	27.4	2.54165	23	25	32	44	34	31.6	3.7229	25	25	27	13	24	22.8	2.498	25	27	30	33	33	29.6	1.6	11	15	13	24	19	16.4	2.31517	18	7	14	29	30	17	4.60072
TC_10431	0	0	0	0	1	0.2	0.2	3	0	0	0	2	1	0.632456	2	2	0	0	0	0.8	0.489898	1	0	0	0	1	0.4	0.244949	1	0	2	0	2	1	0.447214	1	1	4	1	0	1.75	0.75
TC_10432	0	2	2	2	4	2	0.632456	4	1	1	0	3	1.8	0.734847	0	0	0	0	0	0	0	1	1	2	4	1	1.8	0.583095	0	2	0	1	0	0.6	0.4	0	0	1	0	0	0.25	0.25
TC_10433	0	0	0	0	0	0	0	0	0	0	0	0	0	0	0	0	1	0	0	0.2	0.2	0	1	0	0	0	0.2	0.2	0	0	2	0	0	0.4	0.4	0	0	0	0	0	0	0
TC_10434	21	21	21	8	26	19.4	3.00998	8	15	14	4	5	9.2	2.26716	8	9	13	8	14	10.4	1.28841	5	5	7	11	10	7.6	1.249	10	2	15	9	9	9	2.07364	7	8	6	4	11	6.25	0.853913
TC_10436	20	9	5	12	12	11.6	2.46171	14	10	17	8	14	12.6	1.6	4	8	4	14	10	8	1.89737	9	11	9	15	21	13	2.28035	8	10	6	9	8	8.2	0.663325	6	11	6	13	1	9	1.77951
TC_10437	118	119	100	135	0	94.4	24.2417	107	39	72	36	0	50.8	18.0925	29	25	33	78	3	33.6	12.254	74	56	44	63	2	47.8	12.4435	12	25	22	26	3	17.6	4.41135	20	35	33	49	32	34.25	5.93542
TC_10438	3	1	0	1	4	1.8	0.734847	0	1	0	2	1	0.8	0.374166	0	0	0	0	2	0.4	0.4	0	0	0	0	0	0	0	0	0	0	1	0	0.2	0.2	0	0	1	0	0	0.25	0.25
TC_10439	24	19	23	9	18	18.6	2.65707	8	12	9	5	6	8	1.22474	11	9	15	12	28	15	3.39116	17	21	12	17	26	18.6	2.33666	20	52	25	11	25	26.6	6.84544	24	34	22	22	95	25.5	2.87228
TC_1044	0	3	0	1	0	0.8	0.583095	15	2	5	9	12	8.6	2.33666	7	13	18	13	8	11.8	1.98494	10	9	9	14	20	12.4	2.11187	15	7	12	28	16	15.6	3.47275	15	22	30	17	15	21	3.34166
TC_10440	2	0	1	3	5	2.2	0.860233	3	0	0	2	6	2.2	1.11355	0	0	5	2	1	1.6	0.927362	1	1	0	2	0	0.8	0.374166	1	0	0	0	5	1.2	0.969536	1	0	2	5	5	2	1.08012
TC_10441	3	0	0	0	1	0.8	0.583095	0	1	0	0	0	0.2	0.2	0	0	0	0	0	0	0	0	0	0	0	0	0	0	0	0	0	0	0	0	0	0	0	3	0	0	0.75	0.75
TC_10444	27	24	16	16	53	27.2	6.80735	39	28	22	37	46	34.4	4.22611	13	11	13	7	31	15	4.14729	14	28	27	21	33	24.6	3.26497	18	19	11	10	15	14.6	1.80555	7	10	10	15	4	10.5	1.65831
TC_1045	1	5	4	0	4	2.8	0.969536	2	5	12	13	20	10.4	3.17175	7	6	7	7	15	8.4	1.66132	6	2	6	15	12	8.2	2.33238	5	10	6	12	5	7.6	1.43527	0	6	13	2	5	5.25	2.86865
TC_10450	16	24	10	14	12	15.2	2.41661	16	10	16	6	1	9.8	2.90517	5	7	10	18	13	10.6	2.29347	11	7	5	5	3	6.2	1.35647	15	10	14	12	16	13.4	1.07703	8	14	10	16	2	12	1.82574
TC_10452	0	0	0	0	0	0	0	0	0	1	0	0	0.2	0.2	0	0	0	0	0	0	0	0	0	0	0	0	0	0	0	0	0	1	0	0.2	0.2	0	0	1	0	1	0.25	0.25
TC_10455	23	12	22	26	36	23.8	3.85227	42	28	27	15	27	27.8	4.28252	11	25	31	16	26	21.8	3.62491	34	48	35	46	44	41.4	2.89137	18	41	42	18	27	29.2	5.28583	19	22	22	22	18	21.25	0.75
TC_10456	5	5	3	2	7	4.4	0.87178	0	1	2	1	1	1	0.316228	0	1	0	0	0	0.2	0.2	0	0	0	0	0	0	0	0	0	0	0	1	0.2	0.2	0	0	2	0	0	0.5	0.5
TC_10459	115	81	65	95	101	91.4	8.56505	30	27	51	40	58	41.2	5.94475	35	36	34	23	28	31.2	2.4779	23	36	42	42	41	36.8	3.62491	31	18	16	28	46	27.8	5.37029	22	17	23	21	22	20.75	1.31498
TC_10464	36	23	16	17	16	21.6	3.82884	12	9	11	19	11	12.4	1.72047	18	12	10	6	6	10.4	2.22711	8	10	13	12	12	11	0.894427	13	7	9	0	11	8	2.23607	5	8	7	5	5	6.25	0.75
TC_10466	2	2	0	0	0	0.8	0.489898	0	0	2	0	0	0.4	0.4	0	0	0	1	1	0.4	0.244949	0	0	0	0	2	0.4	0.4	0	0	0	3	0	0.6	0.6	0	0	0	0	0	0	0
TC_10467	1	0	0	0	0	0.2	0.2	1	0	0	0	1	0.4	0.244949	0	0	0	0	1	0.2	0.2	1	1	3	2	2	1.8	0.374166	0	0	1	0	0	0.2	0.2	0	0	1	0	0	0.25	0.25
TC_10468	7	0	3	2	4	3.2	1.15758	0	1	2	0	1	0.8	0.374166	4	1	2	1	0	1.6	0.678233	7	4	0	7	3	4.2	1.31909	4	0	2	9	1	3.2	1.59374	0	5	4	2	0	2.75	1.10868
TC_10469	15	18	8	10	24	15	2.86356	4	8	7	5	9	6.6	0.927362	3	4	3	12	8	6	1.76068	6	8	13	11	7	9	1.30384	4	8	5	22	11	10	3.24037	3	8	11	4	1	6.5	1.84842
TC_10470	39	30	20	40	35	32.8	3.6524	95	128	118	189	113	128.6	16.0206	40	50	54	37	58	47.8	4.02989	95	102	144	118	117	115.2	8.43445	63	54	42	28	46	46.6	5.87878	32	22	39	47	14	35	5.30723
TC_10471	1	6	4	1	3	3	0.948683	2	1	0	3	1	1.4	0.509902	0	0	0	0	1	0.2	0.2	1	0	1	1	1	0.8	0.2	0	0	0	4	0	0.8	0.8	0	1	0	0	1	0.25	0.25
TC_10472	405	320	393	456	1	315	81.4512	298	111	214	92	0	143	51.5461	86	113	113	229	0	108.2	36.6325	235	173	192	166	7	154.6	38.8054	58	62	127	88	10	69	19.2042	75	102	72	144	58	98.25	16.6752
TC_10474	192	176	123	153	206	170	14.6867	111	100	85	60	67	84.6	9.61561	49	44	43	35	53	44.8	3.03974	102	53	91	96	111	90.6	9.97296	58	29	42	30	57	43.2	6.27216	32	26	31	51	29	35	5.49242
TC_10478	0	6	1	3	0	2	1.14018	1	0	0	0	1	0.4	0.244949	0	10	1	0	1	2.4	1.91311	3	2	0	0	2	1.4	0.6	2	2	1	2	2	1.8	0.2	0	2	4	0	2	1.5	0.957427
TC_10480	4	6	8	2	11	6.2	1.56205	1	0	2	0	1	0.8	0.374166	0	0	0	0	0	0	0	0	1	1	0	1	0.6	0.244949	0	0	0	0	0	0	0	0	0	2	0	0	0.5	0.5
TC_10481	2	2	3	3	2	2.4	0.244949	3	3	5	6	13	6	1.84391	11	12	11	7	4	9	1.51658	2	4	3	5	11	5	1.58114	18	11	10	1	14	10.8	2.8178	20	16	20	11	0	16.75	2.136
TC_10482	10	6	9	7	21	10.6	2.69444	4	1	2	0	1	1.6	0.678233	0	0	1	0	0	0.2	0.2	2	1	2	1	1	1.4	0.244949	1	1	0	0	0	0.4	0.244949	0	1	0	1	0	0.5	0.288675
TC_10483	0	1	0	0	3	0.8	0.583095	2	0	4	0	0	1.2	0.8	1	2	1	5	0	1.8	0.860233	2	2	1	1	5	2.2	0.734847	2	3	1	1	1	1.6	0.4	7	5	1	6	0	4.75	1.31498
TC_10484	3	3	2	2	9	3.8	1.31909	0	0	2	0	0	0.4	0.4	1	1	0	0	0	0.4	0.244949	0	0	1	1	0	0.4	0.244949	0	0	0	1	0	0.2	0.2	0	0	0	0	0	0	0
TC_10487	2	5	1	0	0	1.6	0.927362	1	2	2	1	1	1.4	0.244949	0	0	2	1	1	0.8	0.374166	0	1	5	1	0	1.4	0.927362	1	1	1	1	0	0.8	0.2	2	1	1	2	4	1.5	0.288675
TC_10488	68	43	33	54	132	66	17.4957	45	23	37	44	34	36.6	3.98246	81	107	86	78	106	91.6	6.21772	30	51	37	51	46	43	4.13521	83	84	57	33	57	62.8	9.5205	51	62	61	67	6	60.25	3.35099
TC_10489	15	6	11	5	1	7.6	2.44131	4	12	6	6	6	6.8	1.35647	12	17	11	5	14	11.8	1.98494	4	5	0	5	6	4	1.04881	9	9	6	8	7	7.8	0.583095	5	11	10	16	9	10.5	2.25462
TC_1049	6	3	1	3	1	2.8	0.916515	3	8	5	6	6	5.6	0.812404	8	4	3	2	2	3.8	1.11355	8	6	7	14	2	7.4	1.93907	4	2	1	11	7	5	1.81659	2	8	4	1	2	3.75	1.54785
TC_10491_sus	780	678	462	365	711	599.2	79.0793	890	1016	971	1380	1311	1113.6	97.4149	765	836	750	501	726	715.6	56.6927	741	894	1219	988	1251	1018.6	96.8745	824	554	497	425	739	607.8	75.0143	435	469	568	521	209	498.25	29.2101
TC_10493	0	1	0	3	0	0.8	0.583095	0	0	0	0	0	0	0	0	0	0	0	0	0	0	0	0	0	0	1	0.2	0.2	1	1	0	3	0	1	0.547723	0	0	0	0	4	0	0
TC_10494	0	2	0	0	0	0.4	0.4	0	0	0	0	0	0	0	0	0	0	0	0	0	0	0	0	0	0	0	0	0	1	1	0	0	0	0.4	0.244949	0	0	0	0	0	0	0
TC_10495	5	3	9	1	5	4.6	1.32665	5	3	8	5	2	4.6	1.02956	2	9	4	3	9	5.4	1.50333	5	4	6	6	2	4.6	0.748331	7	3	3	2	3	3.6	0.87178	3	3	5	10	1	5.25	1.65202
TC_10498	17	9	6	6	10	9.6	2.01494	10	5	7	12	3	7.4	1.63095	6	7	9	12	9	8.6	1.02956	4	11	9	4	10	7.6	1.50333	6	13	7	3	14	8.6	2.11187	4	22	10	9	5	11.25	3.81608
TC_105	0	0	0	0	0	0	0	0	1	0	2	0	0.6	0.4	1	3	1	0	1	1.2	0.489898	0	1	0	3	2	1.2	0.583095	1	2	0	1	0	0.8	0.374166	0	0	0	0	0	0	0
TC_10500	78	26	58	26	106	58.8	15.4091	28	29	23	12	15	21.4	3.41467	15	27	21	14	28	21	2.91548	15	33	28	20	29	25	3.27109	30	68	29	14	44	37	9.08845	37	39	50	51	91	44.25	3.63719
TC_10501	0	4	0	5	2	2.2	1.0198	0	1	2	2	1	1.2	0.374166	1	0	0	2	3	1.2	0.583095	1	1	2	3	0	1.4	0.509902	1	3	1	4	0	1.8	0.734847	1	0	0	3	0	1	0.707107
TC_10503	4	2	0	2	4	2.4	0.748331	2	1	0	2	6	2.2	1.0198	2	0	2	1	1	1.2	0.374166	0	1	1	2	4	1.6	0.678233	2	3	1	3	0	1.8	0.583095	5	3	4	2	0	3.5	0.645497
TC_10504	0	0	0	0	1	0.2	0.2	0	0	0	0	1	0.2	0.2	0	1	0	0	0	0.2	0.2	0	0	0	0	0	0	0	0	0	0	2	0	0.4	0.4	0	0	0	0	0	0	0
TC_10505	4	3	0	3	7	3.4	1.1225	1	0	0	0	0	0.2	0.2	1	0	0	0	0	0.2	0.2	0	1	0	0	0	0.2	0.2	0	0	0	0	0	0	0	0	0	0	0	2	0	0
TC_10507	27	20	14	16	97	34.8	15.708	2	6	2	6	13	5.8	2.00998	1	5	0	2	8	3.2	1.46287	5	4	7	7	3	5.2	0.8	0	2	2	2	1	1.4	0.4	0	0	2	1	0	0.75	0.478714
TC_10509	12	8	3	9	15	9.4	2.01494	10	6	24	6	3	9.8	3.72022	6	6	4	9	0	5	1.48324	2	10	2	5	4	4.6	1.46969	6	9	7	19	11	10.4	2.31517	1	11	10	2	3	6	2.61406
TC_1051	2	5	5	9	11	6.4	1.6	11	10	14	9	13	11.4	0.927362	4	5	4	0	2	3	0.894427	7	16	11	23	14	14.2	2.67208	0	4	9	5	4	4.4	1.43527	0	6	4	0	0	2.5	1.5
TC_10512	19	12	10	6	22	13.8	2.93939	20	24	15	20	19	19.6	1.43527	23	19	12	16	16	17.2	1.82757	21	25	24	12	31	22.6	3.10805	11	14	12	15	12	12.8	0.734847	19	22	14	16	11	17.75	1.75
TC_10515	92	75	42	77	98	76.8	9.73345	15	20	9	12	10	13.2	1.98494	10	13	21	17	19	16	2	10	20	18	30	25	20.6	3.37046	11	14	6	14	10	11	1.48324	7	6	4	6	5	5.75	0.629153
TC_10518	135	98	107	109	171	124	13.2665	63	73	79	51	37	60.6	7.57364	21	24	22	39	32	27.6	3.44384	96	141	71	91	120	103.8	12.1384	53	105	84	28	76	69.2	13.2416	4	46	42	42	23	33.5	9.87843
TC_10519	24	21	8	13	13	15.8	2.92233	12	9	7	11	14	10.6	1.2083	5	6	6	4	10	6.2	1.0198	5	8	12	14	10	9.8	1.56205	6	6	9	2	7	6	1.14018	5	6	9	7	0	6.75	0.853913
TC_1052	163	187	126	67	323	173.2	42.5681	173	79	241	0	121	122.8	40.9224	146	141	1	340	398	205.2	72.3418	413	198	1	149	105	173.2	68.1941	441	278	185	0	189	218.6	71.6872	258	511	0	3	88	193	122.031
TC_10521	30	24	13	25	27	23.8	2.88791	45	13	18	17	35	25.6	6.14492	7	14	9	13	8	10.2	1.39284	16	24	27	22	44	26.6	4.70744	8	6	4	8	14	8	1.67332	1	4	13	10	4	7	2.73861
TC_10522	13	4	7	8	11	8.6	1.56844	7	5	4	1	2	3.8	1.06771	0	1	0	1	0	0.4	0.244949	3	5	3	7	3	4.2	0.8	0	2	2	1	5	2	0.83666	0	0	0	1	0	0.25	0.25
TC_10523	20	12	12	15	29	17.6	3.20312	10	13	13	6	20	12.4	2.29347	3	3	2	4	3	3	0.316228	9	18	19	13	21	16	2.19089	7	3	16	0	4	6	2.73861	4	5	3	6	1	4.5	0.645497
TC_10526	4	3	5	3	5	4	0.447214	4	2	0	3	2	2.2	0.663325	0	1	0	1	0	0.4	0.244949	1	2	2	2	2	1.8	0.2	0	0	1	1	1	0.6	0.244949	0	1	1	0	1	0.5	0.288675
TC_10527	16	5	5	8	8	8.4	2.01494	1	1	5	3	3	2.6	0.748331	4	1	3	4	1	2.6	0.678233	6	5	2	2	1	3.2	0.969536	12	13	21	18	7	14.2	2.43721	6	14	9	1	46	7.5	2.72336
TC_10528	7	7	8	2	9	6.6	1.2083	15	9	6	4	16	10	2.38747	10	4	4	5	8	6.2	1.2	18	6	8	11	20	12.6	2.74955	13	8	9	9	12	10.2	0.969536	8	13	5	2	0	7	2.34521
TC_10529	90	69	66	43	86	70.8	8.36301	157	138	133	113	87	125.6	11.9231	363	415	406	365	303	370.4	19.8535	174	139	161	138	167	155.8	7.35799	421	371	409	234	534	393.8	48.3129	565	417	467	565	250	503.5	36.9448
TC_1053	10	6	13	8	7	8.8	1.24097	10	1	4	4	2	4.2	1.56205	11	5	7	19	11	10.6	2.4	2	6	4	3	6	4.2	0.8	7	10	11	29	13	14	3.87298	12	22	33	11	8	19.5	5.13971
TC_10531	29	13	8	12	22	16.8	3.81314	25	17	7	12	25	17.2	3.55528	3	2	1	1	1	1.6	0.4	6	18	23	17	18	16.4	2.80357	0	3	1	0	4	1.6	0.812404	0	0	0	4	0	1	1
TC_10535	38	0	0	0	0	7.6	7.6	0	1	0	0	0	0.2	0.2	1	2	0	0	1	0.8	0.374166	1	0	1	1	0	0.6	0.244949	0	0	0	1	0	0.2	0.2	0	0	0	0	0	0	0
TC_10537	7	14	11	4	14	10	1.97484	3	1	9	6	15	6.8	2.45764	7	1	7	2	4	4.2	1.24097	3	11	5	11	6	7.2	1.62481	2	1	2	5	7	3.4	1.1225	4	2	3	2	0	2.75	0.478714
TC_10538	653	563	687	788	4	539	138.51	481	212	383	199	0	255	82.9066	157	216	216	364	11	192.8	56.8853	387	278	307	336	5	262.6	66.869	79	126	171	118	9	100.6	27.1673	97	138	117	210	101	140.5	24.6323
TC_10539	0	2	0	0	0	0.4	0.4	0	0	0	0	0	0	0	0	1	0	0	0	0.2	0.2	0	0	0	0	0	0	0	0	0	0	0	0	0	0	0	0	0	0	0	0	0
TC_10540	0	1	0	0	0	0.2	0.2	0	0	0	0	0	0	0	0	0	0	0	0	0	0	0	0	0	0	0	0	0	0	0	0	0	0	0	0	0	0	0	0	0	0	0
TC_10541	43	8256	2	960	315	1915.2	1594.43	824	5	22	5	35	178.2	161.549	2	0	593	2	20	123.4	117.456	8	5	5	1	6	5	1.14018	5	2	7	2	0	3.2	1.24097	0	2	4	2	8	2	0.816497
TC_10542	3	1	0	0	0	0.8	0.583095	0	0	0	0	0	0	0	0	0	0	0	0	0	0	0	0	1	0	1	0.4	0.244949	0	0	0	0	0	0	0	0	2	0	0	0	0.5	0.5
TC_10545	4	11	9	13	11	9.6	1.53623	3	1	1	4	2	2.2	0.583095	1	0	0	1	0	0.4	0.244949	2	2	2	3	1	2	0.316228	0	0	0	1	1	0.4	0.244949	0	2	0	0	2	0.5	0.5
TC_10546	0	1	2	2	0	1	0.447214	0	0	0	0	2	0.4	0.4	0	0	0	0	0	0	0	0	0	0	0	1	0.2	0.2	0	0	1	1	0	0.4	0.244949	0	1	0	0	0	0.25	0.25
TC_1055	50	71	54	86	92	70.6	8.35225	45	23	39	30	6	28.6	6.78675	23	40	55	66	24	41.6	8.46522	70	43	31	42	26	42.4	7.61971	152	147	192	184	46	144.2	26.0584	79	119	63	28	507	72.25	18.874
TC_10552	1	1	3	0	2	1.4	0.509902	1	0	0	0	0	0.2	0.2	7	2	6	6	2	4.6	1.07703	9	1	0	1	4	3	1.64317	6	6	5	12	2	6.2	1.62481	2	7	5	6	1	5	1.08012
TC_10554	36	31	20	27	44	31.6	4.05709	5	21	18	9	7	12	3.16228	2	3	8	11	3	5.4	1.74929	10	16	18	18	16	15.6	1.46969	1	11	6	4	7	5.8	1.65529	2	2	8	8	0	5	1.73205
TC_10559	12	13	11	13	10	11.8	0.583095	5	2	1	4	4	3.2	0.734847	0	1	0	0	0	0.2	0.2	3	0	3	1	3	2	0.632456	1	1	0	0	3	1	0.547723	0	0	0	0	0	0	0
TC_1056	61	50	28	30	54	44.6	6.61513	29	16	14	13	20	18.4	2.90861	8	10	6	12	11	9.4	1.07703	26	11	16	9	21	16.6	3.14006	11	5	11	11	13	10.2	1.35647	7	5	7	12	5	7.75	1.49304
TC_10561	1	2	1	1	1	1.2	0.2	0	1	0	0	1	0.4	0.244949	0	0	0	0	0	0	0	0	2	0	0	3	1	0.632456	2	0	0	0	1	0.6	0.4	0	0	0	0	0	0	0
TC_10562	7	7	0	0	4	3.6	1.56844	0	1	0	1	0	0.4	0.244949	0	0	0	0	0	0	0	0	0	0	0	0	0	0	0	0	0	0	0	0	0	0	0	0	0	0	0	0
TC_10564	30	19	8	14	30	20.2	4.36348	29	16	22	14	14	19	2.89828	17	15	25	13	18	17.6	2.03961	13	30	19	20	30	22.4	3.32566	21	39	31	22	13	25.2	4.47661	26	33	26	32	39	29.25	1.88746
TC_10565	0	7	16	9	6	7.6	2.5807	2	2	10	5	1	4	1.64317	9	10	3	4	6	6.4	1.36382	2	4	5	3	4	3.6	0.509902	7	3	3	1	4	3.6	0.979796	5	9	10	16	11	10	2.27303
TC_10567	3	5	0	2	2	2.4	0.812404	0	0	0	0	0	0	0	0	0	0	1	0	0.2	0.2	2	1	0	1	1	1	0.316228	0	0	0	1	3	0.8	0.583095	0	1	1	0	0	0.5	0.288675
TC_10569	21	23	12	9	24	17.8	3.05614	12	8	5	18	22	13	3.1305	4	7	8	5	7	6.2	0.734847	13	11	13	15	12	12.8	0.663325	3	3	12	29	4	10.2	4.994	2	7	12	4	7	6.25	2.17466
TC_10571	0	0	0	0	0	0	0	0	0	0	0	0	0	0	0	0	0	0	0	0	0	0	0	0	0	0	0	0	0	0	0	0	0	0	0	0	0	0	0	0	0	0
TC_10573_sus	1	0	4	13	12	6	2.73861	4	0	3	2	1	2	0.707107	1	1	1	2	1	1.2	0.2	0	0	0	1	3	0.8	0.583095	6	8	7	3	6	6	0.83666	2	3	1	0	14	1.5	0.645497
TC_10574	0	2	5	3	8	3.6	1.36382	8	8	7	13	5	8.2	1.31909	8	7	7	7	13	8.4	1.16619	4	10	14	4	11	8.6	1.98997	15	13	4	21	5	11.6	3.18748	17	21	10	10	0	14.5	2.72336
TC_10576	9	2	1	3	12	5.4	2.1587	3	0	5	0	1	1.8	0.969536	1	1	0	0	0	0.4	0.244949	0	2	0	0	1	0.6	0.4	1	0	0	1	0	0.4	0.244949	0	0	0	0	0	0	0
TC_1058	4	5	3	0	4	3.2	0.860233	74	69	119	83	98	88.6	9.0587	48	19	32	46	58	40.6	6.80882	134	142	114	134	109	126.6	6.38436	23	22	33	145	59	56.4	23.1335	16	30	13	12	12	17.75	4.17083
TC_10581	42	25	28	29	51	35	4.94975	11	7	12	2	2	6.8	2.13073	9	5	6	4	13	7.4	1.63095	6	15	8	9	6	8.8	1.65529	15	26	10	10	11	14.4	3.04302	10	20	11	18	35	14.75	2.49583
TC_10584	669	374	405	341	734	504.6	81.668	479	555	357	134	151	335.2	84.8165	48	64	38	39	62	50.2	5.51725	330	632	322	250	550	416.8	73.6196	40	101	183	24	213	112.2	37.6104	1	41	79	117	10	59.5	24.9182
TC_10585	4	6	3	2	16	6.2	2.53772	12	4	4	6	13	7.8	1.95959	2	0	0	1	3	1.2	0.583095	4	4	9	5	10	6.4	1.28841	5	1	4	0	1	2.2	0.969536	0	1	2	0	0	0.75	0.478714
TC_10586	35	19	12	9	35	22	5.54977	41	38	21	16	29	29	4.78539	2	5	1	3	5	3.2	0.8	11	15	32	15	29	20.4	4.21426	2	6	8	6	4	5.2	1.0198	1	5	0	5	2	2.75	1.31498
TC_10590	0	0	1	0	0	0.2	0.2	0	1	0	1	0	0.4	0.244949	0	0	0	0	1	0.2	0.2	0	1	0	0	0	0.2	0.2	0	0	0	2	0	0.4	0.4	0	0	3	0	0	0.75	0.75
TC_10591	88	88	91	101	106	94.8	3.67967	61	22	43	28	10	32.8	8.82836	32	49	53	62	33	45.8	5.8258	60	71	42	43	38	50.8	6.30397	124	140	182	170	56	134.4	22.1576	84	150	72	36	593	85.5	23.796
TC_10599	1	1	1	4	7	2.8	1.2	0	0	1	1	2	0.8	0.374166	1	0	1	0	2	0.8	0.374166	0	0	1	0	1	0.4	0.244949	1	1	1	3	0	1.2	0.489898	0	5	1	1	1	1.75	1.10868
TC_106	0	0	1	2	1	0.8	0.374166	1	0	0	2	0	0.6	0.4	5	0	3	0	2	2	0.948683	0	0	0	2	0	0.4	0.4	2	0	2	3	1	1.6	0.509902	1	5	4	0	0	2.5	1.19024
TC_10603	8	2	1	3	7	4.2	1.39284	3	1	0	2	0	1.2	0.583095	1	0	0	2	0	0.6	0.4	0	2	2	0	2	1.2	0.489898	0	0	1	1	0	0.4	0.244949	0	1	0	0	0	0.25	0.25
TC_10605	154	124	60	114	186	127.6	21.0656	48	44	52	25	24	38.6	5.89576	62	64	79	58	90	70.6	6.01332	22	33	35	18	37	29	3.78153	67	65	43	55	55	57	4.28952	42	86	64	67	46	64.75	9.01272
TC_10607	30	14	9	23	11	17.4	3.95727	7	4	9	6	5	6.2	0.860233	3	4	3	8	2	4	1.04881	7	8	6	17	12	10	2.02485	4	4	2	13	16	7.8	2.8	0	6	4	5	10	3.75	1.31498
TC_10608	171	95	113	100	132	122.2	13.7746	336	333	309	330	296	320.8	7.80641	190	184	218	163	177	186.4	9.09175	251	329	422	323	385	342	29.2062	204	129	125	126	341	185	41.7816	161	184	200	206	63	187.75	10.053
TC_1061	6	2	0	1	1	2	1.04881	2	1	1	3	5	2.4	0.748331	2	0	0	4	2	1.6	0.748331	4	5	3	1	7	4	1	2	4	5	12	5	5.6	1.69115	4	4	11	4	1	5.75	1.75
TC_10610	4	2	3	2	2	2.6	0.4	1	1	0	1	0	0.6	0.244949	2	0	3	2	2	1.8	0.489898	0	0	1	0	1	0.4	0.244949	2	0	2	0	5	1.8	0.916515	1	1	1	0	0	0.75	0.25
TC_10612	146	146	91	90	123	119.2	12.4475	214	216	282	241	199	230.4	14.5554	390	410	497	416	367	416	21.9932	261	261	298	316	248	276.8	12.874	442	319	429	303	513	401.2	39.5833	486	456	515	472	257	482.25	12.5192
TC_10613	6	4	3	2	0	3	1	1	4	4	2	5	3.2	0.734847	0	1	0	0	1	0.4	0.244949	2	6	1	5	2	3.2	0.969536	0	1	2	4	1	1.6	0.678233	0	1	2	0	0	0.75	0.478714
TC_10614	7	15	2	5	20	9.8	3.33766	9	6	7	0	12	6.8	1.98494	2	0	1	0	3	1.2	0.583095	5	3	2	2	7	3.8	0.969536	3	4	4	1	9	4.2	1.31909	6	1	6	4	0	4.25	1.18145
TC_10617	8	3	6	3	5	5	0.948683	1	1	1	0	2	1	0.316228	1	0	0	0	0	0.2	0.2	0	0	2	0	5	1.4	0.979796	0	0	0	0	0	0	0	0	0	1	0	0	0.25	0.25
TC_10618	428	398	270	297	355	349.6	29.6827	409	189	326	142	240	261.2	47.9139	148	108	133	164	183	147.2	12.8507	286	155	228	188	315	234.4	29.713	134	123	151	161	299	173.6	32.0337	79	135	174	222	98	152.5	30.2779
TC_1062	410	464	419	477	538	461.6	22.9752	333	142	265	189	54	196.6	48.2997	160	214	327	319	165	237	36.3772	290	275	220	215	169	233.8	21.9075	846	899	1120	964	276	821	143.803	503	651	382	165	3083	425.25	102.717
TC_10620	0	0	1	0	0	0.2	0.2	0	2	0	0	0	0.4	0.4	0	0	0	0	0	0	0	0	0	0	0	0	0	0	0	0	0	0	3	0.6	0.6	0	0	0	0	0	0	0
TC_10622	0	4	0	1	0	1	0.774597	0	2	0	0	0	0.4	0.4	0	0	0	0	0	0	0	0	0	0	1	0	0.2	0.2	0	0	0	0	1	0.2	0.2	0	0	0	0	0	0	0
TC_10623	34	14	29	20	38	27	4.42719	17	13	11	12	10	12.6	1.2083	9	3	23	10	19	12.8	3.61109	20	21	15	18	29	20.6	2.33666	14	25	11	10	13	14.6	2.69444	15	13	15	18	28	15.25	1.03078
TC_10625	4	5	4	0	9	4.4	1.43527	9	5	1	3	6	4.8	1.35647	0	2	0	1	0	0.6	0.4	0	0	4	3	3	2	0.83666	0	1	1	2	0	0.8	0.374166	0	0	2	2	0	1	0.57735
TC_10626	122	118	132	167	148	137.4	9.03106	88	49	76	56	20	57.8	11.732	54	58	65	80	48	61	5.49545	107	92	68	67	58	78.4	9.10275	248	255	324	141	73	208.2	44.7095	140	153	93	58	792	111	21.867
TC_10627	3	6	3	0	1	2.6	1.02956	2	3	3	3	1	2.4	0.4	0	2	0	2	1	1	0.447214	1	1	0	2	2	1.2	0.374166	0	3	2	5	1	2.2	0.860233	1	1	1	1	1	1	0
TC_10628	14	13	11	20	38	19.2	4.93356	13	9	21	15	7	13	2.44949	7	6	4	3	7	5.4	0.812404	8	11	17	6	14	11.2	1.98494	14	10	7	12	18	12.2	1.85472	2	10	17	11	22	10	3.08221
TC_10629	30	25	6	8	40	21.8	6.5146	19	12	18	3	15	13.4	2.87402	0	2	1	2	0	1	0.447214	11	19	9	1	22	12.4	3.73631	0	3	0	0	0	0.6	0.6	0	0	3	2	0	1.25	0.75
TC_1063	1	1	0	0	0	0.4	0.244949	49	54	24	40	48	43	5.25357	49	33	45	25	30	36.4	4.55631	48	51	39	55	71	52.8	5.25738	33	22	51	56	26	37.6	6.772	18	30	34	27	33	27.25	3.40037
TC_10630	58	27	29	26	61	40.2	7.90822	45	24	35	42	43	37.8	3.83927	92	80	90	60	60	76.4	6.99714	40	27	40	35	37	35.8	2.39583	107	89	70	15	89	74	15.8682	101	102	97	118	10	104.5	4.62781
TC_10631	11	3	3	8	6	6.2	1.52971	1	1	1	2	0	1	0.316228	0	0	0	0	2	0.4	0.4	0	2	0	1	4	1.4	0.748331	0	0	1	1	0	0.4	0.244949	0	0	0	0	1	0	0
TC_10633	2432	1824	1365	1489	2194	1860.8	202.818	1792	1413	1548	1300	1413	1493.2	84.4023	2062	1902	2042	2084	2007	2019.4	31.965	1549	1427	1583	1750	1647	1591.2	53.4513	2335	1927	1990	1430	2328	2002	165.849	2227	2055	2274	2172	1229	2182	47.1858
TC_10634	2	1	3	2	1	1.8	0.374166	0	0	0	1	6	1.4	1.16619	0	0	0	0	0	0	0	0	0	0	0	0	0	0	0	0	1	0	0	0.2	0.2	0	0	0	0	0	0	0
TC_10636	13	9	3	1	10	7.2	2.24499	4	2	3	4	7	4	0.83666	0	1	0	1	3	1	0.547723	0	5	5	3	5	3.6	0.979796	0	0	2	3	1	1.2	0.583095	0	1	0	1	0	0.5	0.288675
TC_10639	10	6	13	6	12	9.4	1.46969	4	1	0	5	0	2	1.04881	1	0	6	5	9	4.2	1.65529	4	6	3	3	7	4.6	0.812404	11	9	13	11	5	9.8	1.35647	14	10	7	1	40	8	2.73861
TC_1064	1	2	3	10	2	3.6	1.63095	26	12	17	16	25	19.2	2.70924	5	6	13	8	13	9	1.70294	11	30	15	17	19	18.4	3.18748	5	5	9	7	8	6.8	0.8	5	8	17	10	3	10	2.54951
TC_10644	1	1	1	2	3	1.6	0.4	0	0	0	0	1	0.2	0.2	0	1	0	0	1	0.4	0.244949	0	0	0	0	2	0.4	0.4	0	0	0	1	0	0.2	0.2	0	0	0	0	0	0	0
TC_10649	1	3	0	1	4	1.8	0.734847	2	1	0	2	5	2	0.83666	1	2	4	0	2	1.8	0.663325	1	3	3	1	0	1.6	0.6	2	0	0	4	0	1.2	0.8	1	1	1	1	0	1	0
TC_10650	28	9	13	25	39	22.8	5.38888	7	12	2	4	7	6.4	1.69115	6	3	3	3	2	3.4	0.678233	4	5	6	8	13	7.2	1.59374	3	3	7	4	2	3.8	0.860233	2	1	4	2	3	2.25	0.629153
TC_10652	1103	738	601	623	1071	827.2	108.703	710	484	643	658	821	663.2	54.6071	1120	1165	984	851	1170	1058	61.7098	722	700	757	666	793	727.6	22.0558	1214	1029	1001	458	1222	984.8	139.379	1016	976	1128	1148	62	1067	41.996
TC_10653	6	5	1	6	10	5.6	1.43527	4	1	2	4	0	2.2	0.8	0	0	1	0	4	1	0.774597	2	5	2	2	4	3	0.632456	4	3	2	3	2	2.8	0.374166	0	4	3	0	2	1.75	1.03078
TC_10654	1	2	3	2	3	2.2	0.374166	2	0	2	1	2	1.4	0.4	0	0	3	1	1	1	0.547723	0	0	1	0	2	0.6	0.4	1	1	4	7	4	3.4	1.1225	4	3	4	0	3	2.75	0.946485
TC_10657	7	7	3	4	8	5.8	0.969536	0	0	0	0	1	0.2	0.2	0	0	0	0	0	0	0	0	0	0	0	0	0	0	0	0	0	0	0	0	0	0	0	1	0	0	0.25	0.25
TC_10658	6113	3420	12732	12462	5733	8092	1896.52	859	550	3530	736	5030	2141	906.214	422	1645	354	519	156	619.2	263.256	674	831	2106	560	2665	1367.2	427.184	403	408	322	192	333	331.6	39.0623	153	206	631	90	146	270	122.647
TC_10659	3	0	0	1	0	0.8	0.583095	0	0	0	2	1	0.6	0.4	0	0	1	0	0	0.2	0.2	0	0	0	0	0	0	0	0	0	0	0	0	0	0	0	0	1	0	0	0.25	0.25
TC_1066	41	32	26	32	61	38.4	6.13677	42	20	37	14	24	27.4	5.24976	13	11	14	30	34	20.4	4.80208	25	29	16	29	13	22.4	3.34066	18	14	24	70	18	28.8	10.4231	4	18	21	23	43	16.5	4.29146
TC_10661	11	10	21	14	10	13.2	2.08327	9	18	23	31	13	18.8	3.85227	10	13	5	8	13	9.8	1.52971	14	15	13	3	14	11.8	2.22261	7	7	9	4	12	7.8	1.31909	7	13	9	13	4	10.5	1.5
TC_10662	15	16	9	23	23	17.2	2.6533	3	8	11	6	8	7.2	1.31909	8	5	4	9	5	6.2	0.969536	5	5	17	7	13	9.4	2.4	4	1	6	2	9	4.4	1.43527	8	6	5	2	0	5.25	1.25
TC_10663	4	3	3	7	7	4.8	0.916515	0	0	8	0	3	2.2	1.56205	0	0	0	1	0	0.2	0.2	0	5	3	4	3	3	0.83666	0	0	0	0	0	0	0	0	0	0	0	0	0	0
TC_10664	4443	2970	2882	2023	3020	3067.6	389.176	2381	1602	2419	1632	1978	2002.4	175.358	3018	3293	3583	3151	2886	3186.2	120.106	2839	2444	2208	2032	2778	2460.2	156.797	3104	2862	3742	1535	4253	3099.2	460.839	2916	2881	3120	3181	135	3024.5	74.1491
TC_10665	1	3	1	0	0	1	0.547723	0	0	1	0	0	0.2	0.2	0	1	1	2	1	1	0.316228	0	0	0	1	0	0.2	0.2	0	0	1	1	1	0.6	0.244949	0	0	0	1	0	0.25	0.25
TC_10666	0	0	0	0	4	0.8	0.8	2	0	0	0	1	0.6	0.4	2	1	0	0	0	0.6	0.4	0	1	0	0	3	0.8	0.583095	0	0	0	5	1	1.2	0.969536	0	0	4	1	0	1.25	0.946485
TC_10668	0	2	0	5	4	2.2	1.0198	27	26	20	10	3	17.2	4.66262	6	2	2	3	5	3.6	0.812404	33	84	18	27	37	39.8	11.5039	6	13	6	3	5	6.6	1.69115	7	5	10	2	6	6	1.68325
TC_10669	143	244	70	166	163	157.2	27.7946	98	97	84	3	63	69	17.6664	55	82	111	53	97	79.6	11.4175	98	38	70	72	62	68	9.63328	56	63	104	66	107	79.2	10.8692	132	83	41	94	43	87.5	18.7194
TC_10675	4	0	1	0	0	1	0.774597	1	0	0	2	0	0.6	0.4	1	0	0	0	0	0.2	0.2	1	0	0	1	0	0.4	0.244949	2	0	0	3	0	1	0.632456	1	6	2	0	1	2.25	1.31498
TC_10676	20	15	8	12	19	14.8	2.22261	3	9	7	6	7	6.4	0.979796	15	12	18	28	46	23.8	6.16766	5	5	7	8	15	8	1.84391	30	13	26	10	32	22.2	4.49889	18	31	25	15	0	22.25	3.59108
TC_10678	0	0	6	1	3	2	1.14018	0	0	0	0	0	0	0	0	1	0	0	0	0.2	0.2	0	0	0	0	0	0	0	0	1	1	0	1	0.6	0.244949	0	2	1	0	2	0.75	0.478714
TC_1068	106	47	39	40	75	61.4	12.9252	74	70	69	43	65	64.2	5.48999	52	45	65	39	60	52.2	4.74763	63	91	68	73	99	78.8	6.91665	50	43	40	105	95	66.6	13.8224	52	76	60	56	70	61	5.25991
TC_10682	1	0	1	0	1	0.6	0.244949	0	0	2	0	2	0.8	0.489898	0	0	0	0	3	0.6	0.6	0	0	0	3	0	0.6	0.6	0	0	0	2	0	0.4	0.4	0	0	6	0	0	1.5	1.5
TC_10684	0	4	0	0	0	0.8	0.8	0	0	0	0	0	0	0	0	0	0	0	0	0	0	0	0	0	0	0	0	0	0	0	0	0	0	0	0	0	0	0	0	0	0	0
TC_10685	11	5	4	3	3	5.2	1.49666	0	0	0	0	0	0	0	0	0	0	0	0	0	0	1	0	2	0	1	0.8	0.374166	0	1	0	1	0	0.4	0.244949	0	0	0	0	0	0	0
TC_10686	4	3	0	1	1	1.8	0.734847	0	5	1	1	0	1.4	0.927362	4	2	3	1	4	2.8	0.583095	1	3	7	6	2	3.8	1.15758	4	4	5	4	5	4.4	0.244949	3	7	1	5	9	4	1.29099
TC_10687	339	312	305	390	388	346.8	18.1422	262	135	242	142	42	164.6	39.9344	122	145	201	242	129	167.8	23.1633	224	198	160	173	137	178.4	15.0751	601	653	833	463	202	550.4	105.35	346	401	198	147	2118	273	60.0097
TC_10689	3	2	2	12	9	5.6	2.06398	10	9	11	7	3	8	1.41421	14	23	33	36	25	26.2	3.89102	15	8	6	14	17	12	2.12132	26	47	39	22	54	37.6	6.07124	62	55	49	59	79	56.25	2.80995
TC_10692	2	5	2	4	13	5.2	2.0347	7	2	12	2	11	6.8	2.13073	2	2	4	4	2	2.8	0.489898	3	3	2	1	6	3	0.83666	3	6	1	2	0	2.4	1.02956	1	3	5	1	0	2.5	0.957427
TC_10696	3	0	1	0	1	1	0.547723	0	0	1	0	0	0.2	0.2	1	0	1	0	0	0.4	0.244949	0	1	1	1	0	0.6	0.244949	0	0	2	1	0	0.6	0.4	0	1	1	0	0	0.5	0.288675
TC_10697	1	327	0	47	19	78.8	62.631	27	2	0	1	1	6.2	5.20961	0	1	24	1	1	5.4	4.65403	1	1	0	1	0	0.6	0.244949	0	0	0	1	0	0.2	0.2	0	2	0	0	0	0.5	0.5
TC_10698	11	16	10	19	12	13.6	1.69115	8	4	7	5	2	5.2	1.06771	4	7	5	12	3	6.2	1.59374	12	11	5	5	5	7.6	1.6	11	23	46	35	6	24.2	7.41215	12	18	14	9	75	13.25	1.88746
TC_107	7	6	4	2	3	4.4	0.927362	37	31	38	32	52	38	3.755	1	3	2	1	5	2.4	0.748331	27	31	64	44	58	44.8	7.24845	5	5	4	5	9	5.6	0.87178	2	1	4	7	0	3.5	1.32288
TC_1070	301	249	288	381	0	243.8	64.62	206	83	175	78	0	108.4	36.9332	61	89	90	156	3	79.8	24.7455	162	137	154	122	2	115.4	29.1815	48	44	69	54	5	44	10.6348	47	49	51	90	60	59.25	10.2825
TC_10700	154	118	102	124	162	132	11.2783	106	69	72	39	14	60	15.6493	60	57	76	89	61	68.6	6.07124	86	101	53	78	78	79.2	7.78075	203	219	297	282	62	212.6	41.6852	114	192	88	64	778	114.5	27.7774
TC_10702	37	24	34	22	1	23.6	6.3293	27	13	13	16	0	13.8	4.30581	7	8	7	15	0	7.4	2.37908	11	19	15	11	1	11.4	2.99333	8	6	13	11	2	8	1.92354	6	14	8	11	3	9.75	1.75
TC_10703	1	1	0	1	0	0.6	0.244949	1	0	1	0	0	0.4	0.244949	1	0	0	0	0	0.2	0.2	5	0	0	0	0	1	1	0	1	1	0	0	0.4	0.244949	0	0	1	0	0	0.25	0.25
TC_10708	102	64	57	64	104	78.2	10.2098	47	38	51	61	62	51.8	4.48776	50	33	37	27	54	40.2	5.11273	38	62	57	44	44	49	4.49444	35	65	28	15	32	35	8.24015	22	30	35	32	13	29.75	2.78014
TC_10709	18	27	19	20	22	21.2	1.59374	15	5	11	4	4	7.8	2.22261	7	13	9	21	17	13.4	2.56125	6	6	15	8	15	10	2.07364	13	9	9	6	16	10.6	1.74929	7	20	9	5	12	10.25	3.35099
TC_1071	2	0	3	2	1	1.6	0.509902	7	4	15	5	12	8.6	2.11187	1	11	5	3	5	5	1.67332	9	11	11	10	9	10	0.447214	6	8	2	21	3	8	3.42053	1	0	7	0	3	2	1.68325
TC_10710	0	2	0	0	0	0.4	0.4	2	0	1	0	1	0.8	0.374166	0	0	0	0	0	0	0	0	0	0	0	0	0	0	0	0	0	0	0	0	0	0	0	2	0	0	0.5	0.5
TC_10711	4	2	4	7	5	4.4	0.812404	2	1	2	0	4	1.8	0.663325	0	0	0	1	0	0.2	0.2	0	4	0	0	2	1.2	0.8	0	0	0	0	1	0.2	0.2	0	0	2	0	0	0.5	0.5
TC_10712	2022	1396	1187	1007	1522	1426.8	172.918	1990	1975	1863	1965	1887	1936	25.5029	1979	1640	1499	1679	1942	1747.8	92.0388	1717	1843	2077	2051	2309	1999.4	102.163	1875	1785	1555	1390	2580	1837	204.393	1570	1449	1612	1655	383	1571.5	44.3668
TC_10715	13	6	2	9	4	6.8	1.93391	5	1	3	6	4	3.8	0.860233	1	0	1	2	1	1	0.316228	3	2	1	2	6	2.8	0.860233	3	0	1	3	1	1.6	0.6	0	1	0	0	4	0.25	0.25
TC_10718	3	0	1	4	7	3	1.22474	42	48	19	48	17	34.8	6.9527	6	7	4	11	16	8.8	2.13073	30	84	45	45	67	54.2	9.50474	5	19	8	4	21	11.4	3.58608	8	8	8	17	9	10.25	2.25
TC_10719	150	110	104	59	120	108.6	14.7092	35	74	34	17	40	40	9.34345	3	8	1	2	3	3.4	1.2083	17	33	19	24	58	30.2	7.4793	0	1	9	8	7	5	1.87083	0	1	12	2	1	3.75	2.78014
TC_10720	0	1	0	1	3	1	0.547723	0	0	0	0	0	0	0	1	0	0	0	2	0.6	0.4	0	0	0	0	0	0	0	0	0	0	0	0	0	0	0	0	1	1	0	0.5	0.288675
TC_10722	7	5	2	4	5	4.6	0.812404	2	5	0	2	5	2.8	0.969536	3	3	1	4	5	3.2	0.663325	2	0	3	6	2	2.6	0.979796	1	1	0	1	4	1.4	0.678233	1	1	1	0	0	0.75	0.25
TC_10724	5725	4107	3086	3693	4671	4256.4	449.347	3000	2137	2782	1708	2978	2521	256.402	2298	2005	2034	2793	2480	2322	146.768	2446	2191	1973	2040	3538	2437.6	286.854	2343	2159	2153	1538	2841	2206.8	208.954	2130	2415	2126	2121	517	2198	72.3568
TC_10726	5	2	1	0	3	2.2	0.860233	5	2	2	2	0	2.2	0.8	1	4	2	0	0	1.4	0.748331	1	5	4	5	0	3	1.04881	1	1	3	3	0	1.6	0.6	0	7	1	0	2	2	1.68325
TC_10727	494	268	330	319	701	422.4	79.3137	97	119	123	79	83	100.2	9.02441	57	66	47	80	133	76.6	15.1083	96	221	132	114	266	165.8	33.0036	79	174	102	65	133	110.6	19.5872	51	127	63	85	193	81.5	16.7207
TC_10728	3	1	2	1	4	2.2	0.583095	1	1	1	0	0	0.6	0.244949	1	0	1	0	3	1	0.547723	1	0	1	0	0	0.4	0.244949	0	0	0	0	1	0.2	0.2	1	4	0	0	1	1.25	0.946485
TC_1073	19	26	6	18	16	17	3.2249	3	7	3	6	5	4.8	0.8	3	4	9	6	8	6	1.14018	6	1	6	8	6	5.4	1.16619	10	3	2	26	7	9.6	4.34281	3	9	8	5	13	6.25	1.37689
TC_10731	61	65	83	78	67	70.8	4.15211	59	29	40	33	5	33.2	8.73155	23	43	54	58	27	41	7.00714	48	49	36	33	35	40.2	3.42637	104	144	170	228	32	135.6	32.8049	87	124	51	28	433	72.5	21.0258
TC_10732	50	26	28	22	34	32	4.89898	69	108	78	107	80	88.4	8.01623	95	78	88	67	113	88.2	7.79359	65	87	67	104	76	79.8	7.19305	104	76	71	77	101	85.8	6.90941	53	73	95	119	77	85	14.2127
TC_10734	1	0	4	2	0	1.4	0.748331	1	0	0	0	0	0.2	0.2	0	0	0	0	0	0	0	0	3	0	2	0	1	0.632456	0	1	0	1	2	0.8	0.374166	1	0	2	2	0	1.25	0.478714
TC_10738	1	0	0	2	1	0.8	0.374166	0	1	4	2	2	1.8	0.663325	0	0	2	0	0	0.4	0.4	0	2	1	0	0	0.6	0.4	4	1	0	3	0	1.6	0.812404	0	0	2	0	0	0.5	0.5
TC_10739	1	4	1	3	5	2.8	0.8	1	1	2	2	0	1.2	0.374166	1	0	1	1	2	1	0.316228	2	4	3	0	5	2.8	0.860233	1	2	1	1	0	1	0.316228	1	2	2	1	0	1.5	0.288675
TC_1074	0	0	1	2	3	1.2	0.583095	0	3	2	0	3	1.6	0.678233	1	2	2	1	2	1.6	0.244949	0	1	2	2	3	1.6	0.509902	6	0	7	8	2	4.6	1.53623	1	1	7	2	0	2.75	1.43614
TC_10742	198	148	121	134	239	168	22.0295	92	73	109	145	111	106	11.9164	180	198	147	122	195	168.4	14.7126	98	128	119	121	132	119.6	5.88727	201	185	141	73	206	161.2	24.8443	161	165	138	183	44	161.75	9.25
TC_10743	0	1	1	0	2	0.8	0.374166	0	0	0	0	0	0	0	0	0	0	0	0	0	0	0	0	0	0	0	0	0	0	0	0	0	0	0	0	0	0	1	0	0	0.25	0.25
TC_10745	6	5	2	0	9	4.4	1.56844	4	3	3	0	3	2.6	0.678233	0	0	0	1	0	0.2	0.2	1	2	4	1	2	2	0.547723	0	0	0	0	0	0	0	0	0	1	0	0	0.25	0.25
TC_10748	337	287	309	356	2	258.2	65.124	260	120	173	101	0	130.8	42.7708	74	99	107	187	1	93.6	29.9092	199	148	168	134	5	130.8	33.2917	51	53	98	68	6	55.2	14.8977	57	69	63	97	34	71.5	8.8459
TC_1075	0	1	0	0	0	0.2	0.2	3	2	5	1	12	4.6	1.96469	7	3	2	3	2	3.4	0.927362	0	2	4	6	4	3.2	1.0198	1	2	0	8	4	3	1.41421	0	4	1	3	0	2	0.912871
TC_10750	11	7	5	11	15	9.8	1.74356	8	5	7	5	0	5	1.3784	2	5	4	9	6	5.2	1.15758	4	5	9	7	2	5.4	1.2083	11	16	25	19	7	15.6	3.1241	14	14	5	4	71	9.25	2.75
TC_10751	1	0	0	3	3	1.4	0.678233	1	3	2	4	0	2	0.707107	5	2	1	0	0	1.6	0.927362	1	1	1	0	0	0.6	0.244949	4	0	0	6	0	2	1.26491	0	6	2	0	0	2	1.41421
TC_10752	5	4	4	11	7	6.2	1.31909	8	2	4	1	11	5.2	1.88149	2	0	0	2	2	1.2	0.489898	2	1	2	3	4	2.4	0.509902	3	2	1	1	5	2.4	0.748331	0	0	1	1	0	0.5	0.288675
TC_10754	2	2	2	0	21	5.4	3.91918	1	0	2	3	3	1.8	0.583095	1	1	0	3	1	1.2	0.489898	8	0	0	1	0	1.8	1.56205	6	1	6	5	3	4.2	0.969536	2	1	0	0	1	0.75	0.478714
TC_10756	226	136	137	119	157	155	18.743	148	113	148	69	91	113.8	15.5994	165	178	253	323	249	233.6	28.6384	237	226	176	190	183	202.4	12.209	271	324	289	73	287	248.8	44.7933	163	185	216	183	24	186.75	10.9421
TC_1076	215	179	215	204	2	163	40.7836	170	58	113	66	1	81.6	28.3701	36	57	61	122	2	55.6	19.6178	121	83	103	82	1	78	20.5475	40	29	50	38	0	31.4	8.52995	24	39	36	59	39	39.5	7.26292
TC_10763	21	16	19	16	19	18.2	0.969536	35	42	28	74	42	44.2	7.88923	22	29	26	19	21	23.4	1.80555	26	23	49	45	30	34.6	5.22111	20	8	26	7	25	17.2	4.09145	9	12	10	19	16	12.5	2.25462
TC_10764	0	2	0	0	0	0.4	0.4	0	0	0	0	0	0	0	0	0	0	0	0	0	0	0	0	0	0	0	0	0	0	0	0	0	0	0	0	0	0	0	0	0	0	0
TC_10765	18	4	6	11	6	9	2.52982	19	11	14	10	14	13.6	1.56844	35	30	48	53	34	40	4.43847	7	19	22	23	12	16.6	3.07571	23	47	28	13	36	29.4	5.76715	25	35	33	80	0	43.25	12.439
TC_10766	0	86	0	0	0	17.2	17.2	0	0	4	3	0	1.4	0.87178	0	0	0	0	0	0	0	0	1	0	0	0	0.2	0.2	0	0	0	1	0	0.2	0.2	0	0	0	0	0	0	0
TC_10769	4	4	6	1	3	3.6	0.812404	1	0	3	5	2	2.2	0.860233	1	2	1	0	0	0.8	0.374166	5	2	0	1	4	2.4	0.927362	1	0	2	0	1	0.8	0.374166	1	0	0	1	1	0.5	0.288675
TC_1077	28	29	24	22	17	24	2.16795	17	9	16	15	2	11.8	2.8178	11	15	18	29	17	18	3	14	13	13	9	6	11	1.51658	41	44	48	45	19	39.4	5.22111	22	28	20	10	138	20	3.74166
TC_10771	10	5	9	3	16	8.6	2.24944	5	3	2	0	4	2.8	0.860233	4	12	4	10	6	7.2	1.62481	7	3	2	9	3	4.8	1.35647	6	11	9	8	6	8	0.948683	8	13	7	8	5	9	1.35401
TC_10772	0	0	0	1	0	0.2	0.2	0	1	1	0	1	0.6	0.244949	0	2	1	1	0	0.8	0.374166	0	1	2	2	0	1	0.447214	1	0	0	0	0	0.2	0.2	0	1	0	0	1	0.25	0.25
TC_10773	23	24	7	28	19	20.2	3.59722	13	8	13	4	4	8.4	2.01494	7	6	2	2	2	3.8	1.11355	3	6	6	8	7	6	0.83666	3	7	2	8	6	5.2	1.15758	4	3	5	1	4	3.25	0.853913
TC_10774	0	1	0	1	2	0.8	0.374166	0	0	1	0	0	0.2	0.2	0	1	0	0	0	0.2	0.2	1	0	1	0	0	0.4	0.244949	1	0	0	0	2	0.6	0.4	0	0	1	1	0	0.5	0.288675
TC_10778	0	3	5	1	3	2.4	0.87178	1	1	3	0	0	1	0.547723	2	1	1	2	0	1.2	0.374166	8	2	0	0	0	2	1.54919	0	0	0	0	0	0	0	1	0	0	0	0	0.25	0.25
TC_1078	11	13	9	13	7	10.6	1.16619	9	5	11	4	8	7.4	1.28841	6	2	3	5	7	4.6	0.927362	11	13	8	3	9	8.8	1.68523	3	5	13	23	7	10.2	3.61109	2	8	10	6	1	6.5	1.70783
TC_10781	3	5	5	3	0	3.2	0.916515	2	0	2	1	0	1	0.447214	1	0	0	1	0	0.4	0.244949	3	4	3	1	0	2.2	0.734847	1	1	2	2	0	1.2	0.374166	0	0	0	0	1	0	0
TC_10783	9	1	3	0	2	3	1.58114	0	0	0	0	0	0	0	0	0	0	0	0	0	0	0	0	0	0	0	0	0	0	0	1	0	0	0.2	0.2	0	0	0	2	0	0.5	0.5
TC_10787	117	74	60	94	92	87.4	9.67264	69	55	93	54	61	66.4	7.16659	78	76	79	99	111	88.6	6.97567	69	71	79	64	60	68.6	3.23419	61	89	84	60	120	82.8	10.9973	44	63	66	83	7	64	7.98958
TC_10789	3	4	0	2	2	2.2	0.663325	0	0	2	0	0	0.4	0.4	0	0	1	0	0	0.2	0.2	0	0	1	0	0	0.2	0.2	0	0	1	1	2	0.8	0.374166	1	0	4	0	0	1.25	0.946485
TC_10791	4	4	4	5	7	4.8	0.583095	0	1	0	3	0	0.8	0.583095	0	0	0	0	0	0	0	2	3	0	1	0	1.2	0.583095	2	0	0	3	0	1	0.632456	0	0	1	2	0	0.75	0.478714
TC_10793	7	8	2	9	16	8.4	2.24944	1	3	6	6	3	3.8	0.969536	4	7	13	2	3	5.8	1.98494	1	2	2	8	1	2.8	1.31909	8	10	6	6	10	8	0.894427	7	6	4	8	2	6.25	0.853913
TC_10794	0	0	0	3	0	0.6	0.6	0	0	0	0	0	0	0	1	1	0	0	1	0.6	0.244949	0	0	0	0	0	0	0	0	0	2	1	0	0.6	0.4	0	0	0	0	0	0	0
TC_10795	8	9	5	7	5	6.8	0.8	9	3	6	4	3	5	1.14018	2	2	2	10	2	3.6	1.6	2	6	2	2	1	2.6	0.87178	8	10	24	16	1	11.8	3.87814	12	10	9	5	31	9	1.47196
TC_10796	310	221	171	238	300	248	25.7934	95	51	70	51	66	66.6	8.07837	14	15	26	11	18	16.8	2.55734	53	52	76	42	84	61.4	7.93473	25	9	36	10	41	24.2	6.53758	4	9	2	9	6	6	1.77951
TC_10798	1	0	1	2	0	0.8	0.374166	0	0	0	0	0	0	0	1	0	0	0	1	0.4	0.244949	0	0	1	0	0	0.2	0.2	0	0	0	1	1	0.4	0.244949	0	0	0	0	0	0	0
TC_108	1	1	1	0	1	0.8	0.2	0	1	2	4	1	1.6	0.678233	1	1	1	2	1	1.2	0.2	0	3	1	4	3	2.2	0.734847	0	0	0	0	0	0	0	0	0	1	0	0	0.25	0.25
TC_1080	4	2	2	4	7	3.8	0.916515	9	22	19	30	18	19.6	3.38526	13	19	14	13	19	15.6	1.4	17	22	18	4	16	15.4	3.02655	13	22	9	3	16	12.6	3.20312	23	6	7	25	2	15.25	5.07239
TC_10800	3	3	2	4	3	3	0.316228	3	0	1	0	6	2	1.14018	1	4	3	2	0	2	0.707107	3	0	4	6	3	3.2	0.969536	4	1	2	1	0	1.6	0.678233	0	4	0	1	0	1.25	0.946485
TC_10802	4	0	0	0	1	1	0.774597	0	0	0	0	1	0.2	0.2	0	0	0	0	1	0.2	0.2	0	0	0	0	0	0	0	0	0	0	1	0	0.2	0.2	0	1	0	0	0	0.25	0.25
TC_10805	4	1	0	2	0	1.4	0.748331	2	1	0	0	0	0.6	0.4	1	1	1	0	0	0.6	0.244949	0	0	0	3	0	0.6	0.6	0	1	0	1	2	0.8	0.374166	0	2	0	0	0	0.5	0.5
TC_10806	2	1	0	3	4	2	0.707107	3	0	1	0	1	1	0.547723	0	1	0	0	1	0.4	0.244949	2	0	0	3	1	1.2	0.583095	0	0	1	2	1	0.8	0.374166	0	2	3	0	0	1.25	0.75
TC_10808	99	99	79	56	125	91.6	11.5135	347	400	349	464	532	418.4	35.5227	317	327	271	170	257	268.4	27.9421	247	417	441	442	421	393.6	36.9995	309	203	185	135	297	225.8	33.4819	158	156	220	216	30	187.5	17.6328
TC_10809	1	2	4	2	5	2.8	0.734847	3	0	0	3	0	1.2	0.734847	2	0	0	0	0	0.4	0.4	1	1	0	0	1	0.6	0.244949	4	0	1	1	1	1.4	0.678233	0	5	0	0	0	1.25	1.25
TC_1081	27	22	14	19	22	20.8	2.13073	18	14	28	16	29	21	3.1305	19	18	8	17	20	16.4	2.1587	22	19	24	30	15	22	2.50998	28	27	17	30	20	24.4	2.502	13	36	29	14	3	23	5.67157
TC_10810	54	55	33	43	77	52.4	7.34575	99	98	67	136	131	106.2	12.5674	100	102	100	72	111	97	6.57267	67	109	121	112	131	108	10.9453	78	97	57	36	83	70.2	10.693	46	67	45	89	25	61.75	10.4033
TC_10811	30	5	12	15	27	17.8	4.68402	8	12	15	4	4	8.6	2.18174	12	3	2	6	5	5.6	1.74929	11	22	14	17	4	13.6	3.00998	17	3	4	32	11	13.4	5.29717	4	5	5	10	26	6	1.35401
TC_10814	4	3	1	8	5	4.2	1.15758	0	1	2	0	2	1	0.447214	0	0	0	2	0	0.4	0.4	1	0	1	0	0	0.4	0.244949	0	1	0	1	1	0.6	0.244949	0	0	0	0	0	0	0
TC_10816	3	1	2	4	16	5.2	2.74591	10	7	12	6	9	8.8	1.06771	33	28	24	17	24	25.2	2.63439	6	7	17	19	17	13.2	2.76405	23	23	24	4	20	18.8	3.76032	26	19	27	33	0	26.25	2.86865
TC_10817	1	1	2	4	5	2.6	0.812404	1	2	0	0	0	0.6	0.4	0	0	0	0	0	0	0	1	0	1	0	0	0.4	0.244949	0	0	0	2	0	0.4	0.4	0	0	0	0	2	0	0
TC_10818	8	1	3	5	4	4.2	1.15758	2	0	1	0	0	0.6	0.4	0	0	0	0	0	0	0	1	0	1	1	3	1.2	0.489898	1	2	0	4	0	1.4	0.748331	0	0	0	0	0	0	0
TC_10819	38	20	18	18	20	22.8	3.82623	11	22	14	17	19	16.6	1.91311	19	14	22	11	12	15.6	2.11187	15	15	21	26	17	18.8	2.10713	9	12	8	16	21	13.2	2.39583	7	14	8	11	16	10	1.58114
TC_1082	6	1	10	7	7	6.2	1.46287	6	9	12	9	9	9	0.948683	24	12	12	12	23	16.6	2.82135	7	10	15	15	7	10.8	1.8	9	15	13	8	9	10.8	1.35647	1	6	5	6	1	4.5	1.19024
TC_10821	3	1	1	7	1	2.6	1.16619	0	0	0	1	2	0.6	0.4	2	0	0	0	0	0.4	0.4	0	0	1	0	2	0.6	0.4	1	0	1	1	0	0.6	0.244949	0	0	1	0	3	0.25	0.25
TC_10822	41	34	40	47	38	40	2.12132	29	14	26	16	6	18.2	4.17612	14	16	22	21	16	17.8	1.56205	34	29	18	19	13	22.6	3.85487	61	80	87	69	18	63	12.1037	47	43	29	16	221	33.75	7.0637
TC_10823	161	91	100	91	150	118.6	15.2532	52	45	59	53	74	56.6	4.88467	91	114	92	67	124	97.6	9.94284	32	39	58	41	44	42.8	4.28252	129	76	62	61	95	84.6	12.6909	83	82	104	86	32	88.75	5.15388
TC_10825	1	1	0	1	4	1.4	0.678233	0	3	0	1	0	0.8	0.583095	0	0	0	1	2	0.6	0.4	1	4	2	1	0	1.6	0.678233	1	1	1	0	1	0.8	0.2	1	0	1	1	1	0.75	0.25
TC_10827	686	257	535	398	384	452	73.2154	516	281	459	91	140	297.4	84.1265	235	179	237	691	611	390.6	107.563	726	797	372	377	1025	659.4	126.369	360	1068	916	563	1056	792.6	141.476	431	819	829	412	1739	622.75	116.274
TC_10828	4	0	0	1	0	1	0.774597	0	1	4	0	0	1	0.774597	0	0	0	0	0	0	0	0	0	2	1	1	0.8	0.374166	1	0	1	3	0	1	0.547723	0	0	0	0	0	0	0
TC_10830	21	9	7	3	10	10	3	12	10	3	5	6	7.2	1.65529	6	4	2	2	3	3.4	0.748331	4	6	12	8	4	6.8	1.49666	2	0	2	5	7	3.2	1.24097	1	3	6	5	0	3.75	1.10868
TC_10831	0	0	0	0	0	0	0	1	0	0	0	0	0.2	0.2	0	0	2	1	1	0.8	0.374166	0	2	1	0	0	0.6	0.4	0	1	0	2	2	1	0.447214	0	0	2	0	0	0.5	0.5
TC_10832	0	1	0	0	0	0.2	0.2	1	0	0	0	1	0.4	0.244949	0	1	0	0	0	0.2	0.2	4	1	1	2	0	1.6	0.678233	0	0	0	0	0	0	0	1	2	0	0	0	0.75	0.478714
TC_10834	2	1	0	1	1	1	0.316228	1	0	0	0	1	0.4	0.244949	0	0	0	1	0	0.2	0.2	0	0	0	0	0	0	0	0	0	0	0	0	0	0	0	0	2	0	0	0.5	0.5
TC_10835	25	17	22	27	28	23.8	1.98494	10	11	12	8	5	9.2	1.24097	10	8	6	19	14	11.4	2.31517	26	22	7	13	16	16.8	3.33766	59	49	82	26	18	46.8	11.5213	40	41	16	14	196	27.75	7.37535
TC_10836	18	16	19	21	27	20.2	1.88149	70	49	63	69	51	60.4	4.42267	66	57	42	52	48	53	4.07431	60	67	60	58	59	60.8	1.59374	38	56	55	30	66	49	6.54217	47	45	61	54	12	51.75	3.63719
TC_10837	44	44	49	37	60	46.8	3.81314	23	9	23	18	9	16.4	3.15595	12	27	35	22	19	23	3.86005	35	28	15	21	17	23.2	3.69324	55	72	99	83	24	66.6	12.8398	40	56	30	18	260	36	8.04156
TC_10838	12	7	4	21	12	11.2	2.88791	12	14	12	14	5	11.4	1.66132	21	15	29	21	29	23	2.68328	14	8	9	4	15	10	2.02485	18	23	30	20	22	22.6	2.03961	18	37	20	21	0	24	4.37798
TC_10839	47	60	69	84	92	70.4	8.09074	73	34	37	25	12	36.2	10.1755	14	29	32	41	21	27.4	4.63249	31	45	38	40	22	35.2	3.99249	121	106	188	61	53	105.8	24.2722	79	66	37	27	466	52.25	12.1612
TC_1084	31	16	15	26	30	23.6	3.41467	45	47	57	30	52	46.2	4.55412	53	54	59	44	62	54.4	3.07571	39	45	52	66	43	49	4.74342	74	40	63	126	64	73.4	14.2815	47	61	82	46	18	59	8.39643
TC_10841	56	31	15	25	46	34.6	7.33894	108	86	74	126	132	105.2	11.1821	32	36	50	21	35	34.8	4.64112	40	87	107	111	141	97.2	16.7045	31	23	26	16	78	34.8	11.0698	20	24	26	47	2	29.25	6.04669
TC_10842	396	406	450	502	529	456.6	26.0569	365	170	255	170	69	205.8	49.5191	157	216	281	321	170	229	31.6244	285	291	204	210	200	238	20.4963	752	826	1032	644	307	712.2	119.508	495	526	294	176	2749	372.75	83.338
TC_10843	1	3	1	0	1	1.2	0.489898	0	8	0	3	1	2.4	1.50333	1	5	4	3	2	3	0.707107	4	1	3	4	1	2.6	0.678233	6	4	1	0	8	3.8	1.49666	2	3	1	8	3	3.5	1.55456
TC_10845	0	10	0	4	4	3.6	1.83303	2	0	0	2	1	1	0.447214	1	0	0	4	1	1.2	0.734847	0	0	0	0	1	0.2	0.2	0	0	0	3	0	0.6	0.6	1	0	0	2	0	0.75	0.478714
TC_10846	290	250	223	176	285	244.8	21.0889	195	161	205	203	202	193.2	8.22435	648	561	573	407	476	533	41.6737	198	193	199	202	213	201	3.33167	688	488	442	290	510	483.6	63.9168	595	547	485	677	457	576	40.501
TC_10847	45	19	16	16	40	27.2	6.31981	32	64	68	105	133	80.4	17.5174	70	61	63	40	67	60.2	5.28583	58	78	82	85	108	82.2	7.98999	65	53	28	36	61	48.6	7.15961	14	27	52	25	4	29.5	8.026
TC_10849	123	72	100	89	180	112.8	18.7281	80	36	62	11	17	41.2	13.1583	24	29	25	42	62	36.4	7.15961	56	84	35	39	89	60.6	11.1741	26	111	89	30	79	67	16.7541	20	42	27	34	66	30.75	4.71478
TC_1085	380	328	249	243	404	320.8	32.9293	568	498	610	679	600	591	29.4652	755	731	726	594	694	700	28.2259	479	550	608	653	629	583.8	31.2592	907	686	625	606	833	731.4	59.2728	681	693	733	731	444	709.5	13.2256
TC_10850	60	86	85	93	96	84	6.34823	59	30	56	37	10	38.4	8.98109	24	38	41	55	25	36.6	5.71489	52	51	38	37	33	42.2	3.89102	172	169	180	99	52	134.4	25.2321	96	107	34	31	513	67	20.0541
TC_10851	46	47	38	38	58	45.4	3.68239	14	15	14	14	23	16	1.76068	10	14	11	3	12	10	1.87083	11	25	12	8	21	15.4	3.23419	4	8	9	9	9	7.8	0.969536	9	9	4	6	6	7	1.22474
TC_10852	1701	1241	883	996	1687	1301.6	170.344	1004	863	987	1472	1373	1139.8	118.985	1057	1056	932	753	1148	989.2	68.315	753	976	1135	1074	1321	1051.8	93.5176	1153	815	690	632	1285	915	129.278	830	958	1053	1167	179	1002	71.4994
TC_10853	4093	3495	2676	2919	4633	3563.2	362.762	1819	1578	1836	1940	2384	1911.4	132.202	2768	2771	2443	1836	2295	2422.6	173.419	1371	1713	1892	1680	2086	1748.4	118.945	3035	2172	2087	1710	2555	2311.8	225.212	2297	2319	2493	2629	1260	2434.5	78.2618
TC_10854	123	111	102	111	163	122	10.7796	206	186	174	166	155	177.4	8.76128	187	171	238	229	221	209.2	12.8701	223	204	174	196	207	200.8	8.00875	208	188	205	102	254	191.4	24.8829	218	186	173	214	83	197.75	10.8963
TC_10855	37	22	28	17	12	23.2	4.35201	6	15	10	10	7	9.6	1.56844	26	25	18	13	9	18.2	3.30757	8	9	8	4	13	8.4	1.43527	15	16	14	16	15	15.2	0.374166	14	13	10	19	34	14	1.87083
TC_10856	23	20	16	12	33	20.8	3.56931	37	28	24	27	39	31	2.94958	37	34	30	17	32	30	3.44964	22	21	20	39	30	26.4	3.61386	35	29	5	30	28	25.4	5.24023	21	34	24	27	10	26.5	2.78388
TC_10857	32	13	29	17	28	23.8	3.70675	90	67	91	162	125	107	16.5741	139	155	118	88	115	123	11.3886	67	90	121	112	91	96.2	9.4414	161	152	113	34	81	108.2	23.4252	91	83	61	94	4	82.25	7.45403
TC_10858	7	9	6	6	16	8.8	1.88149	17	23	18	20	18	19.2	1.06771	57	69	58	57	58	59.8	2.31084	22	18	17	40	28	25	4.219	57	42	56	38	47	48	3.755	81	58	59	76	9	68.5	5.86657
TC_10859	2	7	7	5	5	5.2	0.916515	7	4	4	4	9	5.6	1.02956	4	5	6	5	2	4.4	0.678233	5	4	5	13	14	8.2	2.17715	8	9	4	2	7	6	1.30384	5	8	9	4	9	6.5	1.19024
TC_1086	10	7	6	5	12	8	1.30384	25	16	16	34	31	24.4	3.7229	43	77	62	38	49	53.8	7.05266	24	23	28	31	27	26.6	1.43527	67	52	53	10	75	51.4	11.2187	58	43	73	85	0	64.75	9.11386
TC_10861	60	38	37	57	51	48.6	4.76025	32	22	21	19	12	21.2	3.21559	10	22	21	47	18	23.6	6.21772	29	27	22	19	10	21.4	3.35559	82	79	90	74	23	69.6	11.9357	44	46	34	10	298	33.5	8.26136
TC_10862	89	62	60	41	92	68.8	9.59896	55	31	44	27	45	40.4	5.07543	50	49	51	65	66	56.2	3.81314	33	29	60	44	65	46.2	7.13723	76	54	53	44	73	60	6.1887	72	107	118	87	19	96	10.2551
TC_10863	1093	1084	706	795	1360	1007.6	116.935	384	340	338	166	293	304.2	37.4278	143	176	180	193	195	177.4	9.34131	300	372	310	295	390	333.4	19.7879	180	124	179	209	224	183.2	17.1213	89	159	213	142	55	150.75	25.5486
TC_10864	32	17	9	9	16	16.6	4.20238	41	23	35	30	50	35.8	4.61952	30	21	25	24	29	25.8	1.65529	37	37	35	37	49	39	2.52982	42	34	33	8	38	31	5.96657	30	27	33	31	1	30.25	1.25
TC_10865	405	318	424	504	7	331.6	86.3705	303	119	255	126	1	160.8	53.6604	93	112	97	227	4	106.6	35.5874	265	162	211	190	4	166.4	43.9666	54	65	145	53	6	64.6	22.5224	58	86	72	133	58	87.25	16.2859
TC_10868	57	49	39	52	68	53	4.76445	243	243	311	381	289	293.4	25.5766	388	437	397	291	338	370.2	25.3049	235	251	279	315	284	272.8	13.8723	373	328	247	106	327	276.2	47.1459	323	267	377	394	20	340.25	28.7268
TC_10869	11	7	9	10	9	9.2	0.663325	9	5	8	2	1	5	1.58114	2	6	0	10	4	4.4	1.72047	4	8	3	0	5	4	1.30384	12	16	21	26	7	16.4	3.32566	8	8	5	1	79	5.5	1.65831
TC_10870	103	101	92	105	107	101.6	2.6	78	36	67	32	16	45.8	11.5343	34	56	61	72	31	50.8	7.92086	92	60	56	55	40	60.6	8.55336	167	193	260	136	52	161.6	34.1798	100	127	71	38	610	84	19.1268
TC_10871	17	16	17	9	27	17.2	2.87054	20	26	32	43	31	30.4	3.80263	28	28	27	19	28	26	1.76068	26	55	40	42	40	40.6	4.6	20	17	26	6	22	18.2	3.38231	15	7	10	16	0	12	2.12132
TC_10872	439	278	230	202	264	282.6	41.2863	280	229	297	152	253	242.2	25.3563	422	351	490	555	587	481	43.1126	383	269	266	297	313	305.6	21.2452	413	384	373	372	548	418	33.3332	253	440	417	320	111	357.5	43.4674
TC_10873	160	121	185	184	196	169.2	13.4067	135	65	83	63	18	72.8	18.8849	55	85	72	98	55	73	8.42021	95	107	76	71	64	82.6	7.97872	328	403	450	417	115	342.6	60.3047	201	221	115	85	1189	155.5	32.8773
TC_10874	84	94	88	61	82	81.8	5.58928	112	109	150	101	132	120.8	8.9073	61	67	58	70	70	65.2	2.43721	107	144	133	148	131	132.6	7.15961	79	61	64	29	135	73.6	17.377	26	35	61	75	30	49.25	11.3459
TC_10875	264	165	126	95	227	175.4	31.2452	89	80	96	79	65	81.8	5.22877	95	107	69	85	133	97.8	10.7815	58	89	87	82	114	86	8.92749	95	106	100	88	112	100.2	4.17612	100	149	129	111	55	122.25	10.7345
TC_10876	351	275	245	195	389	291	35.208	459	353	402	369	309	378.4	25.103	601	703	681	658	622	653	18.6735	368	400	414	438	396	403.2	11.4647	674	617	770	377	707	629	67.6897	653	536	519	782	123	622.5	60.9405
TC_10877	313	179	162	156	340	230	39.8058	440	520	433	413	321	425.4	31.838	342	317	287	339	384	333.8	15.948	367	551	423	473	448	452.4	30.2681	367	371	370	280	382	354	18.6735	232	296	270	321	219	279.75	19.0192
TC_10879	20	35	22	18	37	26.4	3.98246	27	47	36	32	21	32.6	4.38862	34	33	24	27	36	30.8	2.26716	35	28	44	31	36	34.8	2.70924	26	40	41	16	45	33.6	5.4461	46	48	42	76	1	53	7.76745
TC_10880	1620	1282	904	1112	1821	1347.8	166.568	1486	1525	1384	1778	2169	1668.4	140.948	848	805	854	547	830	776.8	58.0787	1109	1292	1712	1540	2040	1538.6	162.302	708	615	574	593	608	619.6	23.1918	544	495	559	602	205	550	22.0719
TC_10881	1741	1186	1137	1125	1847	1407.2	159.126	1429	1314	1469	1843	2014	1613.8	133.733	1086	1100	1062	901	1155	1060.8	42.7684	1227	1529	1840	1734	1790	1624	112.46	1007	822	930	478	1289	905.2	131.853	588	780	922	918	96	802	78.6003
TC_10882	54	46	38	48	64	50	4.3359	51	41	33	30	35	38	3.71484	39	59	43	63	95	59.8	9.91161	44	87	34	50	55	54	8.96103	78	116	89	45	86	82.8	11.4079	78	115	76	96	223	91.25	9.10471
TC_10883	1344	1080	785	910	1330	1089.8	111.275	1621	1585	1949	2071	1812	1807.6	93.2103	2964	2968	3085	2746	2839	2920.4	58.4385	1686	2048	2157	2349	1920	2032	111.497	3417	3078	2781	2215	2919	2882	197.623	2649	2767	2791	2545	1950	2688	56.8771
TC_10884	28	32	17	25	43	29	4.27785	29	22	18	19	19	21.4	2.01494	25	10	6	14	39	18.8	5.96154	17	44	26	31	35	30.6	4.50111	29	41	26	18	20	26.8	4.06694	24	44	20	23	102	27.75	5.48293
TC_10885	258	149	372	313	388	296	43.3486	150	77	96	36	41	80	20.7629	68	94	87	78	158	97	15.8619	141	169	82	116	145	130.6	14.7736	70	306	215	61	221	174.6	47.38	20	116	54	87	64	69.25	20.7339
TC_10886	51	45	43	45	66	50	4.219	42	44	38	62	71	51.4	6.4	50	60	56	40	51	51.4	3.37046	27	54	59	49	47	47.2	5.4626	60	42	40	14	42	39.6	7.35935	33	26	35	47	22	35.25	4.36606
TC_10891	14	5	5	3	10	7.4	2.01494	1	0	1	1	0	0.6	0.244949	0	2	0	1	1	0.8	0.374166	1	0	2	3	4	2	0.707107	0	2	2	2	1	1.4	0.4	1	0	2	4	0	1.75	0.853913
TC_10892	0	13	0	0	16	5.8	3.58329	0	0	0	0	5	1	1	33	33	11	0	0	15.4	7.46056	6	0	0	18	11	7	3.43511	0	11	26	0	12	9.8	4.8	0	31	0	13	20	11	7.33712
TC_10893	6	2	1	1	3	2.6	0.927362	28	51	30	26	19	30.8	5.37959	41	33	23	43	36	35.2	3.52704	36	101	35	43	51	53.2	12.2898	51	98	46	25	78	59.6	12.7851	48	48	44	44	49	46	1.1547
TC_10895	26	8	4	8	14	12	3.84708	9	2	13	7	13	8.8	2.05913	8	4	7	8	10	7.4	0.979796	5	12	8	10	10	9	1.18322	7	9	8	7	6	7.4	0.509902	7	10	5	5	15	6.75	1.18145
TC_10898	3	2	0	2	4	2.2	0.663325	1	3	3	2	0	1.8	0.583095	3	0	2	0	1	1.2	0.583095	6	1	0	0	0	1.4	1.16619	0	1	0	0	1	0.4	0.244949	0	1	0	0	0	0.25	0.25
TC_109	2	5	1	4	1	2.6	0.812404	4	2	7	1	0	2.8	1.24097	0	3	1	8	3	3	1.3784	6	0	0	2	0	1.6	1.16619	6	3	4	10	1	4.8	1.52971	3	10	4	2	18	4.75	1.79699
TC_1090	14	9	6	11	2	8.4	2.06398	5	9	3	11	7	7	1.41421	4	8	5	4	8	5.8	0.916515	9	10	2	3	13	7.4	2.11187	1	4	3	9	5	4.4	1.32665	1	7	3	1	9	3	1.41421
TC_10900	4	3	1	3	10	4.2	1.52971	2	0	3	4	11	4	1.87083	2	2	0	2	5	2.2	0.8	1	12	4	3	6	5.2	1.88149	3	4	2	4	0	2.6	0.748331	1	2	1	0	12	1	0.408248
TC_10901	178	126	104	173	184	153	15.9937	39	45	48	27	30	37.8	4.09145	19	17	4	32	27	19.8	4.78957	46	48	41	42	61	47.6	3.58608	21	18	20	22	35	23.2	3.02324	14	15	36	11	10	19	5.73004
TC_10902	758	498	428	398	571	530.6	64.2321	520	378	526	256	304	396.8	55.073	503	501	490	521	600	523	19.8822	490	350	439	426	464	433.8	23.644	600	481	603	505	553	548.4	24.5878	670	597	512	571	652	587.5	32.7478
TC_10909	8	4	2	11	14	7.8	2.2	0	1	0	2	2	1	0.447214	1	0	0	1	0	0.4	0.244949	0	0	3	3	1	1.4	0.678233	0	0	0	0	0	0	0	3	0	0	0	0	0.75	0.75
TC_10910	26	9	28	29	41	26.6	5.12445	42	23	31	19	19	26.8	4.38634	21	24	25	66	85	44.2	13.1431	42	79	31	60	35	49.4	8.91403	54	98	70	34	116	74.4	14.7567	56	71	66	67	165	65	3.18852
TC_10913	1	3	2	3	7	3.2	1.0198	0	0	0	0	2	0.4	0.4	0	0	1	1	0	0.4	0.244949	0	1	0	0	0	0.2	0.2	0	0	1	2	0	0.6	0.4	1	3	0	0	0	1	0.707107
TC_10915	10	5	4	3	15	7.4	2.24944	2	1	3	2	3	2.2	0.374166	0	1	2	0	0	0.6	0.4	3	0	3	6	4	3.2	0.969536	0	0	1	3	0	0.8	0.583095	0	0	1	0	0	0.25	0.25
TC_10916	7	4	4	5	5	5	0.547723	0	2	2	0	3	1.4	0.6	0	0	0	0	0	0	0	0	1	0	0	1	0.4	0.244949	2	0	1	1	1	1	0.316228	0	0	0	0	0	0	0
TC_1092	27	17	11	17	17	17.8	2.57682	17	8	5	10	21	12.2	2.95635	28	12	6	15	17	15.6	3.61386	11	5	12	12	11	10.2	1.31909	19	19	9	72	23	28.4	11.1427	17	31	28	16	20	23	3.80789
TC_10920	13	1	5	8	6	6.6	1.96469	18	15	11	11	11	13.2	1.42829	19	10	8	11	1	9.8	2.88791	12	7	15	13	6	10.6	1.74929	8	13	7	0	5	6.6	2.11187	5	1	7	5	8	4.5	1.25831
TC_10923	6	7	2	5	2	4.4	1.02956	6	1	3	2	1	2.6	0.927362	2	2	7	2	1	2.8	1.06771	2	2	4	2	0	2	0.632456	4	5	12	7	1	5.8	1.82757	4	14	6	1	39	6.25	2.78014
TC_10925	82	53	30	39	62	53.2	9.07414	32	25	23	9	20	21.8	3.76032	42	30	21	25	22	28	3.83406	18	15	23	21	34	22.2	3.24654	33	37	28	18	20	27.2	3.6524	19	19	18	19	13	18.75	0.25
TC_10926	12	7	10	8	7	8.8	0.969536	6	12	10	12	11	10.2	1.11355	2	5	3	5	1	3.2	0.8	4	5	18	7	5	7.8	2.59615	6	2	6	1	8	4.6	1.32665	6	5	0	7	6	4.5	1.55456
TC_10929	70	46	72	48	47	56.6	5.89576	29	24	30	17	15	23	3.04959	16	13	14	20	7	14	2.12132	38	22	35	7	27	25.8	5.48999	16	21	15	4	22	15.6	3.20312	12	10	9	13	12	11	0.912871
TC_10932	80	70	73	95	78	79.2	4.32897	55	24	51	18	12	32	8.80341	28	33	38	50	29	35.6	4.00749	33	40	38	21	22	30.8	3.96737	97	135	169	115	36	110.4	22.1079	81	94	54	26	390	63.75	15.0907
TC_10933	34	25	19	18	67	32.6	9.0587	4	5	1	3	11	4.8	1.68523	1	3	2	0	1	1.4	0.509902	4	4	8	4	5	5	0.774597	0	2	2	0	1	1	0.447214	0	1	1	0	0	0.5	0.288675
TC_10937	698	609	657	743	8	543	135.573	463	215	439	196	5	263.6	84.9503	157	152	187	358	7	172.2	55.978	368	269	306	283	7	246.6	62.25	112	112	205	117	12	111.6	30.5559	104	130	134	225	82	148.25	26.4335
TC_1094	35	20	17	15	20	21.4	3.52987	8	13	28	9	13	14.2	3.59722	17	21	20	10	19	17.4	1.96469	22	19	13	21	16	18.2	1.65529	5	14	19	33	10	16.2	4.78957	10	22	15	6	1	13.25	3.44903
TC_10940	58	42	38	35	49	44.4	4.13038	338	130	338	121	156	216.6	49.8935	28	34	17	14	11	20.8	4.37493	328	143	215	129	507	264.4	70.1467	23	19	29	7	105	36.6	17.4746	10	12	21	45	5	22	8.03119
TC_10941	18	12	16	12	14	14.4	1.16619	10	2	2	6	1	4.2	1.68523	2	4	3	7	2	3.6	0.927362	3	3	10	7	4	5.4	1.36382	24	31	35	17	10	23.4	4.54533	19	15	7	5	71	11.5	3.30404
TC_10943	9	3	0	2	1	3	1.58114	1	1	1	0	0	0.6	0.244949	0	0	0	0	0	0	0	0	2	0	0	0	0.4	0.4	0	0	0	1	0	0.2	0.2	0	0	0	0	0	0	0
TC_10944	4	4	1	1	5	3	0.83666	2	1	3	0	1	1.4	0.509902	2	1	1	0	4	1.6	0.678233	0	1	1	1	3	1.2	0.489898	0	0	5	3	1	1.8	0.969536	1	2	2	2	2	1.75	0.25
TC_10945	0	5	1	0	7	2.6	1.43527	0	1	2	1	0	0.8	0.374166	0	0	2	1	3	1.2	0.583095	0	2	0	0	2	0.8	0.489898	3	0	1	2	4	2	0.707107	1	2	1	0	0	1	0.408248
TC_10947	5	5	2	0	3	3	0.948683	2	6	2	3	6	3.8	0.916515	2	1	1	5	3	2.4	0.748331	5	3	1	0	5	2.8	1.0198	2	3	1	9	6	4.2	1.46287	4	7	4	1	0	4	1.22474
TC_10949	1	3	2	4	14	4.8	2.35372	1	0	2	2	3	1.6	0.509902	2	1	1	0	2	1.2	0.374166	3	2	1	1	6	2.6	0.927362	0	6	0	7	3	3.2	1.46287	0	4	2	1	4	1.75	0.853913
TC_1095	20	24	15	14	24	19.4	2.13542	23	19	29	29	44	28.8	4.24735	83	66	61	54	93	71.4	7.21526	26	25	31	25	22	25.8	1.46287	97	64	48	268	85	112.4	39.8053	56	127	148	67	23	99.5	22.4666
TC_10951	2	1	1	2	2	1.6	0.244949	1	2	3	3	3	2.4	0.4	2	0	2	1	2	1.4	0.4	1	1	0	0	0	0.4	0.244949	0	1	0	5	0	1.2	0.969536	0	5	2	1	1	2	1.08012
TC_10952	0	0	0	6	5	2.2	1.35647	0	1	3	1	3	1.6	0.6	1	1	1	0	1	0.8	0.2	1	1	0	0	1	0.6	0.244949	0	1	1	3	1	1.2	0.489898	1	1	2	1	0	1.25	0.25
TC_10954	775	588	435	463	750	602.2	70.441	450	262	356	298	353	343.8	31.8597	415	455	364	408	495	427.4	22.2275	320	327	362	357	372	347.6	10.1912	469	374	427	338	509	423.4	30.9461	388	483	476	484	221	457.75	23.318
TC_10956	56	46	35	40	55	46.4	4.10609	15	15	23	10	39	20.4	5.0951	37	43	33	14	30	31.4	4.86415	24	18	19	21	32	22.8	2.51794	43	30	26	22	24	29	3.74166	39	24	37	43	6	35.75	4.11045
TC_10958	0	1	1	1	3	1.2	0.489898	0	0	1	0	0	0.2	0.2	0	0	0	0	0	0	0	0	0	0	0	2	0.4	0.4	1	0	0	3	0	0.8	0.583095	2	1	0	0	0	0.75	0.478714
TC_1096	4	1	4	4	3	3.2	0.583095	32	62	47	62	75	55.6	7.3797	15	10	9	10	3	9.4	1.91311	31	48	63	59	72	54.6	7.04699	5	4	4	3	20	7.2	3.21559	5	6	8	12	5	7.75	1.54785
TC_10961	3	3	0	2	5	2.6	0.812404	2	1	4	0	2	1.8	0.663325	2	0	0	0	1	0.6	0.4	1	1	0	1	1	0.8	0.2	0	0	0	1	1	0.4	0.244949	0	0	0	2	0	0.5	0.5
TC_10963	0	0	0	0	0	0	0	1	2	0	0	0	0.6	0.4	2	0	2	0	1	1	0.447214	2	0	0	0	0	0.4	0.4	1	1	2	0	0	0.8	0.374166	1	0	4	3	0	2	0.912871
TC_10964	875	934	494	839	987	825.8	86.7118	921	1003	1030	989	1279	1044.4	61.3413	254	324	185	165	251	235.8	28.2266	672	999	1183	1128	1262	1048.8	103.488	113	184	134	182	169	156.4	14.0734	65	128	176	137	57	126.5	22.9946
TC_10965	14	7	1	3	13	7.6	2.6	3	5	5	4	8	5	0.83666	0	0	3	1	0	0.8	0.583095	6	6	1	1	3	3.4	1.1225	2	0	6	11	0	3.8	2.10713	0	0	0	0	0	0	0
TC_10966	57	57	74	80	0	53.6	14.1584	58	19	39	18	1	27	9.81326	13	12	20	33	0	15.6	5.40925	37	23	30	28	0	23.6	6.31348	8	8	17	13	0	9.2	2.85307	11	14	13	20	11	14.5	1.93649
TC_10967	12	18	15	18	18	16.2	1.2	18	9	6	7	5	9	2.34521	10	12	8	10	23	12.6	2.67582	5	18	6	13	17	11.8	2.70924	14	35	21	20	14	20.8	3.83927	15	29	14	18	27	19	3.43996
TC_1097	0	0	0	3	2	1	0.632456	8	4	26	11	8	11.4	3.81576	12	17	32	24	28	22.6	3.62767	17	20	14	26	13	18	2.34521	20	15	23	85	26	33.8	12.9283	14	33	42	14	4	25.75	7.02822
TC_10971	23	34	69	19	15	32	9.77753	14	9	7	11	0	8.2	2.35372	2	6	3	11	0	4.4	1.91311	8	8	9	8	1	6.8	1.46287	4	4	3	0	0	2.2	0.916515	1	1	2	8	4	3	1.68325
TC_10972	1	3	0	0	2	1.2	0.583095	0	2	1	0	0	0.6	0.4	2	1	0	0	0	0.6	0.4	0	0	0	1	0	0.2	0.2	0	0	0	3	0	0.6	0.6	0	2	1	0	0	0.75	0.478714
TC_10975	242	180	130	157	237	189.2	22.0214	112	79	82	71	115	91.8	9.05207	157	199	122	138	148	152.8	12.9283	72	67	77	82	71	73.8	2.59615	168	116	121	96	113	122.8	12.0557	296	226	230	283	86	258.75	17.9693
TC_10977	2	2	1	0	3	1.6	0.509902	0	0	0	1	2	0.6	0.4	1	0	0	0	2	0.6	0.4	0	2	1	0	1	0.8	0.374166	0	0	2	2	0	0.8	0.489898	1	1	0	0	0	0.5	0.288675
TC_10978	5	1	0	1	2	1.8	0.860233	2	2	0	1	0	1	0.447214	0	4	1	1	0	1.2	0.734847	4	0	0	0	2	1.2	0.8	0	1	0	3	1	1	0.547723	0	0	1	0	1	0.25	0.25
TC_10979	21	8	12	8	15	12.8	2.43721	15	7	11	7	10	10	1.48324	9	13	14	12	20	13.6	1.80555	8	13	8	12	14	11	1.26491	11	13	8	18	8	11.6	1.86011	11	17	21	10	0	14.75	2.59406
TC_1098	41	410	18	28	37	106.8	75.9035	10	422	15	1	9	91.4	82.6805	5	617	6	628	16	254.4	150.299	268	14	16	13	9	64	51.0127	15	8	468	23	12	105.2	90.7333	10	511	18	487	19	256.5	140.103
TC_10981	95	67	71	55	93	76.2	7.73563	95	64	89	126	128	100.4	12.0441	92	100	95	90	86	92.6	2.35797	76	96	112	123	123	106	8.98332	110	79	74	37	125	85	15.3069	72	69	93	92	17	81.5	6.38357
TC_10983	0	0	0	3	0	0.6	0.6	0	0	0	0	0	0	0	0	0	0	0	0	0	0	0	0	0	0	0	0	0	0	0	0	0	0	0	0	0	0	0	0	0	0	0
TC_10986	2	6	5	10	30	10.6	5.01597	3	1	0	6	7	3.4	1.36382	0	2	0	0	1	0.6	0.4	1	2	4	2	7	3.2	1.06771	2	2	0	1	1	1.2	0.374166	0	2	0	0	3	0.5	0.5
TC_10987	32	25	15	24	38	26.8	3.89102	143	130	125	121	131	130	3.71484	48	45	43	38	54	45.6	2.65707	103	127	147	145	156	135.6	9.41063	69	47	44	31	96	57.4	11.4219	39	46	65	97	2	61.75	12.9703
TC_10988	5	1	0	0	1	1.4	0.927362	0	2	0	2	3	1.4	0.6	0	0	1	3	3	1.4	0.678233	0	0	5	0	3	1.6	1.02956	4	1	1	7	1	2.8	1.2	1	5	2	1	0	2.25	0.946485
TC_10989	1	0	2	0	6	1.8	1.11355	1	2	0	1	0	0.8	0.374166	0	0	0	0	0	0	0	0	0	1	0	0	0.2	0.2	1	0	0	0	0	0.2	0.2	0	0	1	0	0	0.25	0.25
TC_10991	140	173	127	118	173	146.2	11.4865	327	237	268	244	348	284.8	22.3683	100	122	99	99	105	105	4.39318	227	239	275	228	296	253	13.8384	71	76	97	41	116	80.2	12.6546	59	55	64	66	31	61	2.48328
TC_10995	76	51	44	46	61	55.6	5.88727	80	80	118	58	78	82.8	9.72831	121	192	191	225	184	182.6	16.9605	119	132	112	149	68	116	13.5536	131	149	204	568	190	248.4	80.9905	165	291	323	132	44	227.75	46.7072
TC_10996	0	0	0	1	0	0.2	0.2	0	0	2	0	0	0.4	0.4	0	0	0	0	0	0	0	0	0	0	0	0	0	0	2	0	0	4	1	1.4	0.748331	0	1	0	0	0	0.25	0.25
TC_10999	1	1	4	3	8	3.4	1.28841	2	1	1	0	0	0.8	0.374166	3	1	2	2	3	2.2	0.374166	2	3	0	1	1	1.4	0.509902	2	4	2	14	0	4.4	2.48193	1	10	2	0	9	3.25	2.28674
TC_11	1143	977	1079	1136	16	870.2	215.607	795	375	616	275	2	412.6	137.212	260	267	292	650	13	296.4	101.872	677	451	530	466	14	427.6	110.854	118	218	327	239	19	184.2	53.0145	166	259	224	338	233	246.75	35.9569
TC_11000	2668	1798	2108	2141	1533	2049.6	190.31	865	438	976	702	740	744.2	90.5209	166	532	135	184	194	242.2	73.1412	659	294	1074	628	1223	775.6	166.813	78	122	239	216	169	164.8	29.5895	80	272	144	71	33	141.75	46.358
TC_11003	87	51	39	54	56	57.4	7.96618	35	43	70	66	40	50.8	7.16519	32	36	44	31	33	35.2	2.35372	51	30	49	48	39	43.4	3.93192	38	19	27	32	31	29.4	3.14006	9	16	15	23	47	15.75	2.86865
TC_11004_sus	44	31	52	64	15	41.2	8.46995	21	12	26	14	1	14.8	4.25911	8	9	9	24	4	10.8	3.42637	32	18	17	21	1	17.8	4.97393	6	4	10	10	0	6	1.89737	5	15	9	17	5	11.5	2.75379
TC_11006	8	6	6	6	14	8	1.54919	4	6	6	5	7	5.6	0.509902	12	15	10	10	12	11.8	0.916515	0	2	3	1	6	2.4	1.02956	13	10	11	3	14	10.2	1.93391	0	5	15	8	0	7	3.13581
TC_11007	11	13	3	6	11	8.8	1.85472	23	15	23	12	15	17.6	2.27156	7	17	14	9	12	11.8	1.772	27	18	23	12	25	21	2.70185	16	11	12	15	17	14.2	1.15758	7	14	12	16	0	12.25	1.93111
TC_11008	77	34	32	38	53	46.8	8.39881	9	11	32	9	17	15.6	4.35431	10	11	2	12	10	9	1.78885	15	20	7	14	13	13.8	2.08327	2	5	5	19	9	8	2.96648	1	2	7	2	5	3	1.35401
TC_11009	0	0	0	1	0	0.2	0.2	1	0	0	0	0	0.2	0.2	0	0	1	0	0	0.2	0.2	0	0	0	2	0	0.4	0.4	0	0	0	1	0	0.2	0.2	0	0	0	0	0	0	0
TC_11010	24	19	14	25	46	25.6	5.46443	47	56	32	47	52	46.8	4.06694	35	42	50	32	47	41.2	3.42637	45	38	58	46	56	48.6	3.70945	47	36	33	25	54	39	5.14782	32	24	36	34	0	31.5	2.62996
TC_11011	70	57	43	33	69	54.4	7.24983	48	67	84	94	66	71.8	7.95236	62	73	78	49	67	65.8	4.994	77	63	74	89	88	78.2	4.81041	85	44	49	17	67	52.4	11.4263	47	45	50	56	31	49.5	2.39792
TC_11012	24	24	22	30	44	28.8	4.02989	23	12	10	17	17	15.8	2.26716	6	6	6	5	5	5.6	0.244949	10	16	13	15	14	13.6	1.02956	3	3	4	1	1	2.4	0.6	5	4	1	3	0	3.25	0.853913
TC_11013	5	6	7	5	10	6.6	0.927362	0	0	0	0	2	0.4	0.4	0	0	1	0	0	0.2	0.2	0	1	5	0	0	1.2	0.969536	0	1	1	0	0	0.4	0.244949	0	1	0	2	1	0.75	0.478714
TC_11017	177	27	83	135	110	106.4	25.1666	53	20	34	76	27	42	10.1242	28	22	29	28	19	25.2	1.98494	55	90	93	64	120	84.4	11.5178	10	33	16	10	10	15.8	4.45421	24	18	40	32	13	28.5	4.78714
TC_11019	12	1	5	3	24	9	4.1833	3	0	3	5	13	4.8	2.2	1	1	1	0	1	0.8	0.2	1	1	1	3	6	2.4	0.979796	1	3	0	3	1	1.6	0.6	0	1	0	0	0	0.25	0.25
TC_11020	4	5	0	4	4	3.4	0.87178	3	2	1	2	1	1.8	0.374166	0	0	0	0	0	0	0	0	0	1	0	2	0.6	0.4	0	0	3	1	2	1.2	0.583095	0	0	2	0	0	0.5	0.5
TC_11021	1	6	1	0	2	2	1.04881	1	0	3	0	0	0.8	0.583095	1	0	2	0	0	0.6	0.4	0	2	0	1	0	0.6	0.4	0	1	0	1	0	0.4	0.244949	0	0	1	0	0	0.25	0.25
TC_11022	83	42	32	34	95	57.2	13.2265	147	119	104	165	162	139.4	12.0275	38	41	33	30	42	36.8	2.31084	112	142	134	177	155	144	10.812	39	33	27	36	45	36	3	29	35	41	35	5	35	2.44949
TC_11023	35	37	22	38	42	34.8	3.39706	28	8	24	7	6	14.6	4.70744	2	20	27	31	14	18.8	5.11273	22	19	12	8	20	16.2	2.6533	47	61	76	75	22	56.2	10.0568	41	55	29	14	210	34.75	8.72138
TC_11024	24	11	17	26	42	24	5.22494	47	30	33	30	43	36.6	3.52987	16	6	13	9	7	10.2	1.88149	23	50	27	24	32	31.2	4.95379	4	4	5	7	8	5.6	0.812404	5	5	8	4	1	5.5	0.866025
TC_11025	8	5	12	15	6	9.2	1.88149	17	9	13	15	8	12.4	1.72047	4	2	3	2	4	3	0.447214	7	14	9	6	9	9	1.3784	1	4	3	6	7	4.2	1.06771	9	3	4	6	15	5.5	1.32288
TC_11026	593	595	595	656	719	631.6	24.903	461	208	381	206	93	269.8	66.3592	170	265	348	453	240	295.2	48.643	412	370	296	303	271	330.4	26.1622	1049	1140	1431	929	400	989.8	169.157	673	750	387	235	3827	511.25	120.733
TC_11027	44	30	9	11	40	26.8	7.23464	9	5	7	2	10	6.6	1.43527	5	7	7	4	7	6	0.632456	2	6	5	15	18	9.2	3.08869	3	8	2	0	6	3.8	1.42829	8	11	4	5	2	7	1.58114
TC_1103	12	13	9	16	28	15.6	3.29545	12	11	18	11	17	13.8	1.52971	10	18	15	29	18	18	3.11448	28	18	15	11	17	17.8	2.8178	24	23	36	28	18	25.8	3.00666	30	27	22	25	12	26	1.68325
TC_11031	4	3	2	4	2	3	0.447214	1	0	2	1	0	0.8	0.374166	2	1	0	0	0	0.6	0.4	1	1	0	0	1	0.6	0.244949	0	5	4	0	0	1.8	1.11355	0	1	0	0	0	0.25	0.25
TC_11032	10	7	5	5	4	6.2	1.06771	3	9	7	8	9	7.2	1.11355	3	1	2	1	2	1.8	0.374166	4	1	5	8	3	4.2	1.15758	0	4	4	5	10	4.6	1.6	1	2	1	1	5	1.25	0.25
TC_11033	8	6	1	4	18	7.4	2.89137	10	9	8	17	21	13	2.54951	11	5	4	4	11	7	1.64317	8	6	15	9	22	12	2.91548	4	12	8	9	10	8.6	1.32665	6	18	18	8	0	12.5	3.20156
TC_11034	30	16	17	18	0	16.2	4.77912	17	7	7	4	0	7	2.81069	4	11	8	14	0	7.4	2.48193	12	10	6	11	0	7.8	2.2	3	2	5	7	1	3.6	1.07703	6	8	5	6	4	6.25	0.629153
TC_11035	796	794	700	816	1172	855.6	81.6196	164	152	114	77	138	129	15.4337	31	41	39	46	45	40.4	2.67582	149	118	194	82	183	145.2	20.6867	52	56	67	22	124	64.2	16.7045	35	45	48	52	11	45	3.62859
TC_11036	5	3	2	5	12	5.4	1.74929	1	3	1	2	2	1.8	0.374166	1	0	0	3	0	0.8	0.583095	0	1	2	1	3	1.4	0.509902	0	0	1	2	0	0.6	0.4	2	0	3	0	0	1.25	0.75
TC_1104	31	18	17	25	23	22.8	2.53772	7	12	20	8	9	11.2	2.35372	1	9	9	13	13	9	2.19089	9	3	7	10	9	7.6	1.249	5	14	13	41	11	16.8	6.2482	3	10	10	5	7	7	1.77951
TC_11040	2	2	0	1	0	1	0.447214	2	2	0	2	0	1.2	0.489898	0	0	3	0	5	1.6	1.02956	1	0	1	3	0	1	0.547723	0	1	0	3	1	1	0.547723	0	1	0	1	3	0.5	0.288675
TC_11046	4	1	1	3	0	1.8	0.734847	0	2	0	0	0	0.4	0.4	0	0	0	0	0	0	0	1	0	0	0	0	0.2	0.2	0	0	1	2	0	0.6	0.4	0	0	0	0	0	0	0
TC_11048	5	7	13	4	12	8.2	1.82757	0	2	1	2	1	1.2	0.374166	0	0	0	1	0	0.2	0.2	1	3	1	1	0	1.2	0.489898	0	0	0	1	0	0.2	0.2	1	1	2	0	0	1	0.408248
TC_11049	4	0	0	1	2	1.4	0.748331	6	1	7	5	0	3.8	1.39284	4	2	6	2	3	3.4	0.748331	0	4	4	3	1	2.4	0.812404	0	2	6	5	1	2.8	1.15758	0	1	3	0	0	1	0.707107
TC_1105	149	118	111	87	157	124.4	12.8203	137	159	170	227	202	179	15.9342	227	266	225	182	233	226.6	13.3888	162	162	208	166	168	173.2	8.77724	217	167	202	172	197	191	9.40744	164	167	177	188	269	174	5.43139
TC_11050	781	513	348	405	686	546.6	82.1575	532	405	430	415	576	471.6	34.5812	419	398	375	305	414	382.2	20.7687	417	399	440	448	623	465.4	40.3344	451	341	373	224	511	380	49.0449	278	270	392	439	23	344.75	41.9908
TC_11052	1	0	2	5	4	2.4	0.927362	1	0	0	2	0	0.6	0.4	0	0	0	0	0	0	0	0	0	0	0	1	0.2	0.2	0	0	0	0	0	0	0	0	0	0	0	0	0	0
TC_11053	32	24	24	41	39	32	3.59166	28	13	23	8	10	16.4	3.88072	14	13	27	19	7	16	3.34664	38	19	5	15	9	17.2	5.73062	29	30	53	51	13	35.2	7.49933	28	53	34	14	145	32.25	8.08677
TC_11055	7300	5840	4700	4001	8418	6051.8	813.477	4679	4539	5518	5759	7237	5546.4	483.289	9505	9285	8153	6065	8989	8399.4	627.073	4595	4901	5762	5714	5089	5212.2	228.806	10514	8833	7147	4211	7611	7663.2	1041.21	8110	9616	9255	9800	2357	9195.25	379.044
TC_11056	39	9	11	16	21	19.2	5.37029	22	14	15	21	20	18.4	1.63095	18	15	6	10	14	12.6	2.08806	28	29	26	27	29	27.8	0.583095	9	16	10	10	9	10.8	1.31909	15	6	11	11	3	10.75	1.84278
TC_11057	9	12	8	6	7	8.4	1.02956	17	10	23	14	8	14.4	2.65707	14	16	11	9	10	12	1.30384	13	34	15	28	14	20.8	4.28252	12	10	7	4	5	7.6	1.50333	9	11	8	8	1	9	0.707107
TC_11060	8	8	0	12	19	9.4	3.09192	2	1	3	3	1	2	0.447214	2	2	0	0	0	0.8	0.489898	2	0	1	6	0	1.8	1.11355	0	1	0	1	0	0.4	0.244949	0	0	1	0	0	0.25	0.25
TC_11061	0	2	2	0	4	1.6	0.748331	2	1	1	0	1	1	0.316228	0	0	0	0	0	0	0	0	2	0	0	0	0.4	0.4	0	0	0	2	3	1	0.632456	1	1	0	0	0	0.5	0.288675
TC_11062	7	4	2	2	4	3.8	0.916515	0	3	3	0	1	1.4	0.678233	0	1	0	1	0	0.4	0.244949	0	1	1	1	0	0.6	0.244949	1	2	0	2	0	1	0.447214	0	2	0	0	0	0.5	0.5
TC_11063	322	263	329	360	0	254.8	65.6044	260	106	199	96	3	132.8	44.4313	57	99	102	194	2	90.8	31.5205	191	139	143	143	3	123.8	31.6834	66	43	85	66	7	53.4	13.3739	48	69	45	96	28	64.5	11.7792
TC_11069_sus	20	10	31	28	34	24.6	4.33128	35	18	23	6	6	17.6	5.4827	24	21	25	54	55	35.8	7.6642	19	51	25	20	44	31.8	6.58331	40	69	60	48	70	57.4	5.87878	57	78	70	66	112	67.75	4.36606
TC_11072	33	37	23	45	56	38.8	5.57136	4	1	5	7	8	5	1.22474	0	12	1	0	2	3	2.28035	1	4	6	3	3	3.4	0.812404	0	2	5	5	0	2.4	1.1225	1	3	2	4	0	2.5	0.645497
TC_11074	743	593	467	637	869	661.8	68.1252	824	832	915	1141	990	940.4	58.5855	907	769	727	514	818	747	65.5034	643	885	854	962	906	850	54.6672	673	513	483	724	648	608.2	46.8673	458	481	427	563	1080	482.25	29.1015
TC_11076	4	0	0	2	5	2.2	1.0198	2	0	0	1	0	0.6	0.4	0	0	0	0	2	0.4	0.4	0	0	1	0	1	0.4	0.244949	0	0	0	0	4	0.8	0.8	0	5	2	2	0	2.25	1.03078
TC_11077	2	0	1	1	1	1	0.316228	0	0	0	0	1	0.2	0.2	0	0	0	0	0	0	0	0	0	0	0	0	0	0	0	0	0	0	0	0	0	0	0	2	0	0	0.5	0.5
TC_11078	6	9	7	6	18	9.2	2.26716	6	3	4	1	4	3.6	0.812404	1	1	1	3	1	1.4	0.4	2	2	5	4	2	3	0.632456	1	0	3	4	1	1.8	0.734847	0	0	0	4	4	1	1
TC_11082	3	0	1	0	1	1	0.547723	3	2	2	2	0	1.8	0.489898	4	3	2	1	2	2.4	0.509902	1	1	0	0	0	0.4	0.244949	2	0	4	2	3	2.2	0.663325	1	2	3	0	0	1.5	0.645497
TC_11083	283	304	283	362	335	313.4	15.4357	231	114	184	125	38	138.4	32.7942	89	130	190	208	124	148.2	22.0735	213	186	179	169	169	183.2	8.11419	555	606	824	423	203	522.2	102.691	328	351	214	111	2066	251	55.4512
TC_11087	2	1	0	1	2	1.2	0.374166	0	0	0	1	0	0.2	0.2	0	0	0	0	0	0	0	0	0	1	2	1	0.8	0.374166	0	0	0	2	0	0.4	0.4	0	0	0	0	0	0	0
TC_11089	2	0	0	0	0	0.4	0.4	0	0	0	0	0	0	0	0	0	0	0	0	0	0	0	0	1	0	0	0.2	0.2	0	0	0	0	1	0.2	0.2	0	1	0	0	0	0.25	0.25
TC_1109	0	0	0	0	0	0	0	64	51	88	75	104	76.4	9.21195	82	77	89	54	75	75.4	5.87026	85	99	80	127	77	93.6	9.16297	71	78	53	214	66	96.4	29.6827	42	96	100	31	4	67.25	17.9136
TC_11092	3	0	1	0	0	0.8	0.583095	0	0	0	0	0	0	0	0	0	0	0	1	0.2	0.2	0	0	0	0	0	0	0	1	0	0	0	0	0.2	0.2	0	0	0	0	0	0	0
TC_11097	4	4	7	3	13	6.2	1.82757	6	3	9	6	4	5.6	1.02956	0	0	0	2	1	0.6	0.4	2	0	2	1	3	1.6	0.509902	1	1	2	0	1	1	0.316228	3	2	2	0	0	1.75	0.629153
TC_1110	4	5	2	3	0	2.8	0.860233	7	10	8	13	16	10.8	1.65529	9	9	2	6	4	6	1.3784	2	13	16	17	13	12.2	2.67208	3	6	9	21	8	9.4	3.07571	8	8	14	6	13	9	1.73205
TC_11100	2	2	3	4	4	3	0.447214	3	3	4	0	3	2.6	0.678233	5	2	3	3	16	5.8	2.59615	5	8	3	5	2	4.6	1.02956	6	11	12	6	8	8.6	1.249	7	10	13	4	13	8.5	1.93649
TC_11101	3	6	1	1	3	2.8	0.916515	6	2	1	3	5	3.4	0.927362	4	2	0	1	2	1.8	0.663325	4	1	5	0	1	2.2	0.969536	3	2	0	6	0	2.2	1.11355	0	2	3	0	0	1.25	0.75
TC_11102	65	47	30	53	58	50.6	5.93801	14	10	8	17	10	11.8	1.62481	22	15	12	9	23	16.2	2.74591	8	4	6	12	17	9.4	2.31517	26	12	12	12	18	16	2.75681	5	15	8	21	12	12.25	3.59108
TC_11104	7	2	1	8	3	4.2	1.39284	0	0	0	0	2	0.4	0.4	0	0	1	1	0	0.4	0.244949	2	0	0	0	1	0.6	0.4	0	0	0	4	0	0.8	0.8	0	0	0	1	0	0.25	0.25
TC_11105	78	30	29	44	59	48	9.27901	28	14	22	21	13	19.6	2.76767	11	14	8	15	11	11.8	1.24097	19	19	20	20	12	18	1.51658	21	14	9	6	18	13.6	2.76767	10	7	7	15	3	9.75	1.88746
TC_11107	205	174	195	215	236	205	10.3005	157	78	113	66	28	88.4	21.8737	66	106	105	172	75	104.8	18.5887	176	129	84	105	54	109.6	20.6799	378	399	511	299	125	342.4	64.0481	210	232	122	78	1164	160.5	36.3444
TC_11108	0	0	0	0	0	0	0	0	0	0	1	0	0.2	0.2	0	0	0	0	0	0	0	1	0	0	0	0	0.2	0.2	1	0	0	0	1	0.4	0.244949	0	0	0	0	0	0	0
TC_11109	7349	5198	4282	3909	6659	5479.4	665.807	2707	2568	2801	2927	2997	2800	76.6198	4534	4223	4067	2907	3953	3936.8	275.342	2237	2319	2695	2283	2898	2486.4	131.248	4253	3763	3319	3774	3738	3769.4	147.949	3599	4127	4118	4020	4685	3966	124.71
TC_1111	84	52	42	41	87	61.2	10.1163	59	48	40	36	66	49.8	5.64269	54	48	75	76	89	68.4	7.58024	46	43	57	76	66	57.6	6.15305	73	72	67	212	93	103.4	27.5111	82	155	156	71	23	116	22.9165
TC_11110	14272	8443	8167	8121	11437	10088	1216.37	4006	3434	4086	3443	4459	3885.6	197.899	4761	3935	3990	3390	4159	4047	220.202	3569	3218	3646	3352	4613	3679.6	245.458	4777	3503	3439	2816	5406	3988.2	476.626	3320	3511	3562	4087	2022	3620	164.148
TC_11113	1	2	3	1	1	1.6	0.4	1	2	3	8	5	3.8	1.24097	6	3	6	0	12	5.4	1.98997	0	1	2	2	2	1.4	0.4	8	3	2	0	0	2.6	1.46969	3	6	2	2	0	3.25	0.946485
TC_11114	2	5	5	5	2	3.8	0.734847	0	1	4	1	2	1.6	0.678233	2	1	2	0	4	1.8	0.663325	2	4	1	0	4	2.2	0.8	0	5	7	2	6	4	1.30384	2	2	2	2	1	2	0
TC_11116	0	0	0	0	2	0.4	0.4	0	0	0	0	0	0	0	0	0	0	0	0	0	0	0	0	0	0	0	0	0	0	0	0	0	0	0	0	0	0	0	0	0	0	0
TC_11118	0	2	5	3	2	2.4	0.812404	11	4	0	3	6	4.8	1.82757	1	1	3	0	0	1	0.547723	4	3	2	5	7	4.2	0.860233	0	1	0	1	2	0.8	0.374166	0	0	0	0	0	0	0
TC_1112	48	26	20	21	39	30.8	5.47175	21	11	20	10	21	16.6	2.502	22	14	25	26	25	22.4	2.20454	18	20	20	12	33	20.6	3.42929	23	30	31	37	35	31.2	2.41661	30	41	41	17	5	32.25	5.70636
TC_11120	64	34	36	42	32	41.6	5.84466	58	43	35	28	32	39.2	5.30471	24	40	29	27	53	34.6	5.33479	51	39	44	40	46	44	2.16795	25	36	34	13	38	29.2	4.61952	33	41	29	34	19	34.25	2.49583
TC_11122	278	342	565	904	1238	665.4	180.215	26	28	126	26	49	51	19.2458	21	21	11	16	33	20.4	3.65513	19	111	35	66	46	55.4	15.8638	10	38	28	28	13	23.4	5.21153	15	40	90	9	30	38.5	18.4323
TC_1113	13	3	4	10	7	7.4	1.86011	15	13	19	16	22	17	1.58114	11	17	12	16	23	15.8	2.13073	19	27	27	25	24	24.4	1.46969	11	11	25	7	17	14.2	3.13688	7	12	16	9	0	11	1.95789
TC_11132	37	25	19	17	41	27.8	4.8	52	37	46	81	61	55.4	7.50067	24	31	27	26	28	27.2	1.15758	40	54	65	56	68	56.6	4.91528	27	18	12	21	37	23	4.25441	9	15	13	28	9	16.25	4.11045
TC_11135	109	63	25	41	130	73.6	19.964	326	262	269	269	427	310.6	31.3123	79	97	32	21	49	55.6	14.2464	216	174	324	154	340	241.6	38.3218	45	16	52	33	122	53.6	18.1565	1	14	55	99	6	42.25	22.1411
TC_1114	4	1	2	0	4	2.2	0.8	6	4	2	4	6	4.4	0.748331	2	5	7	2	12	5.6	1.86011	4	7	5	4	1	4.2	0.969536	5	4	7	9	8	6.6	0.927362	2	7	9	5	0	5.75	1.49304
TC_11140	42	33	42	54	0	34.2	9.17824	39	12	35	10	0	19.2	7.57232	7	7	15	28	0	11.4	4.78121	24	8	22	18	1	14.6	4.37721	5	13	7	10	1	7.2	2.05913	9	14	11	11	5	11.25	1.03078
TC_11141	6	4	1	0	6	3.4	1.249	1	7	0	28	2	7.6	5.24023	11	6	6	8	3	6.8	1.31909	21	2	8	11	10	10.4	3.07571	4	9	5	8	16	8.4	2.11187	0	4	0	2	12	1.5	0.957427
TC_11142	4	1	0	0	1	1.2	0.734847	0	0	0	0	0	0	0	0	0	1	2	3	1.2	0.583095	0	1	0	2	0	0.6	0.4	1	0	0	3	0	0.8	0.583095	1	1	4	0	0	1.5	0.866025
TC_11144	17	14	11	10	16	13.6	1.36382	5	1	4	4	1	3	0.83666	6	0	1	0	2	1.8	1.11355	2	4	2	4	4	3.2	0.489898	1	0	1	0	3	1	0.547723	0	2	1	1	3	1	0.408248
TC_11145	0	2	3	4	2	2.2	0.663325	0	1	0	0	2	0.6	0.4	0	0	0	0	0	0	0	0	0	0	1	1	0.4	0.244949	0	0	1	0	2	0.6	0.4	0	0	0	0	0	0	0
TC_11147	2	5	2	4	12	5	1.84391	1	0	0	0	1	0.4	0.244949	0	0	0	1	0	0.2	0.2	1	0	0	0	1	0.4	0.244949	0	0	0	0	0	0	0	1	1	0	1	0	0.75	0.25
TC_11149	1192	820	721	707	1082	904.4	98.4838	547	480	638	651	644	592	33.8157	695	639	597	422	558	582.2	46.0537	540	466	547	512	672	547.4	34.2485	673	535	541	388	677	562.8	53.3801	727	701	785	800	150	753.25	23.4747
TC_1115	6	6	5	8	3	5.6	0.812404	12	20	14	27	28	20.2	3.2619	58	68	77	54	68	65	4.07431	8	27	25	39	17	23.2	5.18073	67	49	59	167	55	79.4	22.0943	46	95	89	42	1	68	13.9344
TC_11150	4	4	2	1	2	2.6	0.6	1	2	0	1	3	1.4	0.509902	3	3	2	4	1	2.6	0.509902	1	5	5	6	5	4.4	0.87178	5	3	0	4	0	2.4	1.02956	1	3	0	1	0	1.25	0.629153
TC_11153	0	11	1	3	0	3	2.07364	0	2	0	0	0	0.4	0.4	0	2	0	2	0	0.8	0.489898	0	0	0	3	1	0.8	0.583095	0	4	0	0	0	0.8	0.8	0	2	0	1	0	0.75	0.478714
TC_11154	4	6	7	1	9	5.4	1.36382	0	2	2	3	3	2	0.547723	5	1	3	0	3	2.4	0.87178	2	1	2	0	5	2	0.83666	0	2	2	12	1	3.4	2.18174	2	3	2	4	1	2.75	0.478714
TC_11155	29	19	16	28	30	24.4	2.87402	3	8	5	3	5	4.8	0.916515	0	0	1	0	0	0.2	0.2	1	3	1	6	5	3.2	1.0198	1	1	1	1	1	1	0	1	1	1	1	0	1	0
TC_11157	459	353	320	321	568	404.2	48.201	361	408	397	558	477	440.2	34.9334	343	379	335	253	355	333	21.3354	326	404	410	410	428	395.6	17.8595	343	308	271	156	415	298.6	42.8399	311	318	315	335	219	319.75	5.28165
TC_11158	270	157	301	311	251	258	27.4336	37	31	62	20	44	38.8	7.00999	29	34	25	53	28	33.8	5.01398	27	44	30	43	74	43.6	8.32226	38	59	31	27	46	40.2	5.70438	132	116	179	210	132	159.25	21.5614
TC_1116	3	8	3	4	0	3.6	1.28841	26	28	36	45	52	37.4	4.9558	24	26	15	21	33	23.8	2.95635	29	32	41	36	41	35.8	2.39583	38	24	23	22	27	26.8	2.92233	19	25	16	27	6	21.75	2.56174
TC_11161	4	3	0	0	5	2.4	1.02956	0	0	0	5	2	1.4	0.979796	2	0	0	1	0	0.6	0.4	0	1	1	1	1	0.8	0.2	0	0	0	0	0	0	0	0	0	0	0	0	0	0
TC_11162	22	3	12	12	13	12.4	3.00998	4	3	7	9	5	5.6	1.07703	4	4	3	1	2	2.8	0.583095	4	8	9	4	6	6.2	1.0198	3	4	7	6	3	4.6	0.812404	2	4	3	1	7	2.5	0.645497
TC_11164	0	0	0	0	3	0.6	0.6	0	0	0	0	0	0	0	1	0	0	0	0	0.2	0.2	0	0	0	0	0	0	0	0	0	0	0	0	0	0	0	0	0	0	0	0	0
TC_11169	19	6	15	11	3	10.8	2.90517	39	34	37	34	32	35.2	1.24097	56	49	30	22	26	36.6	6.70522	37	21	32	21	38	29.8	3.73363	34	13	30	33	36	29.2	4.16413	40	23	20	27	53	27.5	4.40643
TC_11172	19	9	10	6	14	11.6	2.24944	14	7	10	6	16	10.6	1.93907	6	7	2	1	2	3.6	1.2083	4	8	7	6	10	7	1	7	0	4	5	3	3.8	1.15758	1	4	4	4	9	3.25	0.75
TC_11174	8	6	10	16	11	10.2	1.68523	3	1	4	5	6	3.8	0.860233	0	0	1	0	1	0.4	0.244949	1	1	0	3	5	2	0.894427	0	1	0	1	1	0.6	0.244949	0	1	2	0	0	0.75	0.478714
TC_11175	31	16	9	14	48	23.6	7.11758	4	3	0	4	2	2.6	0.748331	1	0	0	0	0	0.2	0.2	0	3	1	3	1	1.6	0.6	1	0	0	2	0	0.6	0.4	0	0	2	1	0	0.75	0.478714
TC_11177	2	4	25	4	2	7.4	4.42267	0	3	7	0	0	2	1.3784	1	1	1	1	0	0.8	0.2	2	0	1	1	1	1	0.316228	0	1	1	1	2	1	0.316228	1	0	1	0	2	0.5	0.288675
TC_11178	76	56	44	39	80	59	8.25833	61	86	93	127	112	95.8	11.2934	166	160	174	157	135	158.4	6.53146	59	106	110	109	79	92.6	10.1617	149	126	112	49	153	117.8	18.7707	107	121	124	107	45	114.75	4.51617
TC_11179	22	13	11	21	20	17.4	2.24944	10	3	10	8	7	7.6	1.28841	8	3	2	5	2	4	1.14018	17	1	10	8	7	8.6	2.5807	7	6	5	9	9	7.2	0.8	4	10	7	6	16	6.75	1.25
TC_1118	75	37	31	28	41	42.4	8.45931	114	102	108	54	64	88.4	12.254	142	171	169	164	161	161.4	5.16333	120	130	84	115	110	111.8	7.69675	174	178	197	377	144	214	41.6257	157	317	312	161	87	236.75	44.908
TC_11180	6	1	2	1	5	3	1.04881	0	1	0	0	0	0.2	0.2	0	0	0	0	0	0	0	0	0	0	0	0	0	0	0	0	0	0	0	0	0	0	0	0	0	0	0	0
TC_11182	1	5	1	3	0	2	0.894427	3	1	2	0	1	1.4	0.509902	0	0	0	0	1	0.2	0.2	0	0	0	0	0	0	0	0	0	0	0	0	0	0	0	0	0	1	0	0.25	0.25
TC_11184	8	4	6	4	9	6.2	1.0198	0	0	1	0	2	0.6	0.4	2	0	1	0	0	0.6	0.4	1	0	1	1	2	1	0.316228	0	1	0	0	0	0.2	0.2	0	0	0	0	0	0	0
TC_11187	223	131	148	160	375	207.4	44.6907	118	118	51	66	61	82.8	14.5719	57	44	31	64	101	59.4	11.8347	88	168	96	93	159	120.8	17.5368	70	169	84	66	139	105.6	20.5392	57	91	86	76	321	77.5	7.5111
TC_11188	421	392	278	350	561	400.4	46.8024	484	475	589	507	461	503.2	22.7165	773	657	728	620	838	723.2	39.1885	536	560	528	485	546	531	12.6807	786	523	624	939	748	724	71.0795	738	875	893	777	1220	820.75	37.5552
TC_11189	108	120	91	99	142	112	8.91628	54	36	37	31	43	40.2	3.94208	18	17	14	12	9	14	1.64317	30	26	31	18	45	30	4.39318	20	11	26	14	24	19	2.86356	13	15	22	25	10	18.75	2.83945
TC_1119	2	3	3	3	2	2.6	0.244949	47	45	46	72	101	62.2	10.9334	6	15	10	5	8	8.8	1.772	30	62	64	62	76	58.8	7.65768	14	9	7	4	13	9.4	1.86011	5	8	6	7	1	6.5	0.645497
TC_11190	10	4	4	13	16	9.4	2.4	6	2	5	2	1	3.2	0.969536	0	0	0	0	0	0	0	2	0	6	2	2	2.4	0.979796	0	0	0	0	0	0	0	0	0	0	0	0	0	0
TC_11191	36	18	19	25	16	22.8	3.62491	17	6	15	11	2	10.2	2.78209	11	10	14	7	13	11	1.22474	15	16	12	7	9	11.8	1.71464	32	47	55	53	11	39.6	8.20731	17	17	11	8	147	13.25	2.25
TC_11192	44	26	31	36	41	35.6	3.26497	56	61	32	40	76	53	7.7846	76	64	66	49	80	67	5.4037	42	37	65	56	80	56	7.79102	66	44	61	62	94	65.4	8.08455	144	88	86	129	61	111.75	14.6195
TC_11194	1	6	1	2	1	2.2	0.969536	5	3	5	11	7	6.2	1.35647	8	3	2	4	7	4.8	1.15758	4	10	12	5	17	9.6	2.37908	5	4	5	3	6	4.6	0.509902	2	4	4	1	0	2.75	0.75
TC_11195	12	6	6	19	21	12.8	3.15278	4	2	6	4	4	4	0.632456	2	4	3	4	4	3.4	0.4	1	6	6	0	4	3.4	1.249	2	3	6	0	1	2.4	1.02956	1	2	1	0	5	1	0.408248
TC_11196	3340	2365	2037	1873	3202	2563.4	300.336	1436	815	1223	1124	1539	1227.4	126.766	1263	1085	1036	923	1214	1104.2	61.289	978	1007	1205	917	1573	1136	119.435	1242	954	1075	699	1536	1101.2	140.178	1073	1131	1318	1493	439	1253.75	95.3532
TC_11197	75	63	69	104	76	77.4	7.04699	67	29	40	44	8	37.6	9.64676	27	32	35	59	35	37.6	5.54617	42	44	33	36	30	37	2.64575	183	174	249	154	71	166.2	28.6451	82	124	65	33	526	76	18.9517
TC_11198	15	7	2	6	11	8.2	2.22261	4	1	4	1	2	2.4	0.678233	6	3	3	1	3	3.2	0.8	3	3	1	2	4	2.6	0.509902	1	0	1	0	4	1.2	0.734847	3	6	7	15	1	7.75	2.56174
TC_112	1	4	1	1	4	2.2	0.734847	0	2	1	0	1	0.8	0.374166	5	0	0	6	4	3	1.26491	7	1	0	1	3	2.4	1.249	1	1	1	5	3	2.2	0.8	2	7	3	0	3	3	1.47196
TC_1120	8	13	9	5	4	7.8	1.59374	8	6	5	3	12	6.8	1.52971	3	2	2	0	4	2.2	0.663325	3	4	4	2	8	4.2	1.0198	3	3	1	14	5	5.2	2.2891	1	9	2	2	2	3.5	1.84842
TC_11200	0	1	0	1	1	0.6	0.244949	2	1	1	0	0	0.8	0.374166	1	0	0	0	0	0.2	0.2	2	0	2	2	4	2	0.632456	0	0	0	1	1	0.4	0.244949	0	0	1	1	0	0.5	0.288675
TC_11201	168	110	79	92	142	118.2	16.3352	269	316	259	252	142	247.6	28.6681	119	111	120	119	159	125.6	8.50647	299	313	346	349	207	302.8	25.7845	104	126	144	87	103	112.8	9.96695	76	67	77	102	68	80.5	7.5111
TC_11202	2	3	1	0	1	1.4	0.509902	0	0	3	1	0	0.8	0.583095	2	3	2	0	1	1.6	0.509902	1	4	2	0	1	1.6	0.678233	0	1	0	6	1	1.6	1.1225	0	4	0	0	0	1	1
TC_11205	53	45	31	54	88	54.2	9.39894	245	294	288	213	164	240.8	24.2351	91	110	108	164	146	123.8	13.4625	331	344	338	309	339	332.2	6.15955	104	98	132	49	132	103	15.2053	84	104	105	100	78	98.25	4.87126
TC_11206	13	7	2	12	12	9.2	2.08327	8	2	6	4	9	5.8	1.28062	1	1	1	2	1	1.2	0.2	8	11	2	7	5	6.6	1.50333	5	1	6	6	4	4.4	0.927362	5	6	7	2	4	5	1.08012
TC_11208	5484	3527	2790	2809	4881	3898.2	549.223	3164	3657	3686	4545	4316	3873.6	248.207	4318	4074	3931	2976	4355	3930.8	251.199	2875	3362	3974	3646	3848	3541	196.005	3996	3565	3117	2959	3488	3425	181.883	3082	3631	3188	3613	2098	3378.5	142.288
TC_1121	4188	3856	2211	2393	4046	3338.8	427.507	7250	6910	7449	5862	6082	6710.6	315.532	12833	12897	12574	10538	10769	11922.2	522.04	7314	5964	7546	8180	6365	7073.8	402.393	12937	8418	10763	12880	10224	11044.4	854.447	14065	13080	11663	13034	11704	12960.5	493.551
TC_11212	54	27	45	42	52	44	4.78539	36	14	26	14	9	19.8	4.92341	16	15	32	21	13	19.4	3.41467	26	25	14	12	16	18.6	2.89137	57	73	84	78	48	68	6.71565	41	70	38	13	261	40.5	11.6655
TC_11213	27	13	14	24	27	21	3.11448	1	0	6	6	1	2.8	1.31909	2	6	8	7	5	5.6	1.02956	2	1	5	2	1	2.2	0.734847	8	6	5	11	4	6.8	1.24097	2	11	7	1	12	5.25	2.32289
TC_11214	0	1	2	1	0	0.8	0.374166	0	0	0	0	0	0	0	0	0	0	0	0	0	0	0	0	0	0	0	0	0	0	0	0	0	0	0	0	0	0	0	0	0	0	0
TC_11218	14	17	4	13	18	13.2	2.4779	1	1	2	0	1	1	0.316228	1	0	1	1	0	0.6	0.244949	3	0	2	3	3	2.2	0.583095	1	0	1	3	0	1	0.547723	0	0	0	0	0	0	0
TC_11219	7	5	3	0	9	4.8	1.56205	1	1	1	3	2	1.6	0.4	0	1	0	0	0	0.2	0.2	1	0	0	0	2	0.6	0.4	1	0	2	3	1	1.4	0.509902	0	2	1	0	4	0.75	0.478714
TC_11221	93	91	104	102	102	98.4	2.65707	67	24	93	46	20	50	13.6565	40	46	61	83	42	54.4	8.04114	68	75	62	52	44	60.2	5.53534	191	196	254	123	59	164.6	33.5836	118	104	69	45	649	84	16.5881
TC_11224	16	1	6	9	4	7.2	2.55734	2	2	1	2	4	2.2	0.489898	2	0	0	0	0	0.4	0.4	0	2	2	1	1	1.2	0.374166	0	0	0	1	0	0.2	0.2	0	1	0	0	1	0.25	0.25
TC_11226	10639	8003	5604	6611	9255	8022.4	900.194	3312	2889	3128	2281	2746	2871.2	176.717	1783	1719	1486	1790	2064	1768.4	92.263	2645	2610	3035	2743	3248	2856.2	123.189	1589	1701	1743	1657	2222	1782.4	112.817	1250	1521	1617	1503	1069	1472.75	78.3522
TC_11227	10	9	0	4	4	5.4	1.83303	5	3	0	8	3	3.8	1.31909	0	1	0	3	0	0.8	0.583095	0	5	2	1	3	2.2	0.860233	1	0	0	2	4	1.4	0.748331	0	0	0	1	0	0.25	0.25
TC_11228	191	181	232	201	701	301.2	100.315	40	54	40	22	33	37.8	5.2192	8	12	6	21	21	13.6	3.17175	39	90	38	69	82	63.6	10.7824	5	27	18	44	22	23.2	6.35138	3	15	37	7	15	15.5	7.58837
TC_11232	1	1	2	2	1	1.4	0.244949	6	1	3	1	4	3	0.948683	0	1	0	0	0	0.2	0.2	4	0	4	3	4	3	0.774597	1	0	0	0	2	0.6	0.4	1	0	0	1	1	0.5	0.288675
TC_11235	0	1	0	2	1	0.8	0.374166	2	0	1	1	0	0.8	0.374166	2	2	4	5	3	3.2	0.583095	1	0	2	1	3	1.4	0.509902	0	1	1	0	0	0.4	0.244949	1	0	0	3	0	1	0.707107
TC_11236	11	4	2	6	16	7.8	2.53772	5	3	3	1	3	3	0.632456	0	1	0	1	1	0.6	0.244949	1	0	3	2	3	1.8	0.583095	1	0	0	0	0	0.2	0.2	0	0	0	0	0	0	0
TC_11237	35	26	29	28	62	36	6.67083	25	16	20	7	7	15	3.56371	18	12	17	21	29	19.4	2.80357	25	39	16	22	37	27.8	4.42041	20	52	24	9	36	28.2	7.35119	29	34	36	34	27	33.25	1.49304
TC_11238	25	12	10	12	18	15.4	2.74955	7	3	2	9	4	5	1.30384	2	4	1	4	10	4.2	1.56205	1	13	6	6	12	7.6	2.20454	2	0	3	2	1	1.6	0.509902	1	0	3	1	2	1.25	0.629153
TC_1124	3435	3303	3449	4112	4107	3681.2	176.7	2758	1257	2134	1453	517	1623.8	383.108	1139	1590	2116	2497	1400	1748.4	246.31	2543	2239	1738	1641	1475	1927.2	199.828	6618	6976	8811	6614	2280	6259.8	1075.04	3684	4482	2616	1344	23090	3031.5	680.074
TC_11240	1	1	0	0	4	1.2	0.734847	0	0	2	0	0	0.4	0.4	0	1	0	0	0	0.2	0.2	0	0	0	0	0	0	0	0	0	0	2	0	0.4	0.4	1	0	0	0	0	0.25	0.25
TC_11244	11	4	8	8	12	8.6	1.4	4	2	3	2	8	3.8	1.11355	1	1	6	6	7	4.2	1.31909	8	1	6	3	8	5.2	1.39284	2	2	5	5	3	3.4	0.678233	3	4	3	0	0	2.5	0.866025
TC_11245	6	5	2	4	14	6.2	2.05913	2	3	3	1	5	2.8	0.663325	0	0	0	0	0	0	0	1	10	1	2	15	5.8	2.85307	0	0	1	2	0	0.6	0.4	0	0	0	1	1	0.25	0.25
TC_11247	18	11	14	17	24	16.8	2.17715	11	7	20	12	15	13	2.16795	12	9	14	31	27	18.6	4.36578	11	8	8	12	9	9.6	0.812404	21	15	15	15	26	18.4	2.22711	11	12	15	18	0	14	1.58114
TC_1125	2	0	0	0	0	0.4	0.4	36	34	29	40	28	33.4	2.22711	6	20	15	13	8	12.4	2.502	19	29	31	26	43	29.6	3.91918	10	5	11	9	16	10.2	1.772	7	9	14	11	0	10.25	1.49304
TC_11250	0	2	0	0	2	0.8	0.489898	2	1	5	1	0	1.8	0.860233	3	1	0	0	2	1.2	0.583095	0	6	0	8	0	2.8	1.74356	0	1	0	1	0	0.4	0.244949	0	1	2	0	0	0.75	0.478714
TC_11251	21	21	5	14	20	16.2	3.08869	1	0	3	3	2	1.8	0.583095	1	2	1	1	0	1	0.316228	1	0	1	1	4	1.4	0.678233	2	0	1	0	2	1	0.447214	0	0	4	0	1	1	1
TC_11252	599	552	529	488	573	548.2	18.9774	1033	990	1094	707	687	902.2	85.4455	426	531	469	524	457	481.4	20.1162	1091	931	1031	1089	992	1026.8	30.3289	497	330	487	93	592	399.8	87.4616	287	190	279	364	116	280	35.5973
TC_11253	1	0	0	0	0	0.2	0.2	0	1	0	0	1	0.4	0.244949	2	0	0	0	0	0.4	0.4	0	0	0	0	0	0	0	0	0	0	0	1	0.2	0.2	0	0	0	0	0	0	0
TC_11255	20	10	7	8	13	11.6	2.33666	11	5	8	8	11	8.6	1.1225	5	4	12	4	5	6	1.51658	11	4	8	12	11	9.2	1.46287	5	3	11	8	5	6.4	1.4	2	2	1	7	3	3	1.35401
TC_11256	8	5	3	2	7	5	1.14018	6	2	1	1	2	2.4	0.927362	0	0	2	0	0	0.4	0.4	0	3	0	4	7	2.8	1.31909	2	0	0	3	1	1.2	0.583095	2	1	0	0	0	0.75	0.478714
TC_11259	2	1	0	0	5	1.6	0.927362	4	0	2	2	0	1.6	0.748331	0	0	0	0	0	0	0	0	1	1	0	4	1.2	0.734847	0	0	0	1	0	0.2	0.2	0	0	0	2	0	0.5	0.5
TC_1126	4	4	1	1	8	3.6	1.28841	20	12	18	8	21	15.8	2.498	19	18	16	25	14	18.4	1.86011	8	27	12	8	14	13.8	3.49857	28	11	14	20	9	16.4	3.44384	11	23	16	27	3	19.25	3.5678
TC_11260	253	303	121	124	318	223.8	42.7357	6	17	17	5	17	12.4	2.82135	7	5	4	7	7	6	0.632456	15	15	14	17	23	16.8	1.62481	4	3	0	13	12	6.4	2.5807	0	3	10	0	0	3.25	2.3585
TC_11261	4	3314	4	279	110	742.2	644.913	282	0	8	0	2	58.4	55.9192	1	0	166	0	0	33.4	33.1506	1	2	0	0	2	1	0.447214	1	2	3	3	0	1.8	0.583095	0	0	1	2	1	0.75	0.478714
TC_11268	1	2	7	3	3	3.2	1.0198	0	0	0	0	0	0	0	0	1	1	1	2	1	0.316228	3	3	0	0	0	1.2	0.734847	5	3	1	10	2	4.2	1.59374	3	6	7	0	2	4	1.58114
TC_1127	91	50	47	36	84	61.6	10.8839	73	30	60	41	106	62	13.2778	26	31	32	38	32	31.8	1.90788	47	65	40	42	85	55.8	8.52877	20	16	22	42	21	24.2	4.56508	11	32	45	20	6	27	7.38241
TC_11270	46	40	31	32	41	38	2.84605	19	5	8	4	23	11.8	3.86523	2	0	0	0	0	0.4	0.4	15	6	13	1	18	10.6	3.10805	0	0	1	1	3	1	0.547723	1	3	3	4	0	2.75	0.629153
TC_11276	0	5	0	0	2	1.4	0.979796	0	0	0	0	1	0.2	0.2	0	0	0	0	0	0	0	0	0	0	0	0	0	0	0	0	2	1	0	0.6	0.4	0	0	0	1	0	0.25	0.25
TC_11277	1048	788	553	539	987	783	105.901	1555	1533	1675	1954	1937	1730.8	90.9618	3283	3268	3213	2574	2844	3036.4	140.796	1534	1838	2011	1943	1736	1812.4	83.8144	3563	3032	2441	1368	2562	2593.2	364.576	2663	2676	2514	2860	500	2678.25	70.8571
TC_1128	17	11	4	9	9	10	2.09762	8	8	9	3	10	7.6	1.2083	14	14	17	15	16	15.2	0.583095	1	14	8	18	8	9.8	2.90517	11	10	7	65	13	21.2	10.9927	18	25	29	9	8	20.25	4.38511
TC_11280	2	0	0	0	0	0.4	0.4	0	0	0	1	0	0.2	0.2	0	0	0	0	0	0	0	0	0	0	1	0	0.2	0.2	1	0	0	0	0	0.2	0.2	0	0	0	0	0	0	0
TC_11285	2	0	0	1	7	2	1.30384	3	0	0	0	0	0.6	0.6	0	0	0	0	0	0	0	0	0	1	0	0	0.2	0.2	0	0	0	0	0	0	0	0	0	0	0	0	0	0
TC_11286	4	1	3	5	6	3.8	0.860233	2	0	1	0	2	1	0.447214	0	1	0	0	0	0.2	0.2	1	0	0	1	0	0.4	0.244949	0	0	1	2	0	0.6	0.4	0	0	0	0	0	0	0
TC_11287	28	41	25	21	54	33.8	6.06135	40	29	24	25	37	31	3.20936	11	14	4	16	25	14	3.42053	20	28	35	24	36	28.6	3.09192	10	14	7	14	8	10.6	1.46969	5	13	6	11	9	8.75	1.93111
TC_11293	0	0	0	1	0	0.2	0.2	0	0	0	0	1	0.2	0.2	1	1	0	1	0	0.6	0.244949	0	0	0	0	0	0	0	0	0	0	0	0	0	0	0	1	1	0	0	0.5	0.288675
TC_11294	51	24	16	17	68	35.2	10.3701	8	3	1	4	10	5.2	1.65529	1	3	1	0	1	1.2	0.489898	2	4	7	5	6	4.8	0.860233	0	0	3	0	1	0.8	0.583095	1	2	0	2	0	1.25	0.478714
TC_11295	4128	3326	2584	2743	3544	3265	279.515	3772	3934	4120	3989	3993	3961.6	56.3636	4420	4751	4511	3530	3956	4233.6	218.118	3635	3775	4356	5382	4199	4269.4	307.996	5386	3827	4108	3038	5231	4318	441.462	3798	3903	4814	4395	891	4227.5	234.842
TC_11298	5	7	5	6	6	5.8	0.374166	2	3	2	4	6	3.4	0.748331	7	2	6	2	6	4.6	1.07703	8	16	4	4	5	7.4	2.27156	0	2	1	3	5	2.2	0.860233	0	3	0	2	0	1.25	0.75
TC_11299_sus	4	2	2	1	0	1.8	0.663325	1	2	1	3	1	1.6	0.4	4	1	0	0	4	1.8	0.916515	1	2	2	0	4	1.8	0.663325	0	2	0	0	5	1.4	0.979796	1	0	1	0	0	0.5	0.288675
TC_11303	5	2	2	1	2	2.4	0.678233	2	1	0	0	1	0.8	0.374166	1	1	0	0	0	0.4	0.244949	1	2	1	0	1	1	0.316228	1	1	1	3	0	1.2	0.489898	0	0	1	2	0	0.75	0.478714
TC_11305	22	12	9	9	25	15.4	3.38526	5	6	8	4	7	6	0.707107	4	0	5	0	1	2	1.04881	7	7	8	9	8	7.8	0.374166	0	4	1	2	4	2.2	0.8	0	0	7	0	0	1.75	1.75
TC_11307	4	1	0	0	3	1.6	0.812404	0	0	0	0	1	0.2	0.2	0	0	0	1	0	0.2	0.2	0	0	1	1	0	0.4	0.244949	0	2	2	1	0	1	0.447214	0	0	2	0	0	0.5	0.5
TC_11308	2	3	3	2	9	3.8	1.31909	4	3	7	1	4	3.8	0.969536	7	7	1	0	2	3.4	1.50333	2	3	2	0	2	1.8	0.489898	4	1	4	7	1	3.4	1.1225	1	1	2	1	0	1.25	0.25
TC_11309	47	24	23	35	0	25.8	7.78075	27	12	11	2	0	10.4	4.78121	8	16	10	16	1	10.2	2.8	18	18	17	13	0	13.2	3.42637	4	4	13	12	3	7.2	2.17715	5	4	10	10	7	7.25	1.60078
TC_1131	13	16	8	14	16	13.4	1.46969	49	33	69	55	63	53.8	6.21611	35	41	37	40	38	38.2	1.06771	40	74	78	36	78	61.2	9.5205	34	45	38	29	42	37.6	2.83901	23	29	40	26	3	29.5	3.7081
TC_11311	11	4	9	6	8	7.6	1.2083	5	1	3	0	2	2.2	0.860233	3	4	2	2	5	3.2	0.583095	8	10	5	2	5	6	1.3784	6	11	10	2	9	7.6	1.63095	6	7	9	5	19	6.75	0.853913
TC_11312_sus	7	164	5	5	12	38.6	31.3761	2	3	7	3	3	3.6	0.87178	5	5	0	2	5	3.4	1.02956	1	3	6	3	4	3.4	0.812404	2	1	1	11	2	3.4	1.91311	2	8	5	5	5	5	1.22474
TC_11314	5	5	4	2	9	5	1.14018	5	2	2	1	2	2.4	0.678233	1	0	0	0	0	0.2	0.2	0	3	0	2	2	1.4	0.6	0	0	0	0	0	0	0	0	0	0	0	0	0	0
TC_11315	14	7	2	6	3	6.4	2.11187	8	4	18	24	20	14.8	3.77359	8	17	14	24	22	17	2.86356	10	7	16	18	5	11.2	2.51794	9	9	14	12	9	10.6	1.02956	10	13	16	12	2	12.75	1.25
TC_11318	128	76	98	108	88	99.6	8.86341	89	47	62	50	60	61.6	7.42024	107	111	117	199	170	140.8	18.4889	94	62	86	72	81	79	5.54977	157	141	133	65	183	135.8	19.653	198	249	220	208	85	218.75	11.0406
TC_1132	1	1	3	7	7	3.8	1.35647	22	15	13	14	11	15	1.87083	4	13	13	6	7	8.6	1.86011	12	17	14	21	11	15	1.81659	7	11	10	33	10	14.2	4.74763	5	0	12	0	2	4.25	2.83945
TC_11321	1	0	1	0	0	0.4	0.244949	0	0	1	2	0	0.6	0.4	0	1	0	0	0	0.2	0.2	1	1	0	1	0	0.6	0.244949	0	0	0	0	0	0	0	0	0	1	1	0	0.5	0.288675
TC_11322	12	4	3	9	14	8.4	2.1587	2	2	5	3	3	3	0.547723	1	0	0	0	1	0.4	0.244949	1	4	1	1	4	2.2	0.734847	0	1	0	1	0	0.4	0.244949	0	1	2	0	0	0.75	0.478714
TC_11323	4	3	4	7	4	4.4	0.678233	1	2	2	0	1	1.2	0.374166	0	0	1	3	3	1.4	0.678233	2	0	0	2	1	1	0.447214	0	0	0	2	2	0.8	0.489898	1	0	3	1	2	1.25	0.629153
TC_11325	10	0	3	5	3	4.2	1.65529	0	0	0	0	2	0.4	0.4	0	0	1	0	0	0.2	0.2	2	1	2	2	1	1.6	0.244949	0	0	0	0	0	0	0	0	0	0	0	0	0	0
TC_11326	61	30	28	30	59	41.6	7.52728	87	75	91	102	99	90.8	4.77912	33	39	39	31	51	38.6	3.48712	58	65	94	68	103	77.6	8.80114	28	34	26	41	45	34.8	3.6524	20	25	37	26	8	27	3.58236
TC_11327	148	100	138	154	0	108	28.5867	110	38	68	43	0	51.8	18.167	37	55	37	84	3	43.2	13.2227	91	67	67	52	1	55.6	15.012	22	24	43	26	5	24	6.04152	15	35	20	42	26	28	6.31137
TC_11330	0	1	0	3	1	1	0.547723	1	0	1	1	1	0.8	0.2	5	2	1	1	0	1.8	0.860233	1	2	4	3	2	2.4	0.509902	3	2	2	2	3	2.4	0.244949	3	2	3	3	0	2.75	0.25
TC_11331	16	30	13	16	12	17.4	3.24962	26	23	31	20	26	25.2	1.82757	50	40	60	70	49	53.8	5.14198	31	41	40	43	29	36.8	2.83549	79	71	55	27	74	61.2	9.44669	44	45	50	42	0	45.25	1.70171
TC_11332	67	81	93	102	91	86.8	5.96992	57	20	49	23	15	32.8	8.44038	29	35	49	54	37	40.8	4.63033	60	54	47	50	34	49	4.3359	164	177	208	124	67	148	24.3249	84	122	49	36	573	72.75	19.2932
TC_11333	4	3	2	2	10	4.2	1.49666	2	1	7	0	6	3.2	1.39284	1	0	2	1	4	1.6	0.678233	3	5	0	4	4	3.2	0.860233	2	1	2	13	1	3.8	2.31084	4	1	4	1	2	2.5	0.866025
TC_11335	8	0	1	5	1	3	1.51658	0	1	0	0	0	0.2	0.2	1	2	1	2	2	1.6	0.244949	0	0	2	0	0	0.4	0.4	0	1	0	4	1	1.2	0.734847	0	2	3	0	0	1.25	0.75
TC_11336_sus	4	1	1	4	3	2.6	0.678233	1	0	0	0	0	0.2	0.2	1	0	0	0	0	0.2	0.2	1	1	1	0	0	0.6	0.244949	0	0	2	5	0	1.4	0.979796	3	3	2	0	10	2	0.707107
TC_11337	16	20	13	19	14	16.4	1.36382	2	4	1	1	5	2.6	0.812404	0	5	1	1	2	1.8	0.860233	2	4	2	1	7	3.2	1.06771	0	0	2	1	6	1.8	1.11355	0	1	1	0	0	0.5	0.288675
TC_11338	0	0	0	0	0	0	0	0	0	0	0	0	0	0	0	0	0	0	0	0	0	0	0	0	0	0	0	0	0	0	0	0	0	0	0	0	0	0	0	0	0	0
TC_11339	9	10	6	6	6	7.4	0.87178	4	1	1	0	2	1.6	0.678233	0	0	4	0	2	1.2	0.8	1	1	3	0	2	1.4	0.509902	2	2	0	1	0	1	0.447214	0	0	2	0	2	0.5	0.5
TC_11340	0	0	0	1	0	0.2	0.2	0	0	1	2	1	0.8	0.374166	1	0	0	0	2	0.6	0.4	0	0	0	1	0	0.2	0.2	1	1	0	2	0	0.8	0.374166	0	0	1	0	0	0.25	0.25
TC_11342	45	42	39	35	61	44.4	4.46766	49	41	33	47	35	41	3.16228	36	38	20	35	35	32.8	3.24654	40	35	44	31	35	37	2.25832	39	24	19	15	35	26.4	4.6	33	28	32	36	19	32.25	1.65202
TC_11344	37	43	48	46	49	44.6	2.1587	15	7	8	9	17	11.2	2.00998	1	1	0	0	2	0.8	0.374166	5	2	11	6	18	8.4	2.80357	1	1	4	0	1	1.4	0.678233	0	0	4	2	0	1.5	0.957427
TC_11346	1	2	0	0	0	0.6	0.4	2	3	3	0	2	2	0.547723	1	1	0	0	3	1	0.547723	3	2	3	6	1	3	0.83666	2	0	0	0	1	0.6	0.4	0	1	0	1	2	0.5	0.288675
TC_11348	25	36	19	26	30	27.2	2.8178	26	30	31	62	36	37	6.44981	33	35	35	14	45	32.4	5.05569	15	25	49	53	25	33.4	7.44043	32	29	21	31	30	28.6	1.96469	17	21	19	40	68	24.25	5.31311
TC_11351	7	11	5	14	9	9.2	1.56205	3	0	1	1	2	1.4	0.509902	0	1	0	0	1	0.4	0.244949	1	1	2	0	0	0.8	0.374166	1	0	1	1	0	0.6	0.244949	2	0	0	0	0	0.5	0.5
TC_11352	275	306	209	266	311	273.4	18.2773	1513	1342	1306	1748	1322	1446.2	84.1085	641	669	694	561	646	642.2	22.3728	1204	1174	1209	1826	1444	1371.4	123.551	872	503	660	491	1006	706.4	101.761	530	492	587	647	137	564	33.86
TC_11353	0	3	0	0	5	1.6	1.02956	0	0	2	0	0	0.4	0.4	0	1	0	0	0	0.2	0.2	0	1	1	1	4	1.4	0.678233	1	0	0	1	0	0.4	0.244949	0	0	0	1	0	0.25	0.25
TC_11354	3317	2715	610	2288	4674	2720.8	663.825	381	589	992	230	186	475.6	147.082	211	149	61	277	183	176.2	35.6573	357	828	658	565	474	576.4	80.2226	341	675	207	690	529	488.4	94.346	84	308	348	292	6281	258	59.1833
TC_11356	43	38	43	49	75	49.6	6.58483	144	107	112	189	229	156.2	23.3439	40	63	39	41	54	47.4	4.76025	93	162	165	129	201	150	18.2483	43	34	45	12	65	39.8	8.59884	27	20	31	48	21	31.5	5.95119
TC_11358	17	15	6	10	13	12.2	1.93391	8	6	5	6	4	5.8	0.663325	2	7	8	10	2	5.8	1.62481	16	9	4	5	5	7.8	2.22261	22	22	33	27	5	21.8	4.66262	15	16	11	6	92	12	2.27303
TC_11359	1	0	0	0	0	0.2	0.2	0	1	1	0	0	0.4	0.244949	0	0	0	0	1	0.2	0.2	0	0	0	1	2	0.6	0.4	2	1	1	0	1	1	0.316228	1	2	0	1	0	1	0.408248
TC_1136	155	148	115	111	171	140	11.6533	525	624	594	355	469	513.4	47.9193	746	690	738	699	809	736.4	21.1154	476	547	547	562	530	532.4	14.982	746	712	705	1372	758	858.6	128.737	802	1011	1192	793	874	949.5	95.2352
TC_11361	424	302	241	248	392	321.4	37.2419	210	138	159	117	181	161	16.2327	178	156	129	120	200	156.6	14.905	152	120	164	114	163	142.6	10.7033	168	145	155	146	223	167.4	14.5003	198	194	232	215	83	209.75	8.70225
TC_11364	133	81	77	123	215	125.8	24.9046	136	92	111	118	130	117.4	7.71751	133	147	160	142	142	144.8	4.42041	124	122	108	122	126	120.4	3.18748	120	97	155	116	100	117.6	10.347	131	149	144	143	153	141.75	3.81608
TC_11365	1866	1371	1129	1256	1658	1456	134.733	1058	883	1101	813	828	936.6	59.8787	1057	1059	1128	1168	1128	1108	21.6818	1001	929	1035	1032	1062	1011.8	22.846	1238	1026	1040	688	1179	1034.2	95.5136	888	997	918	942	573	936.25	23.0665
TC_11367	27	9	10	12	21	15.8	3.51283	5	4	4	3	4	4	0.316228	9	6	4	4	9	6.4	1.1225	4	6	7	5	13	7	1.58114	10	10	7	1	8	7.2	1.65529	8	12	8	6	0	8.5	1.25831
TC_11368	48	36	45	30	60	43.8	5.1614	6	9	6	5	5	6.2	0.734847	8	9	8	6	6	7.4	0.6	3	13	8	12	9	9	1.76068	5	20	19	8	13	13	2.94958	10	20	10	20	62	15	2.88675
TC_11369	125	120	136	171	152	140.8	9.33488	101	39	82	52	23	59.4	14.2077	49	84	96	97	68	78.8	9.10714	102	95	56	40	59	70.4	11.9691	222	251	305	420	80	255.6	55.4316	144	236	146	59	890	146.25	36.1395
TC_1137	4	11	3	5	5	5.6	1.4	0	3	0	1	4	1.6	0.812404	2	6	4	1	3	3.2	0.860233	2	4	4	0	2	2.4	0.748331	3	7	3	26	3	8.4	4.46766	5	3	13	3	0	6	2.38048
TC_11372	157	99	83	117	114	114	12.3369	115	80	107	76	84	92.4	7.80128	174	135	161	181	236	177.4	16.6211	91	91	106	88	97	94.6	3.20312	162	157	140	65	208	146.4	23.2564	89	137	137	131	9	123.5	11.5866
TC_11373	264	216	161	200	263	220.8	19.5944	240	257	227	208	199	226.2	10.5138	452	455	373	340	374	398.8	23.159	234	230	222	262	254	240.4	7.54718	448	331	323	309	396	361.4	26.307	453	389	419	430	285	422.75	13.294
TC_11374	32	26	26	35	50	33.8	4.40908	31	48	27	25	15	29.2	5.38888	33	30	55	58	67	48.6	7.27049	42	72	40	41	46	48.2	6.03656	43	96	61	38	69	61.4	10.347	38	68	47	53	107	51.5	6.30476
TC_11375	50	37	20	37	83	45.4	10.5385	32	18	18	12	8	17.6	4.0694	13	15	11	19	19	15.4	1.6	9	25	10	20	25	17.8	3.51283	21	31	24	23	44	28.6	4.20238	25	35	22	44	142	31.5	5.00833
TC_11376	80	63	49	68	96	71.2	7.94607	74	70	61	78	73	71.2	2.85307	68	56	61	41	64	58	4.67974	50	55	65	60	95	65	7.90569	73	55	63	49	58	59.6	4.04475	45	58	56	59	12	54.5	3.22749
TC_11377	41	46	27	39	88	48.2	10.4278	32	36	40	30	42	36	2.28035	32	40	27	19	35	30.6	3.58608	28	54	51	66	51	50	6.1563	24	24	29	18	29	24.8	2.0347	12	12	17	10	1	12.75	1.49304
TC_1138	9	4	5	5	19	8.4	2.78568	13	7	10	10	6	9.2	1.24097	3	1	5	7	6	4.4	1.07703	5	4	9	8	5	6.2	0.969536	8	2	4	7	7	5.6	1.1225	6	6	5	4	12	5.25	0.478714
TC_11380	16	0	6	6	9	7.4	2.6	5	2	1	1	0	1.8	0.860233	2	3	0	1	2	1.6	0.509902	1	1	8	1	7	3.6	1.6	0	3	2	3	3	2.2	0.583095	0	4	2	3	12	2.25	0.853913
TC_11381	86	81	115	149	122	110.6	12.4603	102	37	93	39	15	57.2	17.0423	35	35	54	68	42	46.8	6.33561	58	63	60	48	51	56	2.81069	202	234	288	160	82	193.2	34.7828	100	144	62	43	656	87.25	22.321
TC_11382	311	287	222	213	316	269.8	21.9531	236	203	228	112	143	184.4	24.3569	213	169	226	246	252	221.2	14.7966	261	211	200	206	239	223.4	11.5352	265	173	241	185	290	230.8	22.6018	210	218	272	236	73	234	13.784
TC_11383	213	168	153	168	222	184.8	13.7018	146	92	139	114	129	124	9.63846	143	132	107	130	176	137.6	11.2454	137	131	120	186	111	137	13.0422	145	128	127	97	168	133	11.6748	129	133	126	148	30	134	4.88194
TC_11384	202	190	192	273	292	229.8	21.8183	188	79	148	108	42	113	25.5656	74	89	172	127	74	107.2	18.877	140	151	128	96	83	119.6	12.9792	439	430	583	288	149	377.8	73.821	268	241	156	94	1708	189.75	39.8505
TC_11385	210	175	143	154	192	174.8	12.2041	46	41	29	37	60	42.6	5.16333	36	31	28	32	31	31.6	1.28841	45	41	48	39	27	40	3.60555	44	28	37	19	40	33.6	4.50111	28	44	34	34	20	35	3.31662
TC_11386	203	301	173	173	912	352.4	141.86	39	74	48	45	49	51	6.00833	12	6	27	17	14	15.2	3.45543	43	54	70	64	81	62.4	6.53146	17	16	12	10	12	13.4	1.32665	16	13	37	4	1	17.5	6.98212
TC_11387	9	10	3	1	12	7	2.12132	4	7	3	8	4	5.2	0.969536	3	7	5	7	3	5	0.894427	4	4	7	3	4	4.4	0.678233	8	7	6	2	3	5.2	1.15758	5	6	7	9	8	6.75	0.853913
TC_11388	78	84	40	42	68	62.4	9.10824	75	78	51	106	111	84.2	10.9973	45	55	26	21	46	38.6	6.45446	54	63	64	80	84	69	5.62139	30	21	13	33	31	25.6	3.76298	27	19	31	33	12	27.5	3.0957
TC_11389	18	12	21	14	31	19.2	3.33766	28	31	22	12	15	21.6	3.64143	11	9	9	8	21	11.6	2.4	18	43	34	21	17	26.6	5.1049	13	16	15	8	10	12.4	1.50333	10	11	16	12	66	12.25	1.31498
TC_1139	0	1	0	1	0	0.4	0.244949	6	6	6	5	3	5.2	0.583095	1	1	4	2	1	1.8	0.583095	3	4	4	8	7	5.2	0.969536	2	3	4	7	3	3.8	0.860233	4	8	12	1	0	6.25	2.39357
TC_11392	502	307	323	365	914	482.2	113.274	266	256	204	161	116	200.6	28.3577	143	134	105	206	280	173.6	31.2899	247	407	263	170	456	308.6	53.1475	218	412	292	183	379	296.8	44.278	224	370	242	286	688	280.5	32.5512
TC_11393	4748	3097	2437	2682	3496	3292	406.368	2403	2027	2196	1845	1827	2059.6	109.029	3220	3174	3274	3412	3423	3300.6	50.3106	2569	2252	2397	2477	2313	2401.6	56.5505	3811	3206	3141	2709	3879	3349.2	219.961	4723	4215	4701	4286	1857	4481.25	134.085
TC_11395	75	50	50	43	111	65.8	12.5435	19	30	28	18	13	21.6	3.20312	13	7	15	11	26	14.4	3.18748	25	32	9	24	36	25.2	4.61952	11	37	16	11	18	18.6	4.80208	10	22	11	24	49	16.75	3.63719
TC_11396	201	156	186	223	214	196	11.7856	141	63	123	80	24	86.2	20.9795	72	78	131	126	87	98.8	12.3831	146	124	105	95	89	111.8	10.4087	315	393	401	340	120	313.8	51.0504	189	249	151	70	1159	164.75	37.4753
TC_11398	32	23	18	16	34	24.6	3.62767	33	19	35	29	22	27.6	3.09192	37	19	14	28	25	24.6	3.93192	25	14	24	16	31	22	3.11448	30	17	19	21	34	24.2	3.30757	24	24	27	32	23	26.75	1.88746
TC_11399	771	523	432	383	901	602	100.266	758	637	751	1063	1223	886.4	109.888	632	768	687	570	785	688.4	40.5396	594	772	1036	740	1105	849.4	95.7442	788	668	610	237	974	655.4	121.731	526	537	627	712	54	600.5	43.5096
TC_11400	70	40	33	27	89	51.8	11.8802	51	48	39	52	59	49.8	3.24654	29	35	20	13	20	23.4	3.85487	53	39	61	39	76	53.6	7.01142	17	19	17	12	21	17.2	1.49666	17	14	16	21	8	17	1.47196
TC_11401	20	27	17	19	47	26	5.51362	41	39	47	71	64	52.4	6.4	44	37	36	41	58	43.2	3.96737	40	64	59	54	53	54	4.01248	35	28	32	9	32	27.2	4.68402	16	12	22	24	4	18.5	2.75379
TC_11402	27	20	22	17	32	23.6	2.65707	2	1	5	1	5	2.8	0.916515	1	1	4	1	4	2.2	0.734847	6	8	2	3	6	5	1.09545	2	2	4	6	0	2.8	1.0198	4	7	4	4	10	4.75	0.75
TC_11403	151	134	95	140	262	156.4	28.0368	139	110	146	237	192	164.8	22.3325	322	381	262	232	401	319.6	32.7057	177	208	172	162	176	179	7.7201	356	290	243	153	254	259.2	33.0808	212	274	331	299	88	279	25.1959
TC_11406	0	0	0	0	0	0	0	0	0	0	0	0	0	0	0	0	1	0	0	0.2	0.2	1	0	0	1	0	0.4	0.244949	0	1	0	0	0	0.2	0.2	0	0	0	0	0	0	0
TC_11408	17	9	7	5	14	10.4	2.22711	18	14	18	23	27	20	2.25832	12	19	15	10	14	14	1.51658	15	26	29	40	28	27.6	3.98246	14	8	9	1	7	7.8	2.08327	4	10	9	22	0	11.25	3.81608
TC_11409	115	91	54	88	85	86.6	9.72934	61	45	52	35	35	45.6	5.01597	6	10	4	6	6	6.4	0.979796	47	37	34	30	58	41.2	5.05371	13	13	4	12	10	10.4	1.69115	0	5	4	5	10	3.5	1.19024
TC_1141	62	76	32	51	64	57	7.4027	62	46	54	36	43	48.2	4.49889	31	33	29	37	47	35.4	3.18748	77	71	49	71	62	66	4.87852	30	37	44	74	37	44.4	7.72399	21	41	58	35	5	38.75	7.6635
TC_11410	142	145	119	161	177	148.8	9.72831	103	47	101	56	16	64.6	16.6511	44	67	85	99	59	70.8	9.66644	116	93	87	79	71	89.2	7.65768	267	315	306	247	68	240.6	44.9117	154	201	118	55	958	132	30.7815
TC_11411	13	10	9	15	13	12	1.09545	9	17	7	6	13	10.4	2.03961	6	6	10	9	19	10	2.38747	11	15	7	10	11	10.8	1.28062	10	13	10	33	17	16.6	4.29651	4	19	13	5	2	10.25	3.54436
TC_11412	442	454	253	108	598	371	85.6014	400	211	298	115	231	251	47.3846	198	383	236	456	352	325	47.5941	230	279	211	123	374	243.4	41.2609	369	241	223	206	284	264.6	29.1524	341	157	373	501	278	343	70.9836
TC_11413	2	4	2	0	3	2.2	0.663325	0	0	0	0	0	0	0	0	0	0	0	2	0.4	0.4	0	0	0	0	0	0	0	0	1	2	1	0	0.8	0.374166	3	3	0	0	2	1.5	0.866025
TC_11414	19	14	1	5	19	11.6	3.68239	0	0	3	3	5	2.2	0.969536	0	0	0	0	0	0	0	2	4	6	2	2	3.2	0.8	0	2	0	2	2	1.2	0.489898	0	1	0	0	4	0.25	0.25
TC_11417	191	90	113	141	202	147.4	21.6809	90	75	97	44	24	66	13.9032	57	60	48	131	131	85.4	18.7206	106	166	109	60	128	113.8	17.1825	85	209	161	57	170	136.4	28.2411	79	126	98	107	143	102.5	9.76815
TC_11422	77	35	28	23	41	40.8	9.55196	90	88	117	191	149	127	19.4551	194	214	195	132	164	179.8	14.3819	82	137	149	131	139	127.6	11.7627	162	160	130	35	175	132.4	25.4413	110	131	148	194	4	145.75	17.8623
TC_11423	48	39	40	40	91	51.6	9.98299	82	80	62	37	27	57.6	11.1292	91	112	115	187	201	141.2	22.0599	80	209	84	111	87	114.2	24.3093	172	374	236	120	196	219.6	42.9251	183	257	202	219	224	215.25	15.7394
TC_11424	18	13	5	24	38	19.6	5.55518	1	0	4	0	8	2.6	1.53623	1	1	0	0	3	1	0.547723	1	5	0	4	7	3.4	1.28841	0	0	0	4	3	1.4	0.87178	0	0	4	0	0	1	1
TC_11425	4	0	1	1	4	2	0.83666	2	0	0	0	0	0.4	0.4	2	0	2	4	7	3	1.18322	1	3	0	2	2	1.6	0.509902	4	0	0	1	3	1.6	0.812404	0	1	3	1	0	1.25	0.629153
TC_11427	3	828	0	148	47	205.2	157.983	49	2	0	0	2	10.6	9.61041	0	0	64	0	3	13.4	12.6633	1	1	0	0	1	0.6	0.244949	1	0	1	2	0	0.8	0.374166	0	0	0	1	0	0.25	0.25
TC_11429	7	3	2	7	6	5	1.04881	7	0	2	9	10	5.6	1.96469	2	4	0	1	2	1.8	0.663325	1	13	10	2	7	6.6	2.29347	5	2	1	4	1	2.6	0.812404	2	8	0	0	0	2.5	1.89297
TC_1143	128	115	159	166	2	114	29.555	102	50	82	53	0	57.4	17.2673	26	38	45	78	2	37.8	12.4274	79	77	98	75	0	65.8	16.957	25	18	38	13	3	19.4	5.87026	25	23	18	53	19	29.75	7.88855
TC_11431	880	772	642	583	1022	779.8	79.5238	697	597	836	756	655	708.2	41.1939	1223	1191	1280	951	1122	1153.4	56.6733	686	679	696	708	783	710.4	18.7952	1298	1111	1207	811	1286	1142.6	89.3916	852	998	993	998	503	960.25	36.1026
TC_11432	238	186	232	248	0	180.8	46.4353	159	73	130	61	0	84.6	27.7896	34	66	52	130	1	56.6	21.3298	121	101	119	107	6	90.8	21.523	35	35	55	20	6	30.2	8.21827	48	39	31	68	30	46.5	7.96346
TC_11433	0	0	1	1	1	0.6	0.244949	0	0	1	0	0	0.2	0.2	1	0	0	0	0	0.2	0.2	0	0	0	0	0	0	0	0	1	1	0	0	0.4	0.244949	0	2	0	0	0	0.5	0.5
TC_11434	30	38	27	19	89	40.6	12.4764	24	15	18	11	17	17	2.12132	2	3	1	2	0	1.6	0.509902	9	8	21	5	15	11.6	2.85657	0	3	6	2	3	2.8	0.969536	0	1	4	2	0	1.75	0.853913
TC_11436	23	22	13	11	22	18.2	2.55734	23	19	11	18	13	16.8	2.15407	15	22	10	6	10	12.6	2.74955	6	33	11	28	10	17.6	5.39073	20	11	14	21	8	14.8	2.51794	14	12	9	11	5	11.5	1.04083
TC_11438	2	1	1	4	3	2.2	0.583095	1	0	3	0	2	1.2	0.583095	1	0	1	0	1	0.6	0.244949	4	1	0	0	1	1.2	0.734847	0	0	1	4	1	1.2	0.734847	0	2	4	0	0	1.5	0.957427
TC_11439	22	18	13	10	23	17.2	2.51794	23	10	22	18	38	22.2	4.56508	11	13	10	14	28	15.2	3.27719	19	28	19	21	47	26.8	5.31413	14	5	7	1	20	9.4	3.38526	6	15	15	8	0	11	2.34521
TC_11440	64	33	46	51	64	51.6	5.8532	76	39	46	42	49	50.4	6.62269	82	100	85	98	105	94	4.46094	55	83	57	72	62	65.8	5.20961	116	158	107	40	94	103	19.0526	89	108	79	110	115	96.5	7.5111
TC_11441	508	358	471	505	577	483.8	35.8544	266	172	256	149	206	209.8	22.8394	168	160	149	250	191	183.6	17.9739	311	197	188	138	279	222.6	31.6269	150	107	206	613	278	270.8	90.215	137	313	380	162	611	248	58.7126
TC_11443	1	0	1	0	2	0.8	0.374166	0	0	2	0	1	0.6	0.4	0	1	0	0	4	1	0.774597	0	0	2	1	1	0.8	0.374166	0	0	0	0	0	0	0	0	0	0	1	0	0.25	0.25
TC_11444	21	10	9	13	20	14.6	2.502	6	6	12	10	2	7.2	1.74356	9	5	14	21	13	12.4	2.67582	19	6	10	10	6	10.2	2.37487	16	31	47	22	9	25	6.58027	22	26	11	6	108	16.25	4.66146
TC_11449	22	35	24	47	48	35.2	5.48999	18	11	19	11	4	12.6	2.7313	10	9	30	29	12	18	4.72229	21	19	9	15	12	15.2	2.2	32	38	53	67	12	40.4	9.35201	27	34	30	6	186	24.25	6.25
TC_1145	2	5	0	2	4	2.6	0.87178	7	15	8	5	9	8.8	1.68523	15	19	8	15	8	13	2.16795	3	4	6	15	5	6.6	2.1587	10	13	17	24	14	15.6	2.37908	10	31	19	10	0	17.5	4.97494
TC_11451	124	128	86	110	112	112	7.34847	35	40	19	39	28	32.2	3.91663	17	31	37	19	32	27.2	3.90384	28	24	48	31	34	33	4.09878	38	24	30	32	24	29.6	2.63818	23	31	14	33	26	25.25	4.32772
TC_11452	406	385	384	372	415	392.4	7.86511	627	509	619	320	318	478.6	68.4124	851	777	922	1359	1291	1040	119.075	847	659	571	567	648	658.4	50.8287	888	825	994	859	1323	977.8	90.816	825	1072	1040	1054	675	997.75	57.9545
TC_11453	39	30	36	32	40	35.4	1.93907	32	14	21	5	2	14.8	5.45344	13	14	24	36	20	21.4	4.16653	24	29	14	21	9	19.4	3.55809	52	68	93	86	16	63	13.755	40	41	23	10	212	28.5	7.42181
TC_11457	2	1	2	1	0	1.2	0.374166	1	0	0	1	1	0.6	0.244949	1	1	0	1	2	1	0.316228	4	2	2	0	0	1.6	0.748331	4	5	5	0	2	3.2	0.969536	2	2	1	0	9	1.25	0.478714
TC_11458	14	2	4	2	7	5.8	2.24499	2	3	4	1	2	2.4	0.509902	3	0	2	2	5	2.4	0.812404	6	3	2	1	4	3.2	0.860233	1	4	0	9	3	3.4	1.56844	1	5	5	5	2	4	1
TC_11459	281	229	269	270	2	210.2	52.7953	189	96	132	71	3	98.2	30.9797	63	68	71	162	4	73.6	25.3073	142	116	123	113	3	99.4	24.6223	26	49	66	58	5	40.8	11.1777	45	48	65	97	41	63.75	11.926
TC_1146	0	0	0	0	0	0	0	4	4	0	0	0	1.6	0.979796	2	4	3	4	2	3	0.447214	0	2	0	0	3	1	0.632456	2	2	2	6	1	2.6	0.87178	4	7	15	2	0	7	2.85774
TC_11460	123	130	103	151	4	102.2	25.7204	97	45	90	36	0	53.6	17.9794	33	31	30	84	2	36	13.2853	70	56	64	67	1	51.6	12.8631	19	19	27	27	4	19.2	4.2	31	25	25	41	22	30.5	3.77492
TC_11462	5	4	27	10	15	12.2	4.18808	2	0	4	1	3	2	0.707107	1	0	3	2	0	1.2	0.583095	1	2	1	0	2	1.2	0.374166	1	2	0	1	0	0.8	0.374166	0	2	1	2	4	1.25	0.478714
TC_11464	1	2	0	0	2	1	0.447214	0	1	0	0	0	0.2	0.2	0	0	0	0	0	0	0	0	0	0	0	0	0	0	0	0	0	0	0	0	0	2	0	1	0	0	0.75	0.478714
TC_11465	1	1	0	2	6	2	1.04881	5	4	10	0	6	5	1.61245	7	4	4	3	6	4.8	0.734847	3	4	7	6	1	4.2	1.06771	13	3	8	42	8	14.8	6.9814	3	11	14	6	2	8.5	2.46644
TC_11467	0	0	0	1	0	0.2	0.2	0	1	0	0	0	0.2	0.2	1	0	0	2	3	1.2	0.583095	0	0	2	1	1	0.8	0.374166	1	2	2	5	0	2	0.83666	1	5	10	3	0	4.75	1.93111
TC_11468	6	3	3	5	3	4	0.632456	1	1	2	0	0	0.8	0.374166	0	0	1	2	0	0.6	0.4	4	0	2	0	0	1.2	0.8	0	0	0	2	0	0.4	0.4	0	0	1	0	0	0.25	0.25
TC_11469	13	8	4	10	14	9.8	1.8	4	4	6	4	7	5	0.632456	1	0	1	0	1	0.6	0.244949	0	3	3	6	5	3.4	1.02956	1	0	1	2	1	1	0.316228	0	0	3	0	0	0.75	0.75
TC_11474	0	2	2	0	0	0.8	0.489898	3	0	2	7	2	2.8	1.15758	4	5	1	5	1	3.2	0.916515	1	5	3	1	4	2.8	0.8	3	2	0	7	1	2.6	1.2083	12	4	4	7	1	6.75	1.88746
TC_11475	34	10	30	16	35	25	5.05964	9	7	3	10	4	6.6	1.36382	7	5	3	3	9	5.4	1.16619	1	5	3	7	8	4.8	1.28062	1	11	3	9	2	5.2	2.00998	9	5	9	12	9	8.75	1.43614
TC_11479	422	242	251	171	377	292.6	46.3385	259	185	251	394	464	310.6	51.2236	354	429	339	247	289	331.6	30.8344	180	230	315	274	364	272.6	32.0493	381	378	299	72	401	306.2	61.0896	277	237	273	368	20	288.75	27.9057
TC_1148	1	0	0	4	2	1.4	0.748331	5	9	7	13	8	8.4	1.32665	2	13	7	15	3	8	2.60768	1	5	11	4	4	5	1.64317	9	4	13	25	14	13	3.47851	3	11	12	7	2	8.25	2.05649
TC_11480	1027	658	728	507	701	724.2	84.7935	928	808	886	643	591	771.2	66.3426	1348	1449	1505	1557	1472	1466.2	34.6777	880	833	810	1028	611	832.4	67.0989	1626	1293	1362	901	1547	1345.8	126.47	1903	1596	1551	1910	371	1740	96.5773
TC_11485	110	131	101	100	157	119.8	10.8416	58	46	59	51	30	48.8	5.26688	34	40	14	21	22	26.2	4.71593	36	49	56	41	99	56.2	11.2312	7	32	22	9	16	17.2	4.55412	1	7	5	10	4	5.75	1.88746
TC_11486	342	290	154	201	410	279.4	46.3461	687	641	797	977	1065	833.4	81.8643	981	1035	824	607	777	844.8	76.2577	454	761	848	818	735	723.2	70.2135	1047	804	632	473	719	735	95.2927	549	517	706	680	126	613	46.9486
TC_11487	0	1	0	1	4	1.2	0.734847	1	1	3	1	3	1.8	0.489898	1	0	0	0	1	0.4	0.244949	0	3	1	0	1	1	0.547723	1	0	2	3	1	1.4	0.509902	1	0	4	0	0	1.25	0.946485
TC_11488	0	0	0	1	1	0.4	0.244949	1	0	0	0	1	0.4	0.244949	0	0	0	0	0	0	0	0	1	0	0	1	0.4	0.244949	0	0	0	0	0	0	0	0	0	0	0	0	0	0
TC_1149	4	4	0	1	5	2.8	0.969536	3	4	4	2	2	3	0.447214	3	3	6	5	6	4.6	0.678233	7	6	6	6	3	5.6	0.678233	6	5	6	16	9	8.4	2.01494	3	15	13	1	5	8	3.51188
TC_11491	0	0	0	0	2	0.4	0.4	0	0	0	0	0	0	0	0	0	0	0	1	0.2	0.2	0	0	0	0	0	0	0	0	0	0	0	0	0	0	0	0	0	0	0	0	0
TC_11492	0	3	3	1	2	1.8	0.583095	1	1	2	0	0	0.8	0.374166	2	1	0	0	1	0.8	0.374166	0	1	0	0	0	0.2	0.2	0	0	0	3	0	0.6	0.6	0	0	2	2	0	1	0.57735
TC_11494	6	2	1	2	3	2.8	0.860233	2	5	3	0	5	3	0.948683	27	11	14	11	15	15.6	2.95973	1	1	1	3	3	1.8	0.489898	12	12	16	16	21	15.4	1.66132	45	45	30	32	0	38	4.06202
TC_11496	11	12	10	9	9	10.2	0.583095	6	1	9	5	5	5.2	1.28062	2	2	4	1	5	2.8	0.734847	1	5	4	2	11	4.6	1.74929	13	6	2	2	5	5.6	2.01494	3	2	3	1	2	2.25	0.478714
TC_11497	18	7	6	6	24	12.2	3.72022	2	2	0	3	7	2.8	1.15758	0	1	0	0	1	0.4	0.244949	0	4	4	1	5	2.8	0.969536	0	4	0	0	0	0.8	0.8	1	0	0	2	0	0.75	0.478714
TC_11499	8	4	7	6	7	6.4	0.678233	10	4	8	6	1	5.8	1.56205	5	4	4	5	2	4	0.547723	6	3	2	4	3	3.6	0.678233	15	11	22	22	3	14.6	3.58608	6	16	4	3	51	7.25	2.98259
TC_11500	1090	756	702	575	917	808	89.3404	277	239	317	229	319	276.2	18.8531	397	479	391	331	367	393	24.4295	249	272	324	296	298	287.8	12.7216	510	392	329	191	401	364.6	52.2595	417	394	423	478	71	428	17.7998
TC_11502	23	29	30	44	46	34.4	4.50111	8	7	8	4	4	6.2	0.916515	10	10	13	3	8	8.8	1.65529	7	11	8	11	7	8.8	0.916515	3	4	8	11	15	8.2	2.22261	7	6	4	11	12	7	1.47196
TC_11504	86	91	81	90	102	90	3.47851	60	42	51	48	9	42	8.74643	24	48	52	76	28	45.6	9.34666	50	57	32	45	27	42.2	5.58032	137	185	252	211	51	167.2	34.5259	113	143	52	40	524	87	24.573
TC_11505	360	329	114	203	361	273.4	49.3098	118	96	93	87	143	107.4	10.3276	36	48	32	37	55	41.6	4.27317	66	75	91	124	75	86.2	10.2733	20	24	36	48	15	28.6	5.96322	21	22	41	13	14	24.25	5.93542
TC_11507	64	49	43	37	57	50	4.81664	152	91	179	171	176	153.8	16.3872	174	183	149	109	177	158.4	13.644	112	169	161	211	190	168.6	16.609	158	137	125	82	150	130.4	13.3439	110	115	112	109	0	111.5	1.32288
TC_11508	3674	3043	3633	3888	27	2853	720.279	2631	1216	1957	1025	3	1366.4	444.188	915	1077	1095	2011	31	1025.8	314.637	2031	1485	1731	1607	36	1378	347.554	478	640	932	770	81	580.2	145.432	604	687	583	1135	556	752.25	129.544
TC_11509	95	79	78	78	102	86.4	5.06557	72	31	44	35	7	37.8	10.5138	23	49	40	51	45	41.6	5.01597	45	60	37	41	43	45.2	3.92938	134	128	169	175	48	130.8	22.6791	76	106	58	33	425	68.25	15.3643
TC_1151	1	2	3	2	5	2.6	0.678233	62	49	74	79	91	71	7.20417	20	22	14	10	13	15.8	2.24499	34	84	89	89	74	74	10.3682	8	10	13	1	19	10.2	2.95635	9	12	10	8	0	9.75	0.853913
TC_11511	16	7	3	11	14	10.2	2.35372	13	3	1	4	4	5	2.07364	6	3	2	6	10	5.4	1.4	0	3	5	4	7	3.8	1.15758	7	7	3	4	4	5	0.83666	1	5	7	7	1	5	1.41421
TC_11513	394	292	312	297	460	351	32.8998	248	169	228	178	256	215.8	17.9176	398	458	363	250	338	361.4	34.3738	219	148	223	152	242	196.8	19.5074	446	359	338	139	378	332	51.5393	410	345	414	454	69	405.75	22.555
TC_11514	60	64	33	34	73	52.8	8.15721	77	83	97	90	105	90.4	4.9558	16	23	17	10	11	15.4	2.33666	46	58	83	72	63	64.4	6.26578	17	9	6	13	22	13.4	2.83901	10	8	12	7	5	9.25	1.10868
TC_11515	4	3	3	4	4	3.6	0.244949	2	0	3	3	3	2.2	0.583095	0	2	0	2	3	1.4	0.6	1	0	3	0	0	0.8	0.583095	0	1	4	2	0	1.4	0.748331	0	0	1	2	0	0.75	0.478714
TC_1152	38	32	25	24	42	32.2	3.52704	85	96	103	59	72	83	7.96869	133	130	168	146	145	144.4	6.69776	106	59	103	114	96	95.6	9.59479	165	88	129	213	141	147.2	20.6407	183	197	189	147	186	179	11.0454
TC_11521	28	18	21	21	46	26.8	5.07346	77	69	57	82	79	72.8	4.49889	33	22	29	38	37	31.8	2.92233	72	78	83	100	87	84	4.72229	22	30	18	17	45	26.4	5.18266	13	11	24	18	7	16.5	2.90115
TC_11522	2597	1589	932	1033	2223	1674.8	325.73	303	305	369	255	342	314.8	19.3505	339	405	307	287	414	350.4	25.5531	307	506	418	448	295	394.8	40.8673	352	275	206	224	289	269.2	25.8058	222	265	247	174	44	227	19.7442
TC_11524	147	68	179	61	178	126.6	26.0204	142	115	221	91	95	132.8	23.8294	120	157	96	123	121	123.4	9.73961	231	132	110	81	208	152.4	28.7934	235	144	177	105	500	232.2	70.2605	102	98	117	111	167	107	4.30116
TC_11526	13	13	7	21	38	18.4	5.38145	7	6	3	6	8	6	0.83666	7	5	1	1	5	3.8	1.2	4	7	0	5	4	4	1.14018	1	1	6	13	5	5.2	2.2	3	2	4	0	6	2.25	0.853913
TC_11528	109	90	52	81	75	81.4	9.33059	99	72	73	62	77	76.6	6.12046	30	37	27	50	48	38.4	4.63249	86	90	93	101	85	91	2.88097	39	32	47	69	39	45.2	6.40625	31	48	44	29	22	38	4.70815
TC_11529	6	7	0	1	5	3.8	1.39284	15	37	53	41	43	37.8	6.28013	48	47	40	32	56	44.6	4.04475	34	68	32	67	38	47.8	8.10185	27	63	30	127	49	59.2	18.1725	10	54	64	19	1	36.75	13.1363
TC_1153	0	0	0	0	0	0	0	4	2	1	0	2	1.8	0.663325	0	1	1	0	4	1.2	0.734847	1	1	0	1	3	1.2	0.489898	8	0	4	11	4	5.4	1.8868	3	6	6	3	2	4.5	0.866025
TC_11530	295	205	220	288	331	267.8	23.8441	173	140	128	68	64	114.6	21.1745	85	107	70	125	139	105.2	12.619	137	274	152	167	160	178	24.5133	106	265	217	100	260	189.6	36.3381	146	203	184	230	193	190.75	17.6511
TC_11532	57	57	66	68	0	49.6	12.604	53	25	27	17	0	24.4	8.58836	11	15	26	45	0	19.4	7.63282	31	29	21	34	1	23.2	5.95315	20	12	22	10	1	13	3.76829	11	8	8	14	17	10.25	1.43614
TC_11533	10	7	2	2	13	6.8	2.17715	4	1	6	1	0	2.4	1.1225	3	7	4	7	8	5.8	0.969536	0	3	2	4	2	2.2	0.663325	4	2	2	8	6	4.4	1.16619	4	7	10	3	0	6	1.58114
TC_11535	8	7	6	4	8	6.6	0.748331	16	0	1	8	13	7.6	3.17175	4	1	0	3	2	2	0.707107	6	11	3	8	9	7.4	1.36382	3	2	3	4	2	2.8	0.374166	1	0	4	3	2	2	0.912871
TC_11538	24	36	35	37	42	34.8	2.95635	29	12	28	9	9	17.4	4.56727	15	16	35	40	18	24.8	5.26688	36	26	16	19	12	21.8	4.22374	53	70	90	79	29	64.2	10.6836	38	67	43	14	286	40.5	10.8666
TC_11539	1019	973	842	861	1258	990.6	74.665	928	748	837	824	973	862	39.8384	726	718	644	408	506	600.4	62.2235	632	624	917	669	1084	785.2	92.0898	664	544	560	499	707	594.8	38.953	515	484	531	661	253	547.75	38.9901
TC_1154	6	9	0	4	8	5.4	1.6	5	1	3	3	0	2.4	0.87178	8	4	3	3	5	4.6	0.927362	3	1	4	11	4	4.6	1.69115	11	7	8	2	6	6.8	1.46287	4	5	6	8	2	5.75	0.853913
TC_11540	5	0	0	0	0	1	1	0	0	0	0	0	0	0	0	0	1	0	0	0.2	0.2	0	0	0	0	0	0	0	1	1	0	0	1	0.6	0.244949	0	0	1	0	0	0.25	0.25
TC_11541	283	237	151	142	251	212.8	28.1112	304	231	305	216	167	244.6	26.647	270	279	338	325	335	309.4	14.4796	285	276	319	254	253	277.4	12.1103	316	330	327	216	378	313.4	26.5774	334	302	268	358	69	315.5	19.5512
TC_11542	11	7	3	7	13	8.2	1.74356	22	12	16	7	6	12.6	2.95973	3	3	1	2	5	2.8	0.663325	7	9	17	9	15	11.4	1.93907	4	3	1	2	5	3	0.707107	4	3	6	4	4	4.25	0.629153
TC_11543	41	47	50	44	50	46.4	1.74929	39	18	36	15	4	22.4	6.60757	29	30	43	37	22	32.2	3.59722	37	42	25	11	19	26.8	5.69561	64	75	76	168	32	83	22.6936	34	90	50	25	275	49.75	14.3781
TC_11544	7	4	3	4	4	4.4	0.678233	2	1	0	0	1	0.8	0.374166	0	2	1	0	1	0.8	0.374166	1	2	2	1	0	1.2	0.374166	1	0	1	2	0	0.8	0.374166	1	1	2	0	0	1	0.408248
TC_11545	4	4	5	9	0	4.4	1.43527	2	3	2	2	1	2	0.316228	2	0	0	1	0	0.6	0.4	1	0	4	2	2	1.8	0.663325	0	4	1	4	4	2.6	0.87178	0	1	2	1	0	1	0.408248
TC_11546	10	19	16	19	17	16.2	1.65529	5	4	7	6	1	4.6	1.02956	4	10	8	9	7	7.6	1.02956	4	7	3	11	1	5.2	1.74356	16	22	40	20	6	20.8	5.53534	8	10	10	7	62	8.75	0.75
TC_11547	2	2	1	0	4	1.8	0.663325	0	0	0	0	0	0	0	0	1	0	0	0	0.2	0.2	0	0	1	1	0	0.4	0.244949	0	0	0	1	1	0.4	0.244949	3	0	0	1	0	1	0.707107
TC_11549	227	212	189	128	231	197.4	18.8483	374	290	327	327	225	308.6	24.7883	108	142	101	114	133	119.6	7.72399	288	285	387	293	427	336	29.6951	98	125	138	53	155	113.8	17.8253	66	68	101	96	16	82.75	9.15947
TC_1155	12	15	8	14	24	14.6	2.63818	29	25	20	18	21	22.6	1.96469	16	16	22	20	26	20	1.89737	14	29	26	21	36	25.2	3.70675	18	16	17	33	18	20.4	3.17175	18	36	33	16	6	25.75	5.10514
TC_11550	11	19	4	7	16	11.4	2.76767	26	9	28	24	19	21.2	3.39706	27	26	30	52	41	35.2	4.97393	29	35	19	21	27	26.2	2.87054	38	63	47	5	38	38.2	9.47312	21	16	27	13	5	19.25	3.06526
TC_11553	12	7	10	3	8	8	1.51658	2	3	3	3	4	3	0.316228	4	7	4	6	2	4.6	0.87178	8	0	2	5	4	3.8	1.35647	2	8	7	2	7	5.2	1.31909	9	9	1	5	2	6	1.91485
TC_11555	0	0	0	0	0	0	0	0	0	0	0	0	0	0	0	0	1	0	0	0.2	0.2	0	1	0	0	0	0.2	0.2	0	0	0	0	0	0	0	0	0	0	0	0	0	0
TC_11557	38	23	27	21	68	35.4	8.66372	25	38	46	64	33	41.2	6.64379	67	84	71	37	83	68.4	8.51822	21	45	46	38	23	34.6	5.33479	92	62	40	14	60	53.6	12.9213	56	51	73	94	18	68.5	9.71682
TC_11558	30	37	27	36	29	31.8	1.98494	14	18	15	7	15	13.8	1.82757	8	15	3	1	5	6.4	2.44131	11	18	5	5	4	8.6	2.65707	4	5	5	5	5	4.8	0.2	2	3	3	1	17	2.25	0.478714
TC_11560	5	0	1	0	3	1.8	0.969536	5	3	0	2	5	3	0.948683	0	2	0	0	0	0.4	0.4	1	1	0	0	7	1.8	1.31909	0	0	1	0	1	0.4	0.244949	0	0	0	0	2	0	0
TC_11561	109	98	67	64	149	97.4	15.5518	262	180	313	159	189	220.6	28.8905	101	104	124	216	139	136.8	20.9747	271	269	266	283	324	282.6	10.7452	147	142	138	71	254	150.4	29.3881	100	90	132	103	33	106.25	9.02196
TC_11562	21	16	11	17	39	20.8	4.82079	17	7	16	10	29	15.8	3.78682	13	10	11	11	14	11.8	0.734847	12	11	17	12	16	13.6	1.2083	14	15	9	16	20	14.8	1.772	7	8	15	10	0	10	1.77951
TC_11563	61	44	47	64	55	54.2	3.86523	37	13	32	11	6	19.8	6.15955	10	35	27	31	28	26.2	4.28252	33	33	21	29	17	26.6	3.24962	131	127	134	55	28	95	22.2823	70	75	37	16	363	49.5	13.9911
TC_11564	26	22	7	16	50	24.2	7.2	15	15	25	40	32	25.4	4.86415	23	54	26	22	30	31	5.91608	29	46	29	50	30	36.8	4.61952	45	34	34	17	37	33.4	4.56727	25	20	27	34	2	26.5	2.90115
TC_11565	1914	1490	1308	1156	2151	1603.8	186.631	3261	2900	3208	3458	3291	3223.6	91.0618	3818	3891	3312	2877	3956	3570.8	207.407	2730	2794	3550	3407	3567	3209.6	185.11	4273	3672	3390	2425	4099	3571.8	326.18	2711	3074	3265	3516	664	3141.5	169.654
TC_11567	15	22	26	13	34	22	3.80789	31	20	19	3	8	16.2	4.91325	23	22	28	58	40	34.2	6.75574	26	42	11	15	24	23.6	5.37215	36	90	73	43	68	62	9.94485	53	91	69	64	121	69.25	7.98305
TC_11569	10	5	3	5	5	5.6	1.16619	2	5	6	1	2	3.2	0.969536	2	1	4	10	4	4.2	1.56205	10	4	3	0	1	3.6	1.74929	7	16	18	16	5	12.4	2.65707	2	7	6	6	35	5.25	1.10868
TC_1157	9	6	9	5	10	7.8	0.969536	7	7	7	5	5	6.2	0.489898	3	0	5	11	6	5	1.81659	5	1	3	6	7	4.4	1.07703	2	3	3	17	2	5.4	2.90861	2	8	7	1	5	4.5	1.75594
TC_11570	2087	1293	896	1147	1601	1404.8	205.15	439	386	364	431	550	434	32.1668	302	385	235	174	285	276.2	35.1588	278	354	356	377	330	339	16.9706	299	208	227	249	261	248.8	15.5061	203	241	245	237	113	231.5	9.63933
TC_11572	16	7	9	17	11	12	1.94936	10	9	4	8	9	8	1.04881	4	10	8	19	20	12.2	3.13688	9	21	9	9	21	13.8	2.93939	28	39	22	11	31	26.2	4.68402	25	26	22	15	52	22	2.48328
TC_11575	3	3	6	4	7	4.6	0.812404	3	0	3	0	4	2	0.83666	8	1	1	2	1	2.6	1.36382	3	1	0	4	2	2	0.707107	0	1	0	5	1	1.4	0.927362	6	11	7	0	1	6	2.27303
TC_11577	2	0	6	2	1	2.2	1.0198	1	0	0	1	0	0.4	0.244949	1	0	0	0	3	0.8	0.583095	1	0	1	0	0	0.4	0.244949	0	3	2	6	2	2.6	0.979796	0	1	2	1	1	1	0.408248
TC_11578	6	5	4	1	11	5.4	1.63095	8	6	2	1	5	4.4	1.28841	13	9	7	11	18	11.6	1.8868	4	3	5	2	16	6	2.54951	16	9	19	17	8	13.8	2.22261	1	12	19	10	1	10.5	3.7081
TC_11579	320	257	194	209	372	270.4	33.5926	261	224	344	376	446	330.2	39.8527	279	271	233	283	323	277.8	14.3611	234	394	382	371	442	364.6	34.8247	273	251	255	112	336	245.4	36.6669	93	133	234	170	20	157.5	29.9569
TC_1158	0	4	6	2	3	3	1	4	4	10	5	4	5.4	1.16619	7	8	12	10	18	11	1.94936	7	8	14	4	14	9.4	1.98997	7	9	15	10	5	9.2	1.68523	2	6	10	3	4	5.25	1.79699
TC_11580	98	169	284	83	4	127.6	47.0729	62	6	37	5	66	35.2	13.105	7	25	6	8	25	14.2	4.42041	95	45	24	26	84	54.8	14.7357	3	31	27	47	2	22	8.63713	2	8	68	26	5	26	14.8997
TC_11581	2	1	2	1	1	1.4	0.244949	2	1	4	1	1	1.8	0.583095	0	2	1	0	2	1	0.447214	0	0	0	1	2	0.6	0.4	0	2	4	2	5	2.6	0.87178	0	0	0	1	0	0.25	0.25
TC_11582	0	0	0	0	1	0.2	0.2	0	1	0	0	0	0.2	0.2	0	0	0	0	0	0	0	0	0	0	0	0	0	0	0	0	0	0	0	0	0	0	0	0	0	0	0	0
TC_11583	753	548	349	444	750	568.8	80.9576	363	358	451	615	567	470.8	52.3377	350	323	330	254	400	331.4	23.5746	333	417	450	517	511	445.6	33.8313	356	279	216	147	458	291.2	54.1382	200	252	281	280	81	253.25	18.9797
TC_11586	36	25	18	31	49	31.8	5.24786	11	6	10	6	15	9.6	1.69115	6	2	6	4	2	4	0.894427	11	20	10	5	21	13.4	3.07571	11	3	5	14	17	10	2.64575	5	7	18	4	0	8.5	3.22749
TC_11588	6	10	2	7	12	7.4	1.72047	37	18	17	39	30	28.2	4.61952	23	41	31	25	25	29	3.28634	20	25	26	24	27	24.4	1.2083	25	33	23	4	26	22.2	4.8518	14	18	17	36	2	21.25	4.98957
TC_1159	0	0	0	0	0	0	0	12	4	7	10	5	7.6	1.50333	7	1	7	7	8	6	1.26491	11	8	6	7	5	7.4	1.02956	6	7	6	32	14	13	4.97996	4	8	7	3	0	5.5	1.19024
TC_11590	17	17	10	11	20	15	1.92354	13	1	5	10	10	7.8	2.13073	1	5	9	7	9	6.2	1.49666	5	8	12	12	17	10.8	2.0347	10	3	6	13	7	7.8	1.71464	2	6	4	4	0	4	0.816497
TC_11591	1	2	3	1	4	2.2	0.583095	3	1	0	0	1	1	0.547723	0	0	0	0	2	0.4	0.4	1	2	2	0	1	1.2	0.374166	0	5	3	0	3	2.2	0.969536	0	1	5	0	2	1.5	1.19024
TC_11593	14	7	11	10	9	10.2	1.15758	1	6	2	5	4	3.6	0.927362	0	8	6	2	2	3.6	1.46969	3	6	7	2	2	4	1.04881	0	2	3	6	4	3	1	1	6	2	2	1	2.75	1.10868
TC_11594	52	18	38	45	47	40	5.94138	48	32	44	46	54	44.8	3.61109	95	104	99	65	77	88	7.33485	34	38	52	39	46	41.8	3.2	81	100	69	21	98	73.8	14.3785	92	58	80	79	8	77.25	7.0637
TC_11595	1722	1134	881	840	1942	1303.8	224.153	849	677	800	839	919	816.8	39.8753	922	1034	898	845	1160	971.8	56.2551	779	913	1046	864	1217	963.8	76.6677	1263	869	972	414	1095	922.6	143.105	1094	976	1099	1190	268	1089.75	43.8679
TC_11596	67	36	23	34	39	39.8	7.3171	57	35	51	28	47	43.6	5.3066	44	38	38	77	62	51.8	7.68375	45	60	46	56	64	54.2	3.77359	44	61	53	139	78	75	16.9499	49	135	139	43	2	91.5	26.3106
TC_11597	9	16	12	9	16	12.4	1.56844	6	1	1	0	2	2	1.04881	0	2	1	1	2	1.2	0.374166	0	2	2	2	1	1.4	0.4	0	0	3	0	1	0.8	0.583095	0	2	0	1	0	0.75	0.478714
TC_11598	11	5	6	6	14	8.4	1.74929	5	4	2	4	8	4.6	0.979796	4	4	3	5	3	3.8	0.374166	9	11	5	6	7	7.6	1.07703	7	2	3	1	3	3.2	1.0198	5	1	3	0	1	2.25	1.10868
TC_11599	3	3	5	5	1	3.4	0.748331	0	0	3	0	1	0.8	0.583095	2	1	2	4	2	2.2	0.489898	2	1	0	0	0	0.6	0.4	3	0	1	1	4	1.8	0.734847	1	1	0	5	1	1.75	1.10868
TC_116	10	14	8	22	13	13.4	2.4	11	5	15	6	1	7.6	2.44131	2	3	10	14	6	7	2.23607	7	11	12	5	1	7.2	2.00998	21	26	27	25	5	20.8	4.07922	10	14	10	3	69	9.25	2.28674
TC_11601	13	11	7	15	16	12.4	1.6	33	13	20	19	40	25	4.96991	9	16	1	10	10	9.2	2.39583	18	30	17	15	38	23.6	4.45646	11	7	3	10	14	9	1.87083	6	7	5	7	0	6.25	0.478714
TC_11602	25	22	21	20	38	25.2	3.30757	11	14	18	14	15	14.4	1.1225	19	34	25	20	40	27.6	4.08167	13	12	15	12	29	16.2	3.24654	29	20	25	53	30	31.4	5.67979	26	48	49	23	25	36.5	6.95821
TC_11603	348	253	255	164	299	263.8	30.3997	129	110	132	119	114	120.8	4.23556	331	275	310	278	305	299.8	10.4757	132	110	127	104	119	118.4	5.18266	382	386	295	136	344	308.6	46.1558	373	456	421	433	56	420.75	17.4946
TC_11604	38	24	24	23	35	28.8	3.18434	11	22	16	16	13	15.6	1.86011	15	19	25	24	23	21.2	1.85472	11	10	14	16	20	14.2	1.8	27	26	25	6	28	22.4	4.13038	29	23	19	20	9	22.75	2.25
TC_11605	29	25	25	23	20	24.4	1.46969	28	19	36	18	19	24	3.50714	12	21	16	9	24	16.4	2.76767	28	24	30	38	41	32.2	3.1686	15	16	22	10	17	16	1.92354	14	5	10	21	3	12.5	3.37886
TC_11606	538	314	438	493	881	532.8	94.7931	447	290	537	311	610	439	62.2471	299	275	230	360	406	314	31.1304	469	423	382	482	427	436.6	17.8454	356	133	292	1351	587	543.8	214.577	240	352	384	276	763	313	33.2415
TC_11608	0	0	0	0	0	0	0	0	0	0	0	0	0	0	0	0	0	0	0	0	0	0	0	0	0	0	0	0	0	0	0	0	0	0	0	0	0	0	0	0	0	0
TC_11609	6	7	4	11	16	8.8	2.13073	3	3	11	4	11	6.4	1.8868	0	0	0	1	1	0.4	0.244949	2	12	4	12	9	7.8	2.05913	1	1	2	1	2	1.4	0.244949	1	2	3	0	0	1.5	0.645497
TC_11611	4	2	2	1	1	2	0.547723	0	0	0	1	0	0.2	0.2	0	0	0	0	0	0	0	0	1	0	0	0	0.2	0.2	0	0	0	0	0	0	0	0	0	0	0	0	0	0
TC_11614	2	5	4	1	4	3.2	0.734847	0	0	3	1	3	1.4	0.678233	0	0	0	1	1	0.4	0.244949	1	0	2	2	5	2	0.83666	0	1	0	1	2	0.8	0.374166	0	0	2	0	0	0.5	0.5
TC_11615	446	347	227	241	404	333	43.42	444	325	410	466	519	432.8	32.2481	370	448	371	331	434	390.8	21.839	335	461	437	324	524	416.2	38.1804	300	310	311	198	383	300.4	29.5916	194	308	274	340	82	279	31.3741
TC_11616	16	10	6	9	21	12.4	2.69444	3	2	3	2	7	3.4	0.927362	0	0	0	0	0	0	0	1	1	0	0	2	0.8	0.374166	1	0	0	0	1	0.4	0.244949	0	0	0	1	0	0.25	0.25
TC_1162	479	419	448	514	3	372.6	93.7436	348	143	308	115	3	183.4	63.8252	100	126	143	250	2	124.2	39.8126	239	187	211	198	3	167.6	42.0566	61	90	126	106	8	78.2	20.5193	89	105	111	145	61	112.5	11.7863
TC_11620	49	35	22	16	66	37.6	9.09175	69	53	79	111	82	78.8	9.50999	41	37	33	35	48	38.8	2.6533	79	65	92	62	113	82.2	9.37763	33	42	31	32	57	39	4.90918	19	36	19	63	6	34.25	10.3873
TC_11621	48	47	40	58	41	46.8	3.21559	22	24	30	45	30	30.2	4.02989	22	24	14	16	34	22	3.52136	20	21	40	32	25	27.6	3.74967	19	13	12	24	23	18.2	2.4779	15	11	12	12	22	12.5	0.866025
TC_11622	15	7	6	1	6	7	2.25832	0	1	5	0	1	1.4	0.927362	1	2	2	2	4	2.2	0.489898	5	2	3	1	1	2.4	0.748331	2	1	2	9	1	3	1.51658	4	2	1	2	1	2.25	0.629153
TC_11623	46	48	33	58	46	46.2	3.97995	38	24	25	11	6	20.8	5.65155	11	30	32	44	21	27.6	5.53715	57	29	36	12	17	30.2	7.93347	59	77	83	127	18	72.8	17.6816	60	78	47	17	326	50.5	12.8485
TC_11624	1	0	0	0	0	0.2	0.2	0	0	0	0	0	0	0	1	0	0	0	0	0.2	0.2	0	0	0	0	0	0	0	0	0	0	0	0	0	0	0	0	0	0	0	0	0
TC_11625	43	25	16	21	36	28.2	4.95379	5	9	8	11	4	7.4	1.28841	11	8	8	7	15	9.8	1.46287	10	7	8	9	9	8.6	0.509902	13	12	9	13	8	11	1.04881	8	10	2	5	12	6.25	1.75
TC_11626	5	1	0	1	1	1.6	0.87178	0	0	1	0	0	0.2	0.2	2	1	2	1	3	1.8	0.374166	1	0	2	4	1	1.6	0.678233	0	0	6	7	1	2.8	1.52971	0	3	4	0	0	1.75	1.03078
TC_11627	18	11	7	6	19	12.2	2.70924	6	6	0	6	1	3.8	1.35647	1	0	3	0	1	1	0.547723	3	3	5	2	7	4	0.894427	0	2	1	5	2	2	0.83666	8	0	1	0	0	2.25	1.93111
TC_11628	8	6	0	5	22	8.2	3.69324	3	1	0	1	3	1.6	0.6	0	0	0	0	0	0	0	3	2	4	4	6	3.8	0.663325	0	0	1	1	0	0.4	0.244949	0	0	0	1	0	0.25	0.25
TC_11629	64	45	55	42	44	50	4.15933	110	102	100	83	85	96	5.18652	41	61	54	82	58	59.2	6.64379	119	113	124	99	117	114.4	4.23792	53	56	56	24	80	53.8	8.90169	41	65	51	66	27	55.75	5.99131
TC_11631	41	41	28	25	36	34.2	3.30757	105	62	75	56	73	74.2	8.45813	46	53	54	55	62	54	2.54951	103	108	131	106	87	107	7.04982	60	48	56	24	47	47	6.245	42	41	41	75	4	49.75	8.41997
TC_11636	3	0	1	0	0	0.8	0.583095	4	2	2	0	5	2.6	0.87178	1	0	1	0	0	0.4	0.244949	1	0	1	2	1	1	0.316228	1	0	0	6	0	1.4	1.16619	1	4	2	0	0	1.75	0.853913
TC_11637	1	0	2	0	1	0.8	0.374166	3	0	1	0	2	1.2	0.583095	0	1	0	0	0	0.2	0.2	0	0	1	8	0	1.8	1.56205	1	0	0	2	0	0.6	0.4	0	0	0	0	0	0	0
TC_11638	20	23	11	8	60	24.4	9.31987	31	5	16	5	24	16.2	5.1517	2	7	5	3	8	5	1.14018	5	9	11	12	23	12	3	1	6	4	5	10	5.2	1.46287	2	5	3	1	0	2.75	0.853913
TC_1164	17	20	10	8	17	14.4	2.29347	21	12	19	8	9	13.8	2.63439	5	4	6	13	8	7.2	1.59374	13	10	16	9	5	10.6	1.86011	11	5	4	29	7	11.2	4.60869	3	15	15	5	8	9.5	3.20156
TC_11640	22	3	15	7	12	11.8	3.27719	3	5	4	5	8	5	0.83666	2	5	4	7	2	4	0.948683	4	5	1	9	4	4.6	1.28841	2	0	3	11	6	4.4	1.91311	3	2	8	0	1	3.25	1.70171
TC_11641	73	70	72	91	96	80.4	5.42771	62	28	38	26	12	33.2	8.30903	16	32	57	70	25	40	10.1341	66	59	53	45	29	50.4	6.36867	165	178	219	197	58	163.4	27.8794	112	131	68	36	636	86.75	21.453
TC_11642	136	140	134	145	172	145.4	6.91086	464	472	627	372	339	454.8	50.1492	955	1111	1249	1534	1074	1184.6	99.1446	634	660	523	728	405	590	56.8304	1336	1035	1219	808	1109	1101.4	89.2797	1174	1076	1074	1151	442	1118.75	25.6949
TC_11643	1247	876	715	787	1446	1014.2	141.578	518	397	517	502	675	521.8	44.4268	377	383	328	313	406	361.4	17.5459	401	455	495	427	647	485	43.3959	401	320	307	312	441	356.2	27.2789	284	336	362	408	227	347.5	25.8763
TC_11645	60	28	36	29	56	41.8	6.78528	43	32	35	64	62	47.2	6.70373	65	90	66	72	87	76	5.26308	38	48	55	42	76	51.8	6.69627	85	81	58	21	97	68.4	13.4298	79	72	112	99	1	90.5	9.1697
TC_11646	29	34	31	19	47	32	4.51664	74	72	69	91	108	82.8	7.37157	27	17	25	14	29	22.4	2.92575	34	64	60	59	118	67	13.8058	20	16	12	20	38	21.2	4.45421	8	13	24	16	5	15.25	3.35099
TC_11649	594	539	475	513	751	574.4	48.2054	403	496	571	543	492	501	28.6129	587	510	529	427	482	507	26.3799	411	416	492	467	504	458	19.139	620	455	469	478	539	512.2	30.5342	443	416	527	464	599	462.5	23.6379
TC_1165	0	0	0	0	0	0	0	10	8	9	8	12	9.4	0.748331	5	3	14	8	1	6.2	2.26716	8	5	6	12	8	7.8	1.2	3	6	1	9	4	4.6	1.36382	0	5	8	3	0	4	1.68325
TC_11652	19	9	3	8	15	10.8	2.8	15	12	18	11	18	14.8	1.46287	5	5	7	8	6	6.2	0.583095	12	11	13	13	27	15.2	2.97321	4	5	2	6	4	4.2	0.663325	3	11	8	4	0	6.5	1.84842
TC_11656	39	45	22	28	36	34	4.06202	51	48	31	54	66	50	5.64801	58	53	32	19	37	39.8	7.09507	30	36	35	47	54	40.4	4.38862	32	24	19	49	42	33.2	5.54437	30	36	31	39	50	34	2.12132
TC_11657	0	2	7	6	2	3.4	1.32665	8	2	6	1	4	4.2	1.28062	0	0	0	0	0	0	0	3	4	5	2	4	3.6	0.509902	0	2	1	1	2	1.2	0.374166	0	0	0	3	0	0.75	0.75
TC_11659	9	9	9	6	22	11	2.81069	3	6	2	4	5	4	0.707107	0	0	0	1	0	0.2	0.2	1	3	4	2	4	2.8	0.583095	1	1	0	0	2	0.8	0.374166	0	1	2	1	0	1	0.408248
TC_1166	1	2	4	0	5	2.4	0.927362	0	1	2	0	3	1.2	0.583095	4	3	4	3	6	4	0.547723	2	4	2	1	2	2.2	0.489898	6	2	2	12	3	5	1.89737	0	2	6	2	9	2.5	1.25831
TC_11660	19	15	8	5	23	14	3.34664	8	2	4	2	6	4.4	1.16619	1	3	0	0	0	0.8	0.583095	1	5	5	1	2	2.8	0.916515	0	0	1	0	0	0.2	0.2	0	0	0	0	0	0	0
TC_11663	6	7	1	3	7	4.8	1.2	5	2	6	4	7	4.8	0.860233	3	3	5	1	5	3.4	0.748331	4	6	7	6	7	6	0.547723	4	6	3	10	6	5.8	1.2	8	5	6	6	0	6.25	0.629153
TC_11665	0	16	0	0	0	3.2	3.2	0	0	0	0	0	0	0	0	0	0	0	0	0	0	0	0	0	1	0	0.2	0.2	0	0	0	0	0	0	0	0	0	0	0	0	0	0
TC_11666	127	74	90	83	132	101.2	11.855	70	44	55	95	93	71.4	10.1124	193	197	167	131	156	168.8	12.2	68	63	82	50	111	74.8	10.399	205	150	115	70	144	136.8	22.1527	181	183	197	202	102	190.75	5.17003
TC_11668	50	20	40	28	34	34.4	5.11468	19	10	14	9	11	12.6	1.80555	9	4	13	13	5	8.8	1.90788	16	11	14	15	20	15.2	1.46287	7	7	10	33	13	14	4.87852	8	11	10	8	6	9.25	0.75
TC_1167	112	57	23	50	108	70	17.3003	44	52	65	60	105	65.2	10.5707	47	52	51	57	69	55.2	3.8	34	62	53	53	85	57.4	8.27406	77	38	44	225	93	95.4	33.9685	29	96	122	56	12	75.75	20.6655
TC_11670	68	62	84	63	143	84	15.2676	19	6	7	9	15	11.2	2.498	8	0	0	2	5	3	1.54919	11	14	22	7	17	14.2	2.55734	1	4	7	5	10	5.4	1.50333	1	2	5	5	2	3.25	1.03078
TC_11671	27	17	15	14	36	21.8	4.23556	44	68	46	105	94	71.4	12.3434	46	72	47	32	39	47.2	6.76314	44	65	87	91	80	73.4	8.58254	44	30	37	31	41	36.6	2.7313	38	22	36	43	27	34.75	4.49768
TC_11672	247	210	295	288	1	208.2	54.0106	193	97	122	63	0	95	31.9265	62	77	88	154	1	76.4	24.5451	114	105	115	100	0	86.8	21.8801	29	39	65	50	7	38	9.78775	66	67	42	86	36	65.25	9.01272
TC_11675	35	31	27	31	34	31.6	1.4	26	10	8	11	12	13.4	3.2187	2	8	3	7	6	5.2	1.15758	12	12	6	16	15	12.2	1.74356	6	4	4	8	5	5.4	0.748331	0	5	2	2	0	2.25	1.03078
TC_11676	1406	1066	877	863	1377	1117.8	117.438	1412	1427	1675	1831	1915	1652	102.461	2176	1942	1920	1751	2047	1967.2	70.5588	1496	1741	1887	2264	1858	1849.2	124.504	2459	1906	1617	1337	2426	1949	220.709	2221	2047	2332	2182	819	2195.5	58.8196
TC_11677	0	0	0	0	0	0	0	0	0	0	0	0	0	0	0	0	0	0	0	0	0	0	0	0	0	0	0	0	0	1	0	0	0	0.2	0.2	0	0	0	0	0	0	0
TC_11678	51	39	28	33	52	40.6	4.78121	145	96	171	170	142	144.8	13.6213	107	195	209	163	177	170.2	17.625	106	141	180	156	239	164.4	22.1779	141	145	205	47	178	143.2	26.7328	158	127	108	134	14	131.75	10.331
TC_11679	5	3	1	1	7	3.4	1.16619	1	0	0	0	0	0.2	0.2	1	3	0	1	0	1	0.547723	1	0	0	0	1	0.4	0.244949	0	0	1	0	0	0.2	0.2	0	1	0	0	0	0.25	0.25
TC_11680	42	32	33	28	46	36.2	3.35261	48	39	73	132	90	76.4	16.5729	80	111	79	68	98	87.2	7.65114	53	67	87	68	85	72	6.30872	70	91	83	33	95	74.4	11.1964	44	55	76	68	0	60.75	7.0637
TC_11681	72	26	30	35	55	43.6	8.67525	68	42	61	21	37	45.8	8.45813	21	14	17	59	33	28.8	8.21219	68	45	43	36	71	52.6	7.07531	16	18	26	61	67	37.6	10.9481	28	73	39	37	73	44.25	9.87737
TC_11683	1446	1020	1378	1567	1839	1450	133.25	681	410	624	425	631	554.2	56.7163	489	419	395	652	474	485.8	44.9882	803	534	569	529	756	638.2	58.5691	457	222	519	1828	857	776.6	281.779	397	770	930	528	1730	656.25	119.561
TC_11685	13	17	9	11	33	16.6	4.30813	5	2	2	4	7	4	0.948683	9	7	4	4	5	5.8	0.969536	4	9	2	1	5	4.2	1.39284	2	2	5	6	3	3.6	0.812404	1	6	7	3	7	4.25	1.37689
TC_11687	53	28	39	36	32	37.6	4.27317	61	32	34	23	23	34.6	6.97567	30	33	40	62	47	42.4	5.71489	44	38	35	35	38	38	1.64317	30	32	50	22	50	36.8	5.64269	51	48	45	60	4	51	3.24037
TC_11688_sus	3	2	0	0	5	2	0.948683	2	2	3	0	2	1.8	0.489898	2	1	1	0	0	0.8	0.374166	0	1	0	3	2	1.2	0.583095	0	0	0	0	0	0	0	0	1	1	0	0	0.5	0.288675
TC_1169	1	8	8	0	1	3.6	1.80555	112	129	120	165	135	132.2	9.08515	120	95	95	109	124	108.6	6.07124	141	181	135	140	182	155.8	10.5423	95	116	104	107	118	108	4.1833	89	78	116	99	9	95.5	8.06742
TC_11690	24	6	3	8	14	11	3.71484	6	7	10	2	4	5.8	1.35647	17	2	7	3	4	6.6	2.7313	15	10	5	4	5	7.8	2.08327	21	7	14	9	4	11	2.98329	5	17	14	9	2	11.25	2.65754
TC_11691	138	88	90	105	109	106	8.98332	86	49	74	73	89	74.2	7.05266	112	102	104	67	102	97.4	7.82049	75	76	78	80	92	80.2	3.07246	108	82	85	50	139	92.8	14.7899	73	103	88	123	29	96.75	10.68
TC_11692	55	36	38	25	35	37.8	4.8518	111	125	97	190	108	126.2	16.5632	228	232	224	168	198	210	12.0665	68	115	107	126	91	101.4	10.1124	219	169	151	115	202	171.2	18.4456	287	195	256	267	30	251.25	19.8174
TC_11694	17	10	3	7	35	14.4	5.6356	3	4	4	0	10	4.2	1.62481	0	2	0	0	1	0.6	0.4	3	2	2	3	7	3.4	0.927362	0	0	2	2	0	0.8	0.489898	0	0	1	1	0	0.5	0.288675
TC_11695	21	14	12	17	31	19	3.36155	10	8	10	8	10	9.2	0.489898	2	4	2	2	2	2.4	0.4	12	5	15	6	17	11	2.38747	8	4	9	3	8	6.4	1.2083	1	2	3	3	0	2.25	0.478714
TC_11699	712	445	299	425	814	539	96.1733	800	765	894	1328	1188	995	111.639	2926	2710	2327	1741	2495	2439.8	201.679	926	992	1020	1102	1173	1042.6	43.1273	2459	1914	1724	1746	1990	1966.6	132.908	1813	2074	1817	1840	1614	1886	62.9484
TC_117	29	24	21	39	34	29.4	3.26497	21	15	23	15	1	15	3.84708	14	15	14	31	13	17.4	3.41467	23	19	22	14	14	18.4	1.91311	81	90	98	28	19	63.2	16.4906	44	39	22	12	253	29.25	7.43163
TC_11700	83	78	81	112	93	89.4	6.18547	64	43	45	29	11	38.4	8.8295	30	38	40	65	30	40.6	6.43117	66	61	26	49	32	46.8	7.83199	98	140	208	104	51	120.2	26.1197	99	99	54	26	454	69.5	17.9652
TC_11701	3113	2144	1762	1783	2367	2233.8	247.448	3239	3086	3540	2755	2688	3061.6	157.244	4035	4314	4571	3746	4119	4157	138.075	3076	3842	3303	4327	2989	3507.4	253.014	5682	4000	4325	2092	4184	4056.6	574.154	3789	3344	3542	3731	704	3601.5	100.736
TC_11702	3422	2427	1946	1811	3708	2662.8	384.954	1376	1044	1294	1992	2660	1673.2	291.841	1168	1130	1147	1001	1544	1198	91.2825	1070	1444	1797	1441	2267	1603.8	201.76	990	1088	921	534	1440	994.6	145.722	573	976	1130	1118	249	949.25	130.201
TC_11703	64	45	42	31	53	47	5.52268	156	144	232	223	199	190.8	17.6108	220	226	222	224	219	222.2	1.28062	156	247	257	322	202	236.8	27.8485	242	215	230	68	215	194	31.9045	126	109	185	118	7	134.5	17.1877
TC_11704	415	303	346	302	390	351.2	22.7451	559	496	732	530	496	562.6	43.9563	1024	1084	1186	1205	1179	1135.6	34.8979	747	726	681	742	686	716.4	13.8946	1207	1177	1136	498	1394	1082.4	152.638	1262	1340	1325	1325	174	1313	17.3638
TC_11705	1083	833	599	529	946	798	103.999	1262	927	1238	1240	1583	1250	103.828	1153	1145	1147	1513	1440	1279.6	81.2192	1242	1381	1513	1474	1714	1464.8	77.8366	1384	1275	1230	580	2113	1316.4	243.988	986	1179	1655	1466	69	1321.5	148.596
TC_11706	724	642	505	505	703	615.8	47.1968	1410	1438	1432	1780	1691	1550.2	77.0872	540	661	525	357	462	509	49.8167	1015	1291	1576	1652	1680	1442.8	127.245	598	413	457	209	731	481.6	88.1394	445	337	447	608	188	459.25	55.8456
TC_11707	21	25	10	10	25	18.2	3.42637	12	9	14	17	7	11.8	1.772	1	3	2	5	3	2.8	0.663325	5	5	7	11	5	6.6	1.16619	6	1	1	2	1	2.2	0.969536	0	1	1	5	0	1.75	1.10868
TC_11708	14	20	23	13	18	17.6	1.86011	76	59	68	62	44	61.8	5.31413	82	80	70	76	69	75.4	2.6	83	88	95	75	84	85	3.27109	74	62	90	48	93	73.4	8.47113	50	69	52	68	11	59.75	5.07239
TC_11709	854	788	500	599	845	717.2	71.1361	2697	2632	3102	3463	3384	3055.6	170.881	1621	1479	1475	1126	1447	1429.6	81.7347	2118	2863	3016	3167	3184	2869.6	196.682	1500	1251	1146	1170	1562	1325.8	86.1199	979	831	1110	1016	436	984	57.9756
TC_11710	71	29	46	40	46	46.4	6.88912	41	23	44	38	32	35.6	3.7229	49	24	26	15	22	27.2	5.75674	31	19	33	34	27	28.8	2.72764	32	15	26	22	29	24.8	2.95635	28	37	18	34	70	29.25	4.19076
TC_11711	16	5	7	4	16	9.6	2.65707	19	23	9	17	17	17	2.28035	11	11	13	6	7	9.6	1.32665	7	48	16	29	30	26	6.96419	4	9	10	10	15	9.6	1.74929	4	7	11	8	7	7.5	1.44338
TC_11713	158	152	118	129	223	156	18.2784	183	205	181	264	199	206.4	15.1116	242	217	175	125	178	187.4	19.9915	143	179	245	206	213	197.2	17.1476	173	131	141	123	173	148.2	10.5186	114	129	132	124	94	124.75	3.94493
TC_11714	18	16	7	11	16	13.6	2.01494	11	8	11	7	6	8.6	1.02956	8	14	9	20	7	11.6	2.42074	2	14	16	14	15	12.2	2.57682	7	11	5	3	14	8	2	8	9	17	15	11	12.25	2.21265
TC_11715	60	69	34	48	87	59.6	9.02552	83	68	58	63	86	71.6	5.51906	42	44	53	31	51	44.2	3.89102	46	56	64	54	70	58	4.14729	52	61	33	21	42	41.8	7.00999	36	29	33	45	27	35.75	3.40037
TC_11716	17	25	10	20	26	19.6	2.90861	4	10	5	5	4	5.6	1.1225	2	4	2	6	2	3.2	0.8	0	4	7	4	8	4.6	1.4	3	2	3	4	4	3.2	0.374166	3	5	3	4	6	3.75	0.478714
TC_11718	160	114	74	71	88	101.4	16.5033	94	128	102	142	176	128.4	14.716	158	194	163	101	136	150.4	15.4357	81	92	108	121	128	106	8.75785	179	142	105	113	158	139.4	13.7862	142	108	142	117	52	127.25	8.71182
TC_11720	21	21	21	15	22	20	1.26491	9	4	8	17	11	9.8	2.13073	16	13	11	3	21	12.8	2.97321	9	5	11	14	16	11	1.92354	25	12	9	10	16	14.4	2.90861	11	13	19	10	2	13.25	2.01556
TC_11721	58	53	79	82	67	67.8	5.66922	48	23	48	34	8	32.2	7.65768	19	15	43	40	24	28.2	5.63383	42	55	25	28	21	34.2	6.28808	144	154	195	89	52	126.8	25.2099	64	69	46	24	477	50.75	10.1929
TC_11722	97	77	41	59	71	69	9.31665	60	51	63	42	27	48.6	6.53146	43	66	46	84	81	64	8.53815	81	72	36	65	52	61.2	7.88289	53	67	67	60	66	62.6	2.7313	36	48	55	45	88	46	3.937
TC_11723	9	9	12	10	18	11.6	1.69115	20	33	18	19	23	22.6	2.7313	27	24	14	17	11	18.6	3.00998	14	13	19	24	18	17.6	1.96469	26	12	7	12	12	13.8	3.2	13	10	19	8	30	12.5	2.39792
TC_11724	42	51	42	38	51	44.8	2.63439	31	17	12	16	32	21.6	4.13038	3	9	2	8	5	5.4	1.36382	12	15	16	16	19	15.6	1.1225	10	2	3	3	9	5.4	1.69115	1	2	2	4	3	2.25	0.629153
TC_11725	628	563	583	540	561	575	14.8963	988	712	926	487	493	721.2	104.913	1243	1300	1537	1977	1642	1539.8	131.756	1242	940	868	888	876	962.8	70.9185	1704	1662	1694	995	1822	1575.4	147.611	1745	1613	1890	1750	449	1749.5	56.5634
TC_11726	910	798	864	1117	1108	959.4	65.0043	699	344	530	352	135	412	95.1961	278	413	560	700	355	461.2	75.4821	638	569	443	408	432	498	44.7895	1658	1781	2225	1338	588	1518	272.573	983	1148	681	330	6085	785.5	180.003
TC_11727	23	27	25	24	32	26.2	1.59374	10	8	17	20	29	16.8	3.76032	14	18	11	8	25	15.2	2.95635	8	4	27	17	16	14.4	3.98246	18	17	13	2	18	13.6	3.04302	9	15	14	12	0	12.5	1.32288
TC_1173	0	1	0	0	2	0.6	0.4	2	5	8	1	3	3.8	1.24097	13	2	3	6	7	6.2	1.93391	2	8	6	2	1	3.8	1.35647	8	9	13	9	3	8.4	1.6	2	9	6	9	11	6.5	1.65831
TC_11730	160	120	89	89	228	137.2	26.179	193	138	164	145	204	168.8	12.9669	69	94	78	79	67	77.4	4.78121	112	116	169	130	219	149.2	20.148	79	92	81	41	119	82.4	12.5682	21	53	56	60	8	47.5	8.94893
TC_11731	5	5	2	1	9	4.4	1.4	5	0	1	2	1	1.8	0.860233	3	5	3	4	3	3.6	0.4	1	8	0	4	3	3.2	1.39284	10	8	3	8	3	6.4	1.43527	3	11	12	9	11	8.75	2.01556
TC_11732	18	10	10	1	13	10.4	2.76767	19	20	19	23	17	19.6	0.979796	49	59	46	36	36	45.2	4.32897	14	15	34	25	16	20.8	3.83927	55	49	40	22	33	39.8	5.8258	48	42	37	51	1	44.5	3.1225
TC_11733	0	2	3	2	1	1.6	0.509902	0	0	0	0	0	0	0	0	0	1	0	0	0.2	0.2	0	0	0	0	0	0	0	0	0	0	1	0	0.2	0.2	0	0	0	0	0	0	0
TC_11734	2	3	1	4	1	2.2	0.583095	1	1	1	1	0	0.8	0.2	1	0	0	1	3	1	0.547723	2	1	1	0	0	0.8	0.374166	0	2	1	2	0	1	0.447214	5	2	5	2	0	3.5	0.866025
TC_11735	9	2	1	3	6	4.2	1.46287	1	0	1	0	3	1	0.547723	1	1	0	3	2	1.4	0.509902	0	1	1	1	0	0.6	0.244949	0	1	1	5	0	1.4	0.927362	0	2	1	2	0	1.25	0.478714
TC_11737	28	5	19	29	29	22	4.64758	9	5	2	2	7	5	1.3784	1	0	0	1	0	0.4	0.244949	3	4	6	2	8	4.6	1.07703	0	0	1	0	2	0.6	0.4	0	0	1	0	1	0.25	0.25
TC_11738	3	0	1	3	1	1.6	0.6	3	1	4	2	2	2.4	0.509902	0	0	2	0	2	0.8	0.489898	0	0	1	1	0	0.4	0.244949	0	0	1	3	0	0.8	0.583095	0	0	0	0	0	0	0
TC_11739	6	6	7	11	7	7.4	0.927362	10	4	13	5	6	7.6	1.69115	3	5	2	5	8	4.6	1.02956	7	8	5	9	6	7	0.707107	2	7	5	3	5	4.4	0.87178	3	1	3	1	2	2	0.57735
TC_11742	39	26	38	12	37	30.4	5.16333	87	69	73	59	51	67.8	6.15142	132	138	189	170	140	153.8	10.9927	100	89	70	85	70	82.8	5.77408	171	182	168	15	188	144.8	32.6518	145	106	103	176	20	132.5	17.371
TC_11743	7	5	4	2	7	5	0.948683	3	3	4	2	5	3.4	0.509902	3	5	4	5	15	6.4	2.18174	5	1	2	4	2	2.8	0.734847	0	4	4	14	4	5.2	2.33238	4	18	10	7	0	9.75	3.0104
TC_11745	2	2	2	1	1	1.6	0.244949	1	0	1	1	0	0.6	0.244949	0	0	0	1	1	0.4	0.244949	0	1	0	0	0	0.2	0.2	0	0	2	1	0	0.6	0.4	0	0	0	2	0	0.5	0.5
TC_1175	5	3	3	7	10	5.6	1.32665	17	14	16	24	14	17	1.84391	21	35	20	15	20	22.2	3.36749	10	18	20	23	15	17.2	2.22261	15	22	35	25	16	22.6	3.61386	11	24	18	21	20	18.5	2.78388
TC_11752	224	136	102	130	197	157.8	22.6725	51	19	64	36	55	45	7.91833	49	47	25	56	53	46	5.47723	45	39	40	26	63	42.6	5.98832	37	46	38	18	55	38.8	6.12699	18	31	33	46	14	32	5.73004
TC_11753	18	9	9	2	23	12.2	3.70675	4	3	1	0	0	1.6	0.812404	1	0	0	0	0	0.2	0.2	2	2	1	1	2	1.6	0.244949	0	3	1	3	0	1.4	0.678233	0	0	3	0	0	0.75	0.75
TC_11755	1023	789	576	588	922	779.6	88.8181	1915	1921	2148	2353	1966	2060.6	84.4906	1512	1543	1575	1268	1344	1448.4	60.1935	1485	1936	2188	2355	2154	2023.6	150.27	1531	1361	1242	805	1750	1337.8	158.245	714	797	1038	988	101	884.25	76.9203
TC_11756	18	21	14	26	27	21.2	2.43721	23	25	38	54	15	31	6.83374	11	29	16	6	19	16.2	3.89102	31	27	41	49	23	34.2	4.75815	27	19	15	0	30	18.2	5.28583	5	5	5	12	2	6.75	1.75
TC_11757	48	51	25	32	118	54.8	16.5269	80	24	46	19	51	44	10.895	12	23	6	7	9	11.4	3.07571	30	35	36	19	60	36	6.71565	4	4	13	15	15	10.2	2.55734	5	8	5	2	3	5	1.22474
TC_11758	14	8	7	24	18	14.2	3.1686	2	1	3	3	8	3.4	1.2083	1	1	1	6	2	2.2	0.969536	0	1	1	1	9	2.4	1.66132	1	0	3	6	0	2	1.14018	1	2	5	1	2	2.25	0.946485
TC_1176	2	1	1	3	1	1.6	0.4	4	2	8	6	2	4.4	1.16619	4	6	8	3	9	6	1.14018	2	11	5	3	3	4.8	1.62481	4	6	4	14	6	6.8	1.85472	0	7	7	3	2	4.25	1.70171
TC_11760	18	16	8	16	44	20.4	6.14492	3	3	7	9	12	6.8	1.74356	4	4	0	0	1	1.8	0.916515	4	8	5	6	5	5.6	0.678233	0	0	1	4	1	1.2	0.734847	0	0	0	0	1	0	0
TC_11762	1	1	2	1	0	1	0.316228	0	0	2	0	0	0.4	0.4	1	1	0	2	1	1	0.316228	1	1	0	0	0	0.4	0.244949	0	1	0	1	2	0.8	0.374166	1	0	1	0	0	0.5	0.288675
TC_11764	31	17	20	18	31	23.4	3.14006	15	15	11	8	21	14	2.19089	15	20	13	11	11	14	1.67332	12	23	13	13	20	16.2	2.22261	13	7	11	25	14	14	3	9	16	19	12	20	14	2.19848
TC_11765	32	5	4	27	19	17.4	5.66216	3	10	4	5	4	5.2	1.24097	3	1	3	5	9	4.2	1.35647	8	4	4	7	11	6.8	1.31909	0	5	5	15	2	5.4	2.5807	3	2	8	1	0	3.5	1.55456
TC_11768	52	24	22	42	41	36.2	5.73062	43	36	40	24	25	33.6	3.88072	41	35	38	35	45	38.8	1.90788	72	57	58	56	37	56	5.57674	55	46	53	21	53	45.6	6.33719	27	27	30	21	8	26.25	1.88746
TC_1177	0	0	0	0	0	0	0	37	13	38	30	27	29	4.50555	46	45	45	46	38	44	1.51658	22	30	19	30	25	25.2	2.17715	49	42	52	89	34	53.2	9.47312	34	54	50	25	3	40.75	6.7992
TC_11771	6	2	0	1	1	2	1.04881	0	0	0	1	4	1	0.774597	0	1	0	0	4	1	0.774597	0	0	2	0	1	0.6	0.4	1	3	3	1	3	2.2	0.489898	2	3	6	0	0	2.75	1.25
TC_11772	157	120	87	123	210	139.4	20.8389	80	74	73	84	110	84.2	6.75574	131	113	120	106	144	122.8	6.71863	67	88	86	88	109	87.6	6.65282	127	145	118	122	119	126.2	4.95379	127	189	187	164	15	166.75	14.4128
TC_11774	8	8	6	1	8	6.2	1.35647	2	2	3	3	1	2.2	0.374166	19	23	16	19	47	24.8	5.66039	3	9	2	10	8	6.4	1.63095	28	71	59	34	24	43.2	9.23797	25	44	53	31	39	38.25	6.31631
TC_11775	5	2	1	3	4	3	0.707107	0	3	0	0	4	1.4	0.87178	1	0	2	1	1	1	0.316228	3	2	0	1	1	1.4	0.509902	5	0	3	5	1	2.8	1.0198	0	5	3	0	0	2	1.22474
TC_11776	3	2	0	0	1	1.2	0.583095	2	4	2	4	1	2.6	0.6	2	0	0	0	1	0.6	0.4	2	2	1	0	1	1.2	0.374166	1	1	4	0	0	1.2	0.734847	1	1	1	1	0	1	0
TC_11777	595	498	323	434	671	504.2	60.7729	457	452	586	641	708	568.8	50.5108	672	688	623	449	719	630.2	47.8847	389	642	657	657	683	605.6	54.5505	641	589	512	346	608	539.2	52.746	604	614	742	612	187	643	33.0706
TC_11778	14	14	16	26	19	17.8	2.24499	14	10	18	12	14	13.6	1.32665	3	4	5	4	1	3.4	0.678233	13	16	19	24	15	17.4	1.91311	4	4	6	4	5	4.6	0.4	2	6	7	6	1	5.25	1.10868
TC_1178	5	5	3	3	5	4.2	0.489898	0	0	3	1	1	1	0.547723	2	4	3	4	6	3.8	0.663325	0	0	0	2	1	0.6	0.4	2	4	2	5	0	2.6	0.87178	1	7	3	0	0	2.75	1.54785
TC_11780	22	11	14	7	10	12.8	2.55734	14	20	13	19	17	16.6	1.36382	27	45	31	37	39	35.8	3.13688	28	19	30	24	31	26.4	2.20454	29	31	26	30	57	34.6	5.66216	52	65	62	42	20	55.25	5.21816
TC_11782	75	34	48	26	46	45.8	8.33307	20	7	5	0	10	8.4	3.32566	12	4	4	11	8	7.8	1.68523	2	6	11	1	4	4.8	1.772	5	9	11	2	19	9.2	2.90517	21	6	17	23	8	16.75	3.79418
TC_1179	3	2	3	2	2	2.4	0.244949	11	18	23	11	22	17	2.58844	20	12	14	12	13	14.2	1.49666	17	16	17	17	11	15.6	1.16619	10	10	6	37	8	14.2	5.74804	12	20	12	14	6	14.5	1.89297
TC_11790	5	3	6	2	6	4.4	0.812404	5	3	1	4	2	3	0.707107	3	4	3	2	5	3.4	0.509902	4	2	1	3	4	2.8	0.583095	5	3	5	0	7	4	1.18322	0	4	8	3	0	3.75	1.65202
TC_11791	7	2	6	1	7	4.6	1.28841	1	1	0	3	2	1.4	0.509902	0	1	0	1	6	1.6	1.1225	4	0	1	4	3	2.4	0.812404	0	0	1	0	2	0.6	0.4	0	0	2	2	0	1	0.57735
TC_11792	299	301	295	389	361	329	19.3184	255	99	196	131	34	143	38.2845	95	144	235	259	104	167.4	33.7411	225	207	148	151	132	172.6	18.2335	507	591	821	513	201	526.6	99.3487	317	393	230	113	2081	263.25	60.142
TC_11793	640	873	580	747	42	576.4	142.604	460	186	363	149	14	234.4	79.2607	137	121	201	316	10	157	50.2603	338	250	321	203	8	224	59.236	68	104	182	161	10	105	31.1929	93	182	152	193	80	155	22.4091
TC_11794	122	101	75	81	113	98.4	9.01998	69	71	79	50	61	66	4.91935	28	20	23	24	22	23.4	1.32665	55	47	52	47	61	52.4	2.63818	22	16	17	18	35	21.6	3.50143	12	15	19	24	20	17.5	2.59808
TC_11796	3	0	0	0	0	0.6	0.6	0	0	0	0	0	0	0	0	0	0	0	1	0.2	0.2	0	0	0	0	0	0	0	1	0	0	0	0	0.2	0.2	0	0	3	0	0	0.75	0.75
TC_11797	516	405	298	362	549	426	46.984	428	330	380	335	322	359	19.985	366	281	303	269	342	312.2	18.3123	381	321	407	322	411	368.4	19.8283	365	239	300	381	455	348	36.7505	299	394	419	311	779	355.75	29.8423
TC_11798	92	78	75	116	90	90.2	7.24155	62	42	45	42	15	41.2	7.5326	34	53	62	77	29	51	8.8713	75	69	39	39	68	58	7.84857	142	154	194	115	62	133.4	21.9171	125	98	49	28	547	75	22.1998
TC_11799	9	2	14	11	7	8.6	2.01494	20	16	18	5	7	13.2	3.02324	25	27	18	34	29	26.6	2.61916	24	18	28	21	17	21.6	2.01494	32	20	26	6	23	21.4	4.33128	10	14	23	15	0	15.5	2.72336
TC_118	0	2	0	5	2	1.8	0.916515	8	18	25	22	17	18	2.88097	72	91	81	37	60	68.2	9.32416	11	24	14	26	24	19.8	3.03974	81	77	46	17	79	60	12.522	102	83	115	112	33	103	7.22265
TC_11800	7	4	1	1	9	4.4	1.6	0	1	0	0	3	0.8	0.583095	1	1	1	0	2	1	0.316228	0	0	0	3	1	0.8	0.583095	1	0	0	3	3	1.4	0.678233	1	6	1	0	0	2	1.35401
TC_11801	0	16	0	0	0	3.2	3.2	0	0	0	0	0	0	0	0	0	0	0	0	0	0	0	0	0	0	0	0	0	0	0	0	0	0	0	0	0	0	0	0	0	0	0
TC_11805	169	153	154	200	165	168.2	8.52877	103	51	101	71	28	70.8	14.4444	32	80	96	118	67	78.6	14.4278	109	113	70	65	93	90	9.80816	337	402	431	474	109	350.6	64.3775	239	248	148	69	1257	176	42.2157
TC_11806	5	3	2	1	2	2.6	0.678233	0	0	0	0	1	0.2	0.2	0	0	0	0	2	0.4	0.4	0	1	0	0	0	0.2	0.2	1	0	0	1	0	0.4	0.244949	1	1	2	2	0	1.5	0.288675
TC_11809	106	109	123	150	142	126	8.74643	86	35	78	52	18	53.8	12.7687	33	51	90	86	36	59.2	12.1631	90	92	58	54	57	70.2	8.52291	250	278	335	318	92	254.6	43.2962	164	171	111	36	872	120.5	31.1889
TC_11811	110	82	72	69	109	88.4	8.88032	2280	2364	2824	3246	3045	2751.8	188.202	482	634	411	263	328	423.6	64.3309	1419	2687	2912	2910	2435	2472.6	277.655	332	404	346	127	663	374.4	86.0166	290	226	397	563	6	369	73.6603
TC_11813	43	27	52	59	50	46.2	5.43507	30	14	32	25	6	21.4	4.9558	21	18	32	30	13	22.8	3.59722	27	20	26	26	14	22.6	2.48193	91	101	145	176	27	108	25.389	62	110	56	20	323	62	18.4932
TC_11814	358	268	206	221	297	270	27.3624	216	180	243	240	259	227.6	13.7426	450	374	402	279	414	383.8	28.9005	180	200	212	221	272	217	15.3688	445	357	291	427	347	373.4	28.0671	374	371	411	329	320	371.25	16.7649
TC_11816	4	4	1	3	5	3.4	0.678233	1	1	0	0	3	1	0.547723	0	1	0	0	0	0.2	0.2	0	0	0	3	1	0.8	0.583095	1	2	0	0	2	1	0.447214	0	0	0	0	0	0	0
TC_11818	11	6	9	1	9	7.2	1.74356	88	74	84	96	103	89	4.97996	89	70	84	104	108	91	6.89928	76	129	101	173	87	113.2	17.3851	83	80	65	219	111	111.6	27.8596	37	119	111	34	4	75.25	23.0158
TC_11819	7	6	0	8	6	5.4	1.4	5	2	3	3	3	3.2	0.489898	2	0	1	1	1	1	0.316228	1	1	2	1	2	1.4	0.244949	1	1	4	1	1	1.6	0.6	0	4	3	1	0	2	0.912871
TC_1182	118	165	93	123	134	126.6	11.7158	3000	3536	2642	2248	2090	2703.2	261.593	3560	2734	3316	3825	3909	3468.8	211.217	4047	3529	3324	4602	3105	3721.4	269.849	5413	2876	4006	5896	7027	5043.6	727.05	3953	4085	5147	5194	1992	4594.75	333.638
TC_11820	24	36	28	33	43	32.8	3.27719	49	44	33	12	19	31.4	7.07531	16	13	23	48	65	33	10.0946	20	103	23	48	49	48.6	14.8883	33	102	58	37	58	57.6	12.2499	29	33	43	31	42	34	3.10913
TC_11821	1371	1002	606	805	1442	1045.2	160.632	383	473	433	486	490	453	20.1965	476	393	349	295	468	396.2	34.643	374	382	372	409	482	403.8	20.6359	445	353	332	434	366	386	22.5721	364	495	418	382	499	414.75	29.0097
TC_11822	9	2	4	0	4	3.8	1.49666	0	0	5	0	2	1.4	0.979796	3	2	1	2	0	1.6	0.509902	3	2	2	0	2	1.8	0.489898	1	2	1	5	3	2.4	0.748331	1	4	3	3	0	2.75	0.629153
TC_11824	7	2	0	0	8	3.4	1.72047	0	3	4	1	2	2	0.707107	4	4	1	2	1	2.4	0.678233	5	0	2	0	1	1.6	0.927362	0	1	2	1	3	1.4	0.509902	0	2	6	2	0	2.5	1.25831
TC_11825	56	40	30	52	75	50.6	7.62627	25	14	7	18	17	16.2	2.92233	1	6	3	6	9	5	1.3784	12	18	18	10	15	14.6	1.6	3	2	6	8	6	5	1.09545	0	1	5	5	2	2.75	1.31498
TC_11826	256	213	215	274	1	191.8	49.1278	176	81	144	67	0	93.6	30.7873	58	57	62	146	3	65.2	22.9421	124	88	101	104	3	84	21.0547	38	32	58	41	6	35	8.43801	37	29	41	63	32	42.5	7.27438
TC_11829	15	32	16	27	31	24.2	3.6524	12	6	10	3	1	6.4	2.06398	6	7	10	17	5	9	2.16795	21	13	14	16	10	14.8	1.82757	46	41	54	21	21	36.6	6.69776	26	25	13	5	113	17.25	5.03943
TC_1183	341	277	311	341	3	254.6	63.9981	250	113	189	78	1	126.2	43.2682	73	94	89	212	3	94.2	33.6681	182	158	151	148	4	128.6	31.7169	54	52	79	53	8	49.2	11.4691	45	85	69	98	37	74.25	11.4118
TC_11830	6	4	6	3	5	4.8	0.583095	6	1	11	7	5	6	1.61245	0	4	1	3	3	2.2	0.734847	4	2	5	7	3	4.2	0.860233	3	3	2	4	9	4.2	1.24097	3	3	2	2	5	2.5	0.288675
TC_11833	243	222	221	217	8	182.2	43.7852	146	67	117	45	1	75.2	25.734	78	51	82	148	6	73	23.1344	134	85	100	64	1	76.8	22.121	30	46	52	57	7	38.4	9.06973	39	50	56	63	48	52	5.08265
TC_11834	168	105	104	122	201	140	19.1703	88	79	64	35	53	63.8	9.38829	25	27	26	43	58	35.8	6.46065	48	121	63	66	134	86.4	17.1773	47	66	56	50	55	54.8	3.24654	30	32	44	55	101	40.25	5.80768
TC_11835	6	7	4	2	8	5.4	1.07703	0	1	0	0	0	0.2	0.2	4	2	0	1	0	1.4	0.748331	0	0	2	0	0	0.4	0.4	0	1	1	1	0	0.6	0.244949	0	3	0	0	0	0.75	0.75
TC_11837	304	143	112	153	331	208.6	45.1715	824	739	711	630	910	762.8	48.1138	196	186	87	42	82	118.6	30.6098	464	378	682	341	830	539	93.7763	95	72	143	53	280	128.6	40.7291	14	47	105	143	3	77.25	28.8801
TC_11838	49	60	46	85	77	63.4	7.65898	40	26	25	19	7	23.4	5.3535	14	23	53	40	16	29.2	7.506	45	33	16	20	26	28	5.12835	72	98	115	102	40	85.4	13.3252	50	87	40	21	356	49.5	13.8714
TC_11839	17	6	1	7	5	7.2	2.6533	5	2	4	1	7	3.8	1.06771	0	0	1	2	2	1	0.447214	1	2	4	0	7	2.8	1.24097	0	0	1	4	5	2	1.04881	0	1	0	0	0	0.25	0.25
TC_1184	53	35	29	26	37	36	4.69042	55	64	50	68	64	60.2	3.32265	39	42	55	34	65	47	5.68331	46	58	52	67	74	59.4	5.03587	40	41	26	58	29	38.8	5.63383	28	59	56	31	14	43.5	8.12917
TC_11840	253	119	118	133	214	167.4	27.8076	52	31	47	21	33	36.8	5.62494	7	15	10	16	15	12.6	1.74929	35	45	42	38	47	41.4	2.20454	20	26	27	28	41	28.4	3.44384	21	18	16	22	23	19.25	1.37689
TC_11842	7	1	0	1	0	1.8	1.31909	0	3	5	1	1	2	0.894427	2	5	3	2	4	3.2	0.583095	0	10	2	7	3	4.4	1.80555	2	2	6	22	3	7	3.82099	2	4	4	0	0	2.5	0.957427
TC_11845	190	138	84	93	122	125.4	18.851	93	112	122	78	79	96.8	8.80568	189	227	176	243	144	195.8	17.7803	114	108	121	84	91	103.6	6.97567	222	148	176	320	184	210	29.9333	279	289	235	201	174	251	20.3797
TC_11846	10	1	2	5	8	5.2	1.71464	32	29	36	37	26	32	2.07364	52	35	37	38	40	40.4	3.00998	23	39	44	43	27	35.2	4.29418	50	55	51	7	64	45.4	9.91262	48	38	49	41	4	44	2.67706
TC_11848	68	81	42	49	186	85.2	26.1255	18	2	11	4	5	8	2.91548	0	3	1	0	0	0.8	0.583095	1	0	1	0	9	2.2	1.71464	0	1	2	3	1	1.4	0.509902	0	0	0	0	0	0	0
TC_1185	122	91	49	54	110	85.2	14.6404	143	110	104	166	162	137	12.8841	145	114	133	107	122	124.2	6.76314	128	178	156	162	179	160.6	9.29301	113	143	92	142	129	123.8	9.63016	91	117	125	127	55	115	8.28654
TC_11850	46	27	33	35	71	42.4	7.78203	85	86	80	89	123	92.6	7.73692	179	291	239	202	208	223.8	19.3375	100	89	91	113	111	100.8	4.94368	294	219	197	82	208	200	34.0544	162	132	183	197	8	168.5	14.1333
TC_11852	13	4	5	10	16	9.6	2.29347	19	11	11	9	13	12.6	1.72047	15	11	3	12	8	9.8	2.0347	8	16	23	9	29	17	4.03733	10	3	12	6	11	8.4	1.69115	4	4	9	5	0	5.5	1.19024
TC_11853	66	59	48	36	57	53.2	5.17107	74	60	71	55	72	66.4	3.74967	33	31	29	40	47	36	3.31662	69	80	68	93	95	81	5.71839	33	35	39	19	51	35.4	5.15364	12	40	28	20	3	25	5.97216
TC_11856	21	12	6	15	28	16.4	3.77624	1	1	1	2	9	2.8	1.56205	1	2	0	0	0	0.6	0.4	2	0	1	2	2	1.4	0.4	0	1	0	2	1	0.8	0.374166	0	0	0	0	0	0	0
TC_11858	15	11	7	11	22	13.2	2.53772	7	5	6	4	11	6.6	1.2083	2	2	2	0	3	1.8	0.489898	3	8	11	3	6	6.2	1.52971	2	6	3	1	3	3	0.83666	0	6	1	1	0	2	1.35401
TC_1186	5	5	0	0	4	2.8	1.15758	0	0	2	0	2	0.8	0.489898	0	3	1	2	0	1.2	0.583095	0	2	0	1	0	0.6	0.4	1	0	0	8	2	2.2	1.49666	1	2	1	1	0	1.25	0.25
TC_11860	28	30	18	10	22	21.6	3.6	85	109	105	113	150	112.4	10.5622	263	256	274	184	175	230.4	21.0252	62	123	116	111	112	104.8	10.906	255	217	170	137	190	193.8	20.1132	197	205	275	168	1	211.25	22.6876
TC_11861	13	7	11	4	16	10.2	2.13073	10	9	11	6	15	10.2	1.46287	3	8	6	8	8	6.6	0.979796	3	16	9	7	17	10.4	2.67582	7	13	3	9	11	8.6	1.72047	17	17	14	12	4	15	1.22474
TC_11862	2	4	1	0	4	2.2	0.8	0	0	0	0	0	0	0	0	0	0	0	0	0	0	0	0	0	0	0	0	0	0	0	0	0	0	0	0	0	2	0	2	0	1	0.57735
TC_11863	35	25	20	17	20	23.4	3.17175	5	4	13	9	8	7.8	1.59374	6	6	14	9	7	8.4	1.50333	3	8	14	9	13	9.4	1.96469	17	12	2	13	3	9.4	2.94279	4	12	15	6	4	9.25	2.56174
TC_11864	55	36	39	24	60	42.8	6.55286	18	23	27	30	32	26	2.50998	56	47	41	32	38	42.8	4.09145	19	32	21	26	32	26	2.70185	60	35	31	15	47	37.6	7.58683	37	39	48	68	12	48	7.08284
TC_11865	286	183	156	149	354	225.6	40.4111	139	121	122	164	248	158.8	23.6208	71	47	52	42	77	57.8	6.86586	94	123	137	148	235	147.4	23.6951	43	54	41	31	70	47.8	6.64379	42	39	39	41	11	40.25	0.75
TC_11866	117	76	42	35	151	84.2	22.1436	30	4	14	17	21	17.2	4.25911	10	2	4	9	6	6.2	1.49666	21	23	38	6	26	22.8	5.13225	6	18	17	15	4	12	2.91548	9	14	6	2	37	7.75	2.529
TC_11867	234	179	178	137	196	184.8	15.6697	211	176	177	144	112	164	16.772	176	181	190	225	216	197.6	9.71905	236	185	212	217	180	206	10.4259	222	182	244	159	309	223.2	26.091	213	219	223	270	64	231.25	13.0791
TC_11868	30	13	11	12	24	18	3.80789	0	1	0	0	2	0.6	0.4	0	1	1	0	0	0.4	0.244949	1	1	1	0	0	0.6	0.244949	0	2	0	0	0	0.4	0.4	0	0	0	0	0	0	0
TC_11869	60	67	47	81	96	70.2	8.46995	50	20	39	18	10	27.4	7.38647	26	49	35	50	25	37	5.39444	51	49	39	26	31	39.2	4.88262	139	166	204	176	44	145.8	27.4925	70	87	61	32	493	62.5	11.5072
TC_11870	150	118	82	72	132	110.8	14.7865	113	121	153	144	146	135.4	7.76273	105	97	84	74	99	91.8	5.61605	116	124	104	149	150	128.6	9.10824	113	70	61	108	113	93	11.3534	70	86	88	80	55	81	4.04145
TC_11871	10	5	12	13	37	15.4	5.57315	15	16	10	7	6	10.8	2.0347	19	6	11	11	23	14	3.06594	14	29	11	7	24	17	4.11096	18	36	23	14	28	23.8	3.85227	13	29	22	31	24	23.75	4.06971
TC_11873	6	4	1	3	10	4.8	1.52971	1	2	0	3	0	1.2	0.583095	0	3	0	0	1	0.8	0.583095	1	0	2	2	3	1.6	0.509902	1	0	1	4	2	1.6	0.678233	1	1	0	2	0	1	0.408248
TC_11874	3	10	2	7	12	6.8	1.93391	2	0	0	0	1	0.6	0.4	0	1	0	1	5	1.4	0.927362	0	1	0	0	0	0.2	0.2	2	4	0	0	2	1.6	0.748331	1	3	0	0	0	1	0.707107
TC_11877	394	364	271	361	440	366	27.6713	295	189	165	99	251	199.8	34.0388	114	118	131	96	163	124.4	11.1562	193	249	218	199	346	241	28.0054	64	106	127	683	224	240.8	113.623	27	153	198	74	49	113	38.4513
TC_11880	3	8	3	3	9	5.2	1.35647	5	0	4	2	1	2.4	0.927362	2	2	1	0	1	1.2	0.374166	3	2	4	1	4	2.8	0.583095	0	0	0	2	0	0.4	0.4	0	0	0	0	0	0	0
TC_11881	4	2	8	11	14	7.8	2.2	10	4	1	6	1	4.4	1.69115	3	6	6	5	3	4.6	0.678233	6	4	11	2	2	5	1.67332	11	11	24	17	7	14	2.96648	11	14	6	3	50	8.5	2.46644
TC_11883	193	123	49	90	189	128.8	27.9757	119	108	250	107	194	155.6	28.5948	98	129	161	178	60	125.2	21.3012	51	152	241	187	122	150.6	31.8097	237	196	79	33	135	136	37.1887	124	182	104	143	21	138.25	16.6151
TC_11885	111	72	72	65	120	88	11.3886	106	105	139	162	158	134	12.2678	207	210	169	129	190	181	14.9097	108	105	137	161	149	132	11.0905	252	159	146	164	193	182.8	18.9299	209	195	239	275	46	229.5	17.7271
TC_11887	575	315	225	354	394	372.6	57.8244	473	369	495	274	357	393.6	40.5186	235	212	153	213	227	208	14.4153	433	320	396	366	440	391	22.1991	197	126	177	267	362	225.8	40.8771	128	197	211	162	117	174.5	18.6123
TC_11888	1	0	1	0	3	1	0.547723	1	1	0	0	0	0.4	0.244949	0	2	1	0	3	1.2	0.583095	3	0	1	1	0	1	0.547723	1	0	1	1	0	0.6	0.244949	2	1	2	0	0	1.25	0.478714
TC_11889	1808	1388	1008	1505	1893	1520.4	158.409	1041	811	942	635	1098	905.4	83.3214	286	220	168	221	271	233.2	20.9652	832	786	868	667	1414	913.4	129.659	495	176	148	150	466	287	79.283	176	205	183	164	247	182	8.61201
TC_1189	0	0	0	0	0	0	0	10	6	8	4	9	7.4	1.07703	8	5	6	2	8	5.8	1.11355	5	10	14	6	5	8	1.76068	6	2	5	12	5	6	1.64317	5	9	11	7	0	8	1.29099
TC_11890	84	27	30	20	48	41.8	11.5169	77	82	70	76	80	77	2.04939	149	159	154	144	150	151.2	2.51794	59	74	85	74	93	77	5.75326	175	123	146	84	131	131.8	14.8842	179	133	162	161	41	158.75	9.52519
TC_11891	6	2	3	5	8	4.8	1.06771	1	0	1	0	4	1.2	0.734847	0	1	0	0	0	0.2	0.2	3	2	2	2	5	2.8	0.583095	0	0	0	1	0	0.2	0.2	0	0	0	0	0	0	0
TC_11893	7574	5151	3796	3861	5157	5107.8	684.17	3789	3818	3762	3085	3543	3599.4	137.47	4888	4845	4398	3356	3739	4245.2	303.58	3019	2864	3519	3503	3563	3293.6	146.149	5043	3457	3687	4381	4237	4161	278.603	4667	4701	4067	4296	3876	4432.75	152.563
TC_11894	16	17	7	18	51	21.8	7.5591	3	1	5	9	22	8	3.74166	1	5	3	0	2	2.2	0.860233	3	6	7	3	4	4.6	0.812404	0	4	0	16	0	4	3.09839	0	0	2	0	0	0.5	0.5
TC_11895	8	10	2	7	7	6.8	1.31909	2	1	0	0	4	1.4	0.748331	0	1	1	0	0	0.4	0.244949	0	2	0	0	5	1.4	0.979796	1	3	0	3	1	1.6	0.6	1	1	2	1	0	1.25	0.25
TC_11898	43	28	22	23	38	30.8	4.16413	16	15	22	13	16	16.4	1.50333	11	10	19	17	24	16.2	2.59615	32	22	21	26	26	25.4	1.93907	21	29	22	36	32	28	2.88097	30	33	41	24	12	32	3.53553
TC_11899	13	6	4	8	2	6.6	1.8868	2	3	1	0	1	1.4	0.509902	1	0	4	1	2	1.6	0.678233	1	2	8	2	2	3	1.26491	1	4	1	8	1	3	1.3784	0	3	3	3	0	2.25	0.75
TC_119	45	25	18	18	44	30	6.05805	23	14	17	25	20	19.8	1.98494	32	29	36	19	37	30.6	3.23419	8	9	14	17	23	14.2	2.74591	50	35	25	5	41	31.2	7.70973	34	20	35	43	0	33	4.77842
TC_1190	44	32	15	24	57	34.4	7.39324	16	14	20	25	42	23.4	5.01597	25	28	34	21	36	28.8	2.78209	18	17	15	22	33	21	3.20936	28	33	20	76	35	38.4	9.74987	28	81	94	27	9	57.5	17.5238
TC_11900	6	5	5	8	8	6.4	0.678233	2	1	7	1	1	2.4	1.16619	1	0	2	3	4	2	0.707107	5	8	2	1	8	4.8	1.46287	5	3	7	8	2	5	1.14018	2	3	1	2	0	2	0.408248
TC_11901	10	6	9	11	23	11.8	2.92233	3	6	6	6	8	5.8	0.8	7	4	4	4	5	4.8	0.583095	3	8	9	5	3	5.6	1.249	3	5	1	10	5	4.8	1.49666	3	9	3	2	14	4.25	1.60078
TC_11902	7	0	8	0	3	3.6	1.69115	1	1	0	1	0	0.6	0.244949	1	2	0	2	2	1.4	0.4	2	2	1	1	2	1.6	0.244949	0	1	2	0	1	0.8	0.374166	0	2	1	0	0	0.75	0.478714
TC_11903	186	149	167	198	0	140	35.9792	124	56	115	52	1	69.6	22.6066	49	57	43	88	0	47.4	14.1584	107	74	93	84	0	71.6	18.7045	19	32	53	21	4	25.8	8.13265	25	27	31	52	17	33.75	6.20987
TC_11904	16	16	19	16	18	17	0.632456	12	6	14	6	1	7.8	2.33238	8	9	12	19	9	11.4	2.01494	11	10	13	9	4	9.4	1.50333	47	56	46	40	12	40.2	7.49933	25	33	31	5	124	23.5	6.39661
TC_11906	3	1	0	5	4	2.6	0.927362	1	1	0	3	1	1.2	0.489898	0	1	2	1	2	1.2	0.374166	1	1	0	1	1	0.8	0.2	0	1	1	5	2	1.8	0.860233	0	3	2	0	0	1.25	0.75
TC_11907	170	116	83	73	196	127.6	24.0637	181	228	214	257	260	228	14.6116	219	182	185	131	233	190	17.6918	196	218	237	207	295	230.6	17.466	244	190	182	164	243	204.6	16.4305	118	161	178	175	42	158	13.8384
TC_11908	1	2	4	4	6	3.4	0.87178	0	1	1	1	0	0.6	0.244949	0	1	2	0	0	0.6	0.4	1	2	0	0	2	1	0.447214	3	8	10	14	4	7.8	2.00998	3	5	3	1	16	3	0.816497
TC_11909	3	4	2	8	4	4.2	1.0198	0	0	0	0	0	0	0	0	0	0	0	0	0	0	0	0	0	0	1	0.2	0.2	0	0	0	0	0	0	0	0	0	0	0	0	0	0
TC_11910	20	12	10	20	6	13.6	2.78568	1	1	3	0	0	1	0.547723	0	0	0	0	0	0	0	2	0	2	0	1	1	0.447214	0	0	0	1	1	0.4	0.244949	0	0	0	0	0	0	0
TC_11911	253	206	301	309	2	214.2	56.1795	209	83	157	86	0	107	35.616	46	86	82	131	3	69.6	21.4304	165	95	150	111	4	105	28.2507	36	32	67	47	13	39	8.89382	58	41	38	86	52	55.75	11.0028
TC_11912	15	23	30	24	1	18.6	5.006	19	8	11	7	0	9	3.08221	3	8	11	7	0	5.8	1.93391	11	6	13	16	1	9.4	2.65707	3	3	8	5	0	3.8	1.31909	3	4	5	7	3	4.75	0.853913
TC_11914	10	7	6	23	17	12.6	3.23419	14	9	8	2	13	9.2	2.13073	12	4	5	22	9	10.4	3.23419	7	10	13	9	10	9.8	0.969536	11	2	18	14	12	11.4	2.63818	14	12	19	6	0	12.75	2.68871
TC_11915	57	38	33	44	64	47.2	5.80861	9	12	14	7	23	13	2.77489	3	1	3	0	1	1.6	0.6	7	6	5	5	13	7.2	1.49666	3	1	8	1	0	2.6	1.43527	0	1	4	0	2	1.25	0.946485
TC_11916	9	10	5	6	25	11	3.61939	1	2	1	0	0	0.8	0.374166	0	0	1	0	1	0.4	0.244949	0	1	2	1	2	1.2	0.374166	0	0	0	2	3	1	0.632456	0	1	1	0	5	0.5	0.288675
TC_11917	0	1	0	0	0	0.2	0.2	1	0	0	0	0	0.2	0.2	3	0	1	0	1	1	0.547723	0	0	0	0	2	0.4	0.4	1	3	1	1	0	1.2	0.489898	0	2	0	0	0	0.5	0.5
TC_11921	25	20	9	26	61	28.2	8.73728	4	9	3	6	5	5.4	1.02956	1	2	1	0	2	1.2	0.374166	0	5	6	5	8	4.8	1.31909	4	2	1	5	3	3	0.707107	0	1	0	0	0	0.25	0.25
TC_11923	1978	1594	1094	1484	2435	1717	228.166	1033	1316	1280	1671	1590	1378	114.731	1748	1556	1458	1019	1754	1507	134.543	1056	1315	1385	1357	1421	1306.8	65.0557	1519	1394	1009	1471	1122	1303	100.588	903	1134	1139	1010	1849	1046.5	56.3745
TC_11926	0	0	0	3	2	1	0.632456	0	0	0	0	0	0	0	0	0	0	1	0	0.2	0.2	0	0	1	0	0	0.2	0.2	0	0	0	0	0	0	0	0	0	0	0	0	0	0
TC_11931	29	19	9	11	12	16	3.6606	0	4	0	0	0	0.8	0.8	0	0	0	0	0	0	0	2	0	0	0	4	1.2	0.8	0	0	0	0	0	0	0	0	1	0	0	0	0.25	0.25
TC_11933	5	8	2	12	17	8.8	2.63439	2	1	3	1	7	2.8	1.11355	0	1	0	2	0	0.6	0.4	1	1	0	4	2	1.6	0.678233	0	0	1	4	5	2	1.04881	0	5	2	1	0	2	1.08012
TC_11935	249	222	240	295	313	263.8	17.2145	198	90	183	100	47	123.6	28.8246	93	126	122	170	95	121.2	13.9406	179	180	135	140	117	150.2	12.5595	586	663	796	821	211	615.4	109.899	340	406	277	110	1951	283.25	63.471
TC_11937	1138	1058	1194	1362	1338	1218	58.1859	848	425	661	469	168	514.2	114.636	389	595	647	806	496	586.6	70.395	829	736	616	554	515	650	58.3241	2481	2677	3093	2443	823	2303.4	387.663	1387	1573	893	418	8606	1067.75	259.793
TC_1194	1	2	0	0	0	0.6	0.4	3	1	7	4	3	3.6	0.979796	4	4	1	2	5	3.2	0.734847	3	4	0	5	6	3.6	1.02956	4	2	3	5	1	3	0.707107	6	6	5	2	0	4.75	0.946485
TC_11948	16	7	10	1	2	7.2	2.74591	1	0	2	0	4	1.4	0.748331	1	1	2	3	5	2.4	0.748331	3	1	2	3	2	2.2	0.374166	3	1	1	10	2	3.4	1.69115	4	4	2	4	4	3.5	0.5
TC_11949	28	19	11	22	48	25.6	6.23378	5	5	14	6	16	9.2	2.39583	5	1	3	0	1	2	0.894427	4	3	10	12	16	9	2.44949	2	2	1	1	2	1.6	0.244949	0	2	2	0	0	1	0.57735
TC_1195	0	1	0	0	3	0.8	0.583095	9	5	8	20	18	12	2.94958	9	3	2	1	4	3.8	1.39284	8	17	20	26	10	16.2	3.29242	4	2	3	9	3	4.2	1.24097	5	8	9	14	0	9	1.87083
TC_11951	576	300	194	217	304	318.2	68.0664	202	187	176	155	237	191.4	13.7354	191	155	166	146	204	172.4	10.9206	183	201	217	204	251	211.2	11.3331	164	185	189	303	207	209.6	24.3302	191	241	282	175	69	222.25	24.3768
TC_11953	197	165	155	134	252	180.6	20.5392	92	97	155	56	70	94	16.9617	43	58	49	55	52	51.4	2.5807	124	113	123	81	62	100.6	12.404	82	52	57	104	71	73.2	9.33488	44	56	50	47	168	49.25	2.56174
TC_11959	0	1	0	1	2	0.8	0.374166	0	0	2	1	0	0.6	0.4	2	1	5	0	0	1.6	0.927362	0	0	0	3	2	1	0.632456	0	1	4	0	0	1	0.774597	0	11	4	2	0	4.25	2.39357
TC_11961	7	11	7	3	6	6.8	1.28062	13	12	18	8	10	12.2	1.68523	22	14	16	14	16	16.4	1.46969	11	10	7	19	8	11	2.12132	29	13	13	68	24	29.4	10.142	28	55	62	18	3	40.75	10.5465
TC_11962	100	71	52	76	85	76.8	7.92086	46	37	65	36	42	45.2	5.26688	90	79	80	86	86	84.2	2.05913	65	61	49	55	55	57	2.75681	104	74	69	47	78	74.4	9.13564	96	87	82	107	51	93	5.49242
TC_11963	61	35	34	51	54	47	5.35724	22	7	17	16	30	18.4	3.77624	10	16	6	9	12	10.6	1.66132	16	21	27	5	23	18.4	3.78946	7	8	7	3	11	7.2	1.28062	6	5	4	12	16	6.75	1.79699
TC_11964	2	5	2	3	2	2.8	0.583095	1	0	0	1	1	0.6	0.244949	0	0	0	1	0	0.2	0.2	0	0	0	2	0	0.4	0.4	0	0	0	2	0	0.4	0.4	0	0	1	0	0	0.25	0.25
TC_11967	26	16	9	23	25	19.8	3.21559	9	4	7	1	9	6	1.54919	1	1	1	0	1	0.8	0.2	3	3	3	2	8	3.8	1.06771	1	1	0	0	0	0.4	0.244949	0	0	0	1	0	0.25	0.25
TC_11968_sus	970	964	579	854	1274	928.2	111.815	388	245	316	210	265	284.8	30.9797	82	82	53	49	101	73.4	9.80102	177	275	223	261	287	244.6	20.034	60	62	98	98	79	79.4	8.2801	29	54	95	95	125	68.25	16.2654
TC_1197	10	27	0	18	3	11.6	4.94571	2	0	11	9	11	6.6	2.33666	26	11	13	13	7	14	3.19374	15	6	19	0	10	10	3.33167	10	15	15	58	5	20.6	9.53205	6	16	21	9	4	13	3.39116
TC_11970	24	17	9	12	23	17	2.94958	15	13	24	16	19	17.4	1.91311	11	5	3	4	9	6.4	1.53623	16	18	22	22	24	20.4	1.46969	6	8	1	2	0	3.4	1.53623	3	6	6	9	4	6	1.22474
TC_11971	4	3	2	5	9	4.6	1.2083	4	3	3	1	2	2.6	0.509902	0	7	2	3	3	3	1.14018	3	0	2	1	2	1.6	0.509902	0	2	5	1	4	2.4	0.927362	0	3	3	2	1	2	0.707107
TC_11972	7	7	6	6	4	6	0.547723	2	2	3	0	1	1.6	0.509902	1	0	0	0	0	0.2	0.2	1	0	1	6	2	2	1.04881	1	0	0	1	0	0.4	0.244949	1	0	0	0	0	0.25	0.25
TC_11973	2	2	0	1	6	2.2	1.0198	3	4	2	2	8	3.8	1.11355	6	11	5	1	3	5.2	1.68523	2	8	3	6	10	5.8	1.49666	6	14	13	2	10	9	2.23607	11	5	6	1	0	5.75	2.05649
TC_11974	0	3	0	5	3	2.2	0.969536	0	1	0	0	0	0.2	0.2	0	0	0	0	0	0	0	0	0	0	0	0	0	0	0	0	1	0	0	0.2	0.2	0	0	0	0	0	0	0
TC_11975	5	1	2	1	0	1.8	0.860233	1	0	0	0	0	0.2	0.2	0	0	1	1	0	0.4	0.244949	0	0	0	0	0	0	0	2	0	0	1	0	0.6	0.4	0	0	1	0	0	0.25	0.25
TC_11976	16	10	16	9	14	13	1.48324	4	4	6	0	3	3.4	0.979796	3	2	0	3	0	1.6	0.678233	3	6	2	4	4	3.8	0.663325	0	1	6	1	3	2.2	1.06771	1	1	0	4	0	1.5	0.866025
TC_11977	23	8	8	7	8	10.8	3.05614	7	4	5	12	7	7	1.3784	2	3	3	4	1	2.6	0.509902	0	16	9	5	14	8.8	2.92233	4	1	7	8	7	5.4	1.28841	3	12	9	2	0	6.5	2.39792
TC_11979	11	5	9	6	9	8	1.09545	10	2	8	2	5	5.4	1.6	5	1	1	6	3	3.2	1.0198	4	11	12	8	8	8.6	1.4	2	0	3	22	8	7	3.97492	3	7	7	4	9	5.25	1.03078
TC_1198	7	4	4	5	7	5.4	0.678233	16	7	11	10	6	10	1.76068	9	1	8	10	11	7.8	1.772	9	14	22	17	7	13.8	2.70924	7	5	11	7	10	8	1.09545	1	7	8	3	0	4.75	1.65202
TC_11980	15	9	20	23	21	17.6	2.5219	2	1	6	1	6	3.2	1.15758	1	0	1	3	3	1.6	0.6	0	3	2	2	7	2.8	1.15758	0	1	1	1	0	0.6	0.244949	0	1	0	1	2	0.5	0.288675
TC_11981	2	4	3	6	3	3.6	0.678233	0	0	2	2	5	1.8	0.916515	0	1	4	0	0	1	0.774597	3	0	2	5	4	2.8	0.860233	1	3	2	11	4	4.2	1.772	2	4	6	3	1	3.75	0.853913
TC_11984	5	7	7	9	9	7.4	0.748331	114	103	139	115	117	117.6	5.87878	39	49	52	41	42	44.6	2.502	157	154	99	156	148	142.8	11.0607	41	28	36	86	59	50	10.3392	34	66	65	30	13	48.75	9.70717
TC_11985	59	43	35	39	35	42.2	4.45421	48	44	27	25	34	35.6	4.54533	7	5	7	7	6	6.4	0.4	26	17	11	38	38	26	5.44977	4	8	9	6	16	8.6	2.03961	5	6	7	11	6	7.25	1.31498
TC_11987	42	30	17	22	34	29	4.40454	13	7	16	27	12	15	3.33167	27	36	19	19	23	24.8	3.1686	11	9	10	4	13	9.4	1.50333	15	17	13	36	18	19.8	4.14005	18	25	21	21	39	21.25	1.43614
TC_11989	79	81	62	97	97	83.2	6.52993	39	26	47	27	7	29.2	6.78528	29	50	54	57	21	42.2	7.2208	36	49	45	41	27	39.6	3.81576	148	157	155	165	52	135.4	21.0252	88	102	83	30	533	75.75	15.7711
TC_1199	41	25	32	35	33	33.2	2.57682	136	111	162	163	106	135.6	12.1021	519	308	598	382	427	446.8	50.9563	196	189	198	239	165	197.4	11.944	663	388	361	347	579	467.6	64.3565	724	443	517	525	465	552.25	60.1517
TC_11990	12	16	7	10	12	11.4	1.46969	47	35	44	46	60	46.4	4.00749	41	53	62	33	47	47.2	4.96387	53	42	54	46	56	50.2	2.6533	45	44	52	10	72	44.6	10.008	36	50	48	39	0	43.25	3.40037
TC_11993	262	234	285	279	318	275.6	13.808	212	102	159	108	30	122.2	30.4375	119	140	180	212	110	152.2	19.2104	213	212	136	129	126	163.2	20.1926	643	669	902	798	193	641	121.298	371	461	248	111	2028	297.75	76.03
TC_11994	487	94	534	173	717	401	116.442	563	554	548	483	518	533.2	14.6472	207	241	129	193	237	201.4	20.2228	486	480	578	410	831	557	73.5173	355	298	267	204	518	328.4	53.3035	66	64	272	130	54	133	48.8023
TC_11995	13	2	4	6	7	6.4	1.86011	4	2	2	3	1	2.4	0.509902	1	0	1	1	0	0.6	0.244949	3	2	4	4	7	4	0.83666	0	0	3	6	10	3.8	1.90788	0	1	1	1	0	0.75	0.25
TC_11996	28	24	11	32	33	25.6	3.98246	7	6	11	2	13	7.8	1.93391	3	7	4	1	4	3.8	0.969536	4	8	12	5	12	8.2	1.68523	0	6	1	4	5	3.2	1.15758	1	5	4	8	1	4.5	1.44338
TC_11997	26	72	349	63	152	132.4	57.916	0	15	2	4	5	5.2	2.59615	0	0	3	4	7	2.8	1.31909	0	4	2	5	4	3	0.894427	0	3	4	1	2	2	0.707107	4	3	9	6	24	5.5	1.32288
TC_12	6	2	3	11	3	5	1.64317	2	4	2	1	1	2	0.547723	1	4	2	3	0	2	0.707107	3	3	0	2	0	1.6	0.678233	4	4	8	13	3	6.4	1.86011	5	9	2	0	25	4	1.95789
TC_1200	0	1	1	1	4	1.4	0.678233	9	10	6	14	19	11.6	2.24944	7	13	7	13	9	9.8	1.35647	8	10	12	16	15	12.2	1.49666	4	11	7	9	9	8	1.18322	12	14	14	16	10	14	0.816497
TC_12002	95	75	52	64	125	82.2	12.8273	42	31	37	42	42	38.8	2.17715	32	30	23	20	25	26	2.21359	26	35	28	30	52	34.2	4.69468	40	24	28	10	33	27	5.01996	20	22	25	31	2	24.5	2.39792
TC_12003	157	99	72	95	126	109.8	14.5856	49	58	49	37	58	50.2	3.86523	24	30	39	18	32	28.6	3.57211	39	63	55	108	88	70.6	12.2499	19	17	28	74	16	30.8	11.0064	6	41	37	14	11	24.5	8.56835
TC_12006	456	247	205	196	319	284.6	48.0423	382	320	331	230	232	299	29.6682	481	457	502	571	522	506.6	19.3923	306	439	349	502	349	389	35.6076	593	622	570	438	589	562.4	32.1941	626	602	657	559	391	611	20.668
TC_12008	37	18	13	31	36	27	4.86826	10	5	8	6	15	8.8	1.772	0	1	1	0	2	0.8	0.374166	4	3	6	5	3	4.2	0.583095	1	4	0	0	2	1.4	0.748331	0	0	2	3	0	1.25	0.75
TC_12009	14	32	27	0	34	21.4	6.38436	0	0	0	1	1	0.4	0.244949	2	0	0	0	0	0.4	0.4	0	0	0	1	2	0.6	0.4	0	1	0	0	0	0.2	0.2	0	0	0	0	0	0	0
TC_1201	199	127	76	88	186	135.2	24.9508	105	86	82	99	142	102.8	10.6555	82	94	84	77	111	89.6	6.02163	81	88	90	110	115	96.8	6.62873	99	76	58	269	105	121.4	37.8399	70	138	171	118	40	124.25	21.1281
TC_12010	104	73	90	118	246	126.2	30.8649	33	23	25	7	12	20	4.66905	6	3	4	7	13	6.6	1.74929	28	47	30	14	58	35.4	7.70454	8	12	23	8	14	13	2.75681	3	9	10	12	41	8.5	1.93649
TC_12013	13	12	4	9	9	9.4	1.56844	10	4	9	1	6	6	1.64317	5	4	2	11	8	6	1.58114	14	5	4	8	8	7.8	1.74356	15	9	6	12	10	10.4	1.50333	5	11	10	8	0	8.5	1.32288
TC_12017	18	11	6	5	6	9.2	2.43721	26	9	17	15	30	19.4	3.80263	20	13	16	17	40	21.2	4.83115	11	10	8	19	14	12.4	1.91311	17	25	17	50	29	27.6	6.063	24	67	76	40	1	51.75	12.0026
TC_12018	2	0	1	4	3	2	0.707107	1	1	1	0	0	0.6	0.244949	0	0	1	2	0	0.6	0.4	0	1	0	0	0	0.2	0.2	1	1	1	1	0	0.8	0.2	0	1	0	0	0	0.25	0.25
TC_12019	6	2	0	4	6	3.6	1.16619	0	2	6	0	0	1.6	1.16619	2	0	0	2	3	1.4	0.6	0	5	0	4	1	2	1.04881	1	0	1	4	0	1.2	0.734847	0	0	2	4	0	1.5	0.957427
TC_1202	2	1	6	3	2	2.8	0.860233	2	1	4	0	1	1.6	0.678233	3	0	0	1	2	1.2	0.583095	1	1	3	3	5	2.6	0.748331	1	0	0	1	2	0.8	0.374166	0	0	0	0	4	0	0
TC_12021	23	11	10	23	28	19	3.59166	30	25	30	17	8	22	4.23084	30	28	23	70	71	44.4	10.7173	31	54	22	34	21	32.4	5.95483	63	144	80	43	69	79.8	17.1388	44	126	90	80	238	85	16.8622
TC_12022	62	53	69	52	0	47.2	12.2041	47	22	44	13	0	25.2	9.00777	22	24	27	34	1	21.6	5.53715	30	25	24	31	4	22.8	4.89285	12	12	21	18	2	13	3.25576	3	19	12	19	4	13.25	3.79418
TC_12024	1	5	1	2	9	3.6	1.53623	3	0	3	0	0	1.2	0.734847	2	0	0	1	1	0.8	0.374166	3	0	0	1	1	1	0.547723	3	1	0	1	2	1.4	0.509902	0	1	4	1	0	1.5	0.866025
TC_12026	13	21	12	14	41	20.2	5.43507	7	6	4	3	15	7	2.12132	1	1	0	0	0	0.4	0.244949	2	2	9	0	10	4.6	2.03961	0	0	0	0	1	0.2	0.2	1	0	0	0	0	0.25	0.25
TC_12027	13	9	12	10	14	11.6	0.927362	11	1	2	1	0	3	2.02485	0	0	0	1	5	1.2	0.969536	4	2	6	0	3	3	1	0	1	1	0	1	0.6	0.244949	0	1	1	0	0	0.5	0.288675
TC_12028	16	11	4	8	12	10.2	2.00998	6	0	0	1	0	1.4	1.16619	0	0	0	0	1	0.2	0.2	0	0	2	0	5	1.4	0.979796	0	0	0	0	0	0	0	0	0	0	0	0	0	0
TC_12029	3	2	3	7	13	5.6	2.03961	10	5	3	2	3	4.6	1.43527	1	1	2	5	14	4.6	2.46171	2	6	7	5	8	5.6	1.02956	4	14	3	6	10	7.4	2.03961	4	8	5	12	9	7.25	1.79699
TC_12030	6	2	1	0	3	2.4	1.02956	0	0	1	0	1	0.4	0.244949	1	1	0	1	3	1.2	0.489898	0	1	0	2	2	1	0.447214	2	2	1	4	0	1.8	0.663325	2	3	0	2	0	1.75	0.629153
TC_12032	2	0	0	0	0	0.4	0.4	1	0	0	0	1	0.4	0.244949	1	1	1	0	1	0.8	0.2	0	1	1	0	1	0.6	0.244949	1	0	0	1	0	0.4	0.244949	0	0	0	0	1	0	0
TC_12033	9	6	2	11	25	10.6	3.9064	1	2	1	1	6	2.2	0.969536	2	1	2	0	0	1	0.447214	1	3	3	0	7	2.8	1.2	0	1	0	1	4	1.2	0.734847	1	1	2	0	3	1	0.408248
TC_12034	41	46	55	53	63	51.6	3.78946	31	26	26	22	5	22	4.4833	19	39	36	48	22	32.8	5.41664	34	27	24	21	24	26	2.21359	121	131	138	143	43	115.2	18.4239	62	113	62	29	395	66.5	17.3421
TC_12035	17	17	5	10	23	14.4	3.1241	1	1	0	4	1	1.4	0.678233	0	0	1	0	0	0.2	0.2	1	0	1	0	11	2.6	2.11187	0	0	0	3	0	0.6	0.6	0	0	0	0	0	0	0
TC_12036	105	0	0	0	0	21	21	0	0	0	0	0	0	0	0	0	0	0	0	0	0	1	0	0	0	0	0.2	0.2	0	0	0	0	0	0	0	0	0	1	0	0	0.25	0.25
TC_12037	3	0	4	4	4	3	0.774597	1	2	6	3	9	4.2	1.46287	0	2	1	1	1	1	0.316228	5	1	10	5	1	4.4	1.66132	0	1	2	2	0	1	0.447214	2	2	2	2	0	2	0
TC_12038	22	25	19	29	22	23.4	1.69115	21	5	13	8	4	10.2	3.1209	10	6	8	12	14	10	1.41421	14	23	9	12	10	13.6	2.502	26	28	44	25	9	26.4	5.55518	31	30	16	5	109	20.5	6.19812
TC_12039	953	719	662	660	956	790	67.989	1197	1248	1450	1693	1422	1402	87.5003	1756	1577	1483	1204	1552	1514.4	89.7322	1317	1447	1550	1813	1619	1549.2	83.3141	1779	1271	1190	1193	1582	1403	118.387	1337	1407	1322	1474	434	1385	34.9738
TC_1204	288	271	244	382	313	299.6	23.4661	209	122	219	106	59	143	30.8204	109	151	208	228	128	164.8	22.9334	206	198	154	123	126	161.4	17.4803	450	581	674	585	173	492.6	87.5263	306	393	235	136	1719	267.5	54.4526
TC_12043	9	3	2	2	14	6	2.38747	2	0	3	0	0	1	0.632456	0	1	2	0	1	0.8	0.374166	0	0	0	0	0	0	0	0	0	1	0	0	0.2	0.2	0	1	1	0	0	0.5	0.288675
TC_12046	8	8	4	10	9	7.8	1.0198	8	10	10	9	16	10.6	1.4	5	1	1	6	3	3.2	1.0198	10	22	13	13	7	13	2.50998	5	4	1	0	2	2.4	0.927362	7	4	2	3	3	4	1.08012
TC_12049	323	314	362	440	411	370	24.4847	296	135	215	156	49	170.2	41.2085	133	169	222	288	148	192	28.339	262	198	160	150	152	184.4	21.2546	577	748	864	564	224	595.4	108.327	386	496	243	149	2306	318.5	76.6447
TC_12050	38	32	21	30	48	33.8	4.47661	52	61	63	50	65	58.2	3.02324	164	142	160	165	199	166	9.2358	64	79	46	103	67	71.8	9.42019	147	163	139	353	181	196.6	39.7563	132	272	327	157	12	222	46.413
TC_12054	29	52	40	29	119	53.8	16.8446	28	6	23	15	10	16.4	4.05709	9	6	5	9	5	6.8	0.916515	12	26	15	8	34	19	4.79583	3	5	11	12	6	7.4	1.74929	1	1	6	7	0	3.75	1.60078
TC_12055	5	6	5	6	7	5.8	0.374166	0	4	2	0	3	1.8	0.8	1	1	1	2	1	1.2	0.2	6	2	3	2	2	3	0.774597	0	0	1	1	0	0.4	0.244949	0	4	2	0	0	1.5	0.957427
TC_1206	680	479	405	383	759	541.2	75.5476	1418	1302	1966	3242	3953	2376.2	523.27	966	1094	1036	872	1192	1032	54.505	1566	2257	2300	2776	2927	2365.2	238.648	1418	1285	858	479	1372	1082.4	180.553	633	627	922	1048	69	807.5	105.665
TC_12060	13	9	4	6	10	8.4	1.56844	6	6	6	5	8	6.2	0.489898	6	5	6	3	3	4.6	0.678233	0	5	6	3	3	3.4	1.02956	6	7	4	0	4	4.2	1.2	9	2	7	10	10	7	1.77951
TC_12061	0	1	0	1	0	0.4	0.244949	0	0	0	0	0	0	0	0	0	0	0	0	0	0	0	0	0	0	0	0	0	0	0	1	0	0	0.2	0.2	0	0	0	0	0	0	0
TC_12062	50	26	12	21	36	29	6.52687	33	31	31	24	33	30.4	1.66132	21	23	25	29	45	28.6	4.30813	15	26	24	34	30	25.8	3.2	26	28	20	122	39	47	19	11	51	50	25	21	34.25	9.80965
TC_12065	356	282	201	237	385	292.2	34.7497	306	253	308	272	298	287.4	10.7313	264	258	218	166	220	225.2	17.5568	211	221	336	228	295	258.2	24.4242	328	211	206	102	248	219	36.4993	247	208	195	187	33	209.25	13.3065
TC_12066	6	10	55	9	16	19.2	9.09615	1	0	1	0	0	0.4	0.244949	0	1	0	1	1	0.6	0.244949	0	2	1	1	0	0.8	0.374166	1	0	0	0	1	0.4	0.244949	0	1	1	1	3	0.75	0.25
TC_12067	1251	855	671	707	1007	898.2	106.383	716	733	751	797	715	742.4	15.1512	908	804	730	663	888	798.6	46.4129	715	597	713	783	697	701	29.9132	789	599	700	1478	829	879	154.894	732	864	833	689	1091	779.5	41.2805
TC_12068	26	8	14	18	21	17.4	3.05941	9	7	5	5	5	6.2	0.8	0	1	1	3	0	1	0.547723	3	15	9	5	15	9.4	2.48193	0	2	0	0	0	0.4	0.4	0	1	1	0	0	0.5	0.288675
TC_12069	80	61	46	61	64	62.4	5.40925	13	5	16	10	11	11	1.81659	7	2	9	7	7	6.4	1.16619	3	14	7	6	16	9.2	2.4779	7	1	7	16	2	6.6	2.65707	3	11	6	5	0	6.25	1.70171
TC_1207	4	4	2	0	10	4	1.67332	12	9	4	11	8	8.8	1.39284	3	3	3	5	3	3.4	0.4	5	7	5	9	8	6.8	0.8	3	6	0	15	8	6.4	2.54165	0	6	4	0	3	2.5	1.5
TC_12070	20	12	6	13	23	14.8	3.02324	4	2	5	1	12	4.8	1.93391	0	0	1	0	1	0.4	0.244949	2	2	5	3	2	2.8	0.583095	0	0	1	0	1	0.4	0.244949	0	0	0	0	0	0	0
TC_12071	4	2	4	1	4	3	0.632456	6	3	3	3	0	3	0.948683	1	3	0	2	4	2	0.707107	0	5	0	0	2	1.4	0.979796	3	1	4	3	6	3.4	0.812404	3	10	5	4	2	5.5	1.55456
TC_12072	30	15	6	14	37	20.4	5.67979	13	3	8	9	8	8.2	1.59374	4	0	2	3	5	2.8	0.860233	2	12	11	4	10	7.8	2.00998	1	0	2	5	0	1.6	0.927362	0	4	2	0	1	1.5	0.957427
TC_12074	58	43	27	49	99	55.2	12.0599	45	33	63	35	14	38	8.01249	26	15	11	25	25	20.4	3.09192	45	58	39	38	41	44.2	3.6524	49	19	25	47	38	35.6	5.92959	8	24	35	31	58	24.5	5.95119
TC_12075	37	24	21	43	51	35.2	5.66039	11	5	9	3	20	9.6	2.95973	0	1	0	1	1	0.6	0.244949	3	6	5	6	9	5.8	0.969536	0	1	1	3	3	1.6	0.6	1	1	3	1	0	1.5	0.5
TC_12076	6	4	4	0	4	3.6	0.979796	1	1	4	2	0	1.6	0.678233	0	2	2	0	0	0.8	0.489898	2	3	3	3	2	2.6	0.244949	0	2	0	4	0	1.2	0.8	1	1	3	0	0	1.25	0.629153
TC_12077	1661	1044	886	967	1696	1250.8	176.473	1115	1179	1078	1408	1387	1233.4	68.9946	1465	1488	1447	1177	1466	1408.6	58.2637	1149	1402	1190	1667	1298	1341.2	92.6042	1885	1470	1336	1093	1616	1480	132.877	1152	1131	1390	1243	628	1229	58.9138
TC_12078	33	12	14	8	14	16.2	4.34051	19	8	12	7	13	11.8	2.13073	11	7	7	11	15	10.2	1.49666	5	12	15	4	10	9.2	2.08327	13	24	11	4	15	13.4	3.23419	13	16	16	12	3	14.25	1.03078
TC_1208	20	3	15	7	25	14	4.04969	22	17	40	31	39	29.8	4.55412	35	35	37	35	41	36.6	1.16619	15	50	27	39	48	35.8	6.59848	57	34	36	38	62	45.4	5.84466	23	62	67	50	1	50.5	9.83616
[truncated: 46,931 more rows]

## Sheet: FPKM Mean±SEM
	Dry-MEAN	Dry-SEM	C6-MEAN	C6-SEM	C12-MEAN	C12-SEM	M6-MEAN	M6-SEM	M12-MEAN	M12-SEM	M18-MEAN	M18-SEM
[truncated: 48,306 more rows]

## Sheet: DAL2921_Annotation_forGeneLists
ContigID_long	ContigID	BestBlastMatch	manual seq check	GO Annotation	GeneName	KEGG	V5	V6	V7	V8	V9	V10	V11	V12	V13	V14	V15	V16	V17	V18	V19
[truncated: 40,907 more rows]
